# Supplementary material for: Transcriptome analysis of Aspergillus niger xlnR and xkiA mutants grown on corn Stover and soybean hulls reveals a highly complex regulatory network
Source: BMC Genomics. 2019 Nov 14;20:853. doi: 10.1186/s12864-019-6235-7 (PMC6854810; doi:10.1186/s12864-019-6235-7)
Supplement: Supplementary file 3 — Additional file 3: Table S1. GO-term enrichment analysis of differentially expressed genes. [file 12864_2019_6235_MOESM3_ESM.zip › Additional file 3.xlsx]

## Sheet: Readme
Table S1: GO-term enrichment of differentially expressed genes.
This data was used to generate Figure S2.

## Sheet: all_GO_BP_genes_p001_size10
GO_term	xkiA.C24h_vs_Wt_N402.C24h_Greater_in_Wt_N402.C24h_GOsize	xkiA.C24h_vs_Wt_N402.C24h_Greater_in_Wt_N402.C24h_GOpvalue	xkiA.C24h_vs_Wt_N402.C24h_Greater_in_Wt_N402.C24h_geneIDs	xkiA.C24h_vs_Wt_N402.C24h_Greater_in_xkiA.C24h_GOsize	xkiA.C24h_vs_Wt_N402.C24h_Greater_in_xkiA.C24h_GOpvalue	xkiA.C24h_vs_Wt_N402.C24h_Greater_in_xkiA.C24h_geneIDs	xkiA.C48h_vs_Wt_N402.C48h_Greater_in_Wt_N402.C48h_GOsize	xkiA.C48h_vs_Wt_N402.C48h_Greater_in_Wt_N402.C48h_GOpvalue	xkiA.C48h_vs_Wt_N402.C48h_Greater_in_Wt_N402.C48h_geneIDs	xkiA.C48h_vs_Wt_N402.C48h_Greater_in_xkiA.C48h_GOsize	xkiA.C48h_vs_Wt_N402.C48h_Greater_in_xkiA.C48h_GOpvalue	xkiA.C48h_vs_Wt_N402.C48h_Greater_in_xkiA.C48h_geneIDs	xkiA.C4h_vs_Wt_N402.C4h_Greater_in_Wt_N402.C4h_GOsize	xkiA.C4h_vs_Wt_N402.C4h_Greater_in_Wt_N402.C4h_GOpvalue	xkiA.C4h_vs_Wt_N402.C4h_Greater_in_Wt_N402.C4h_geneIDs	xkiA.C4h_vs_Wt_N402.C4h_Greater_in_xkiA.C4h_GOsize	xkiA.C4h_vs_Wt_N402.C4h_Greater_in_xkiA.C4h_GOpvalue	xkiA.C4h_vs_Wt_N402.C4h_Greater_in_xkiA.C4h_geneIDs	xkiA.S24h_vs_Wt_N402.S24h_Greater_in_Wt_N402.S24h_GOsize	xkiA.S24h_vs_Wt_N402.S24h_Greater_in_Wt_N402.S24h_GOpvalue	xkiA.S24h_vs_Wt_N402.S24h_Greater_in_Wt_N402.S24h_geneIDs	xkiA.S24h_vs_Wt_N402.S24h_Greater_in_xkiA.S24h_GOsize	xkiA.S24h_vs_Wt_N402.S24h_Greater_in_xkiA.S24h_GOpvalue	xkiA.S24h_vs_Wt_N402.S24h_Greater_in_xkiA.S24h_geneIDs	xkiA.S48h_vs_Wt_N402.S48h_Greater_in_Wt_N402.S48h_GOsize	xkiA.S48h_vs_Wt_N402.S48h_Greater_in_Wt_N402.S48h_GOpvalue	xkiA.S48h_vs_Wt_N402.S48h_Greater_in_Wt_N402.S48h_geneIDs	xkiA.S48h_vs_Wt_N402.S48h_Greater_in_xkiA.S48h_GOsize	xkiA.S48h_vs_Wt_N402.S48h_Greater_in_xkiA.S48h_GOpvalue	xkiA.S48h_vs_Wt_N402.S48h_Greater_in_xkiA.S48h_geneIDs	xkiA.S4h_vs_Wt_N402.S4h_Greater_in_Wt_N402.S4h_GOsize	xkiA.S4h_vs_Wt_N402.S4h_Greater_in_Wt_N402.S4h_GOpvalue	xkiA.S4h_vs_Wt_N402.S4h_Greater_in_Wt_N402.S4h_geneIDs	xkiA.S4h_vs_Wt_N402.S4h_Greater_in_xkiA.S4h_GOsize	xkiA.S4h_vs_Wt_N402.S4h_Greater_in_xkiA.S4h_GOpvalue	xkiA.S4h_vs_Wt_N402.S4h_Greater_in_xkiA.S4h_geneIDs	xlnR.C24h_vs_Wt_N402.C24h_Greater_in_Wt_N402.C24h_GOsize	xlnR.C24h_vs_Wt_N402.C24h_Greater_in_Wt_N402.C24h_GOpvalue	xlnR.C24h_vs_Wt_N402.C24h_Greater_in_Wt_N402.C24h_geneIDs	xlnR.C24h_vs_Wt_N402.C24h_Greater_in_xlnR.C24h_GOsize	xlnR.C24h_vs_Wt_N402.C24h_Greater_in_xlnR.C24h_GOpvalue	xlnR.C24h_vs_Wt_N402.C24h_Greater_in_xlnR.C24h_geneIDs	xlnR.C48h_vs_Wt_N402.C48h_Greater_in_Wt_N402.C48h_GOsize	xlnR.C48h_vs_Wt_N402.C48h_Greater_in_Wt_N402.C48h_GOpvalue	xlnR.C48h_vs_Wt_N402.C48h_Greater_in_Wt_N402.C48h_geneIDs	xlnR.C48h_vs_Wt_N402.C48h_Greater_in_xlnR.C48h_GOsize	xlnR.C48h_vs_Wt_N402.C48h_Greater_in_xlnR.C48h_GOpvalue	xlnR.C48h_vs_Wt_N402.C48h_Greater_in_xlnR.C48h_geneIDs	xlnR.C4h_vs_Wt_N402.C4h_Greater_in_Wt_N402.C4h_GOsize
GO:0032787|monocarboxylic acid metabolic process	9	0.999766	2448;2450;2960;3131;4752;5563;5924;7292;9038	28	3.24294e-05	10616;10908;11767;138;1532;1579;1580;2429;2862;3068;3214;3733;4291;4378;4395;4398;5672;6473;6888;7271;7854;8065;8148;86;9345;9556;9579;967	13	0.822602	10666;2448;2450;2825;2960;4921;5072;5563;5924;6201;657;7292;8838	25	0.00170686	10297;10908;1228;138;1532;1579;1580;2834;2862;3068;3214;3733;4291;4378;4395;5672;6473;7271;7854;8148;86;9345;9556;9579;967	14	1	1228;138;2960;3747;4047;4084;4752;5072;5563;5924;615;6830;7292;9038	29	0.000363749	10255;10616;10908;11729;1579;1580;2834;2862;3733;4291;4378;4395;4398;504;5100;6341;6473;657;7271;7854;8065;8148;86;9039;9345;9360;9556;9579;967	4	1	10255;3214;5672;6341	13	0.0176795	11767;138;1579;1580;3747;4291;4378;5072;6473;8065;8148;9556;9579	7	0.784284	10255;138;3214;4084;5563;5672;6341	12	0.0747749	11767;1228;1579;1580;2429;2974;4378;504;6473;8148;9556;9579	15	0.405236	10297;2450;2834;2862;2960;3214;3747;4047;4752;4921;5563;6830;6888;9038;9556	19	0.0454462	10255;10908;3570;3725;3733;4291;4378;5100;5924;615;6201;6341;6473;7271;7854;86;9345;9579;967	10	1	10255;2448;2450;2960;3747;5563;5924;6201;6830;7292	28	0.000828548	10297;10666;10908;11767;1532;1579;1580;2834;2862;3214;3570;3733;4047;4291;4378;4395;4398;504;5672;6341;6473;7271;7854;8148;86;9556;9579;967	11	1	11763;2448;2450;2960;3747;5072;5563;5924;6201;6830;7292	27	0.00282831	10908;1228;138;1532;1579;1580;2862;3068;3131;3214;3733;4047;4291;4378;4395;504;5672;6341;6473;7271;7593;7854;8148;86;9038;9579;967	11
GO:0042493|response to drug	13	0.0211539	10109;10243;151;1781;3067;4120;4318;5584;670;7295;7412;8650;9620	5	0.77892	11333;4232;4376;5784;6632	8	0.5076	1084;3067;4120;4318;5584;670;6991;8650	7	0.460383	10109;11333;1730;4232;5784;6632;9620	14	0.0835495	10243;151;1730;1781;3197;3480;4120;4239;4318;6376;6403;670;7295;9620	5	0.893486	10109;11333;4232;4376;6530	9	0.0243821	10109;11333;3067;4232;5584;5784;7295;8650;9620	0	1	/	6	0.263318	151;3067;3197;39;4232;8650	4	0.440956	10243;1730;4120;6376	8	0.356381	10243;1781;39;5279;5584;6376;6403;9620	6	0.503411	11333;1730;4120;4232;4239;5226	14	0.0164086	10243;151;1781;3197;3480;4239;4318;5226;5279;5584;6376;6991;7295;9620	11	0.122075	10109;1084;11333;3067;4376;5784;6403;6530;6632;7412;8650	18	0.000355165	10243;1084;151;1730;1781;3480;39;4120;4239;4318;5226;5279;5584;6376;6991;7295;8650;9620	7	0.600105	10109;11333;3067;5784;6403;6632;7412	15
GO:0016052|carbohydrate catabolic process	3	0.999766	7292;8300;836	14	0.00369113	10908;1532;2396;3068;3214;4395;5672;6888;7072;7271;7854;8380;9556;967	8	0.553314	10666;1069;2825;4921;7292;8300;836;8838	16	0.000655904	10297;10908;1532;2396;3068;3214;4395;5672;5777;6316;7072;7271;7854;8380;9556;967	8	0.826556	1069;1918;4047;4084;7292;819;8300;8392	11	0.152992	10908;11729;2396;4395;5100;7072;7271;7854;8380;9556;967	4	0.578165	3214;5672;5777;836	4	0.391239	6316;819;8392;9556	6	0.27372	2396;3214;4084;5672;836;8392	4	0.46377	1918;5777;6316;9556	11	0.112915	10297;1069;1918;3214;4047;4921;6316;6888;819;8300;9556	8	0.260492	10908;3570;5100;7072;7271;7854;8392;967	7	0.784427	1069;1918;7292;819;8300;8380;8392	17	0.000807478	10297;10666;10908;1532;2396;3214;3570;4047;4395;5672;5777;7072;7271;7854;836;9556;967	8	0.712117	1069;1918;7292;819;8300;836;8380;8392	14	0.0215401	10908;1532;2396;3068;3214;4047;4395;5672;5777;7072;7271;7593;7854;967	12
GO:0044237|cellular metabolic process	445	0.21409	1002;10024;10044;10103;10108;10111;10123;10124;10206;10250;10345;10359;10370;10390;10399;10407;10418;10419;10442;10471;10483;10504;10534;10607;10714;10756;10824;10834;10843;10887;1093;10951;10955;10969;110;11002;11016;11024;11029;11038;11039;1105;11108;11111;11149;11157;11214;11219;11324;11339;11350;11353;11472;11489;11495;11519;11584;11585;11653;11673;11703;11734;11770;11788;11792;11817;11822;12…	480	1.02205e-06	10040;10057;10074;10080;10089;10274;10291;10312;10313;10333;10356;10360;10363;10394;10395;10401;10424;10426;10493;10505;10527;10588;10591;10596;10605;1061;10616;10646;10656;10688;10706;10717;10724;10735;10781;10793;10797;10827;10844;10861;1088;10908;10915;1096;10997;1103;11031;11034;11064;11065;11080;11081;1114;11169;11176;11178;11179;11191;11231;11233;11250;11264;1127;11273;11276;11298;11314;113…	565	3.65851e-08	10018;10024;10044;10071;10088;10103;10108;10111;10139;10192;10232;10260;10291;1030;10340;10342;10345;10349;10390;10399;10407;10408;10418;10420;10430;10442;10477;10504;10549;10568;10607;10666;1068;1069;10698;10709;10710;10715;10716;10756;10828;1083;10834;10843;10845;10883;10951;10955;10959;10969;10971;10997;110;11002;11016;11024;11045;1105;11079;11111;11149;11157;11178;11214;11328;11331;11339;1134…	458	0.0207117	10057;10074;10080;10089;10250;10274;10297;10312;10313;10333;10360;10394;10395;10401;10426;10493;10505;10527;10588;10591;10596;10605;1061;10646;10656;10671;10688;10706;10724;10771;10781;10793;10797;10803;10827;10908;10923;10943;10968;11031;11034;11037;11064;11065;11080;11081;1109;11169;11176;11191;11231;11250;1127;11276;11298;11314;1132;11349;11365;11386;11429;11442;11445;11483;11506;11523;11555;1…	615	0.00749945	10018;10024;10044;10062;10084;10088;10089;10108;10117;10123;10124;10139;10246;10260;10336;10342;10351;10359;10363;10370;10390;10407;10408;10418;10483;10504;10585;10601;10607;1061;10678;1068;1069;10718;10756;10770;10824;10828;10834;10843;10883;10952;10955;110;11016;11024;11079;1109;11111;11114;11149;11193;11214;11219;11264;11297;11324;11328;11339;1135;11350;11353;11354;11367;1138;11407;11409;11454…	680	0	10010;10016;10080;10103;10111;10255;10274;1030;10306;10312;10313;10338;10394;10395;10399;10401;10424;10426;10430;10431;10471;10481;10505;10506;10520;10527;10535;10549;10560;10568;10588;10596;10610;10616;10626;10630;10635;10646;10654;10688;10706;10724;10735;10752;10761;10771;10781;10787;10793;10796;10797;10827;10845;10861;1088;10908;10928;10939;10943;10951;1096;10962;10968;10982;10992;10995;10999;…	170	1	10055;10057;10062;10206;10250;10255;10390;10432;10505;10534;10591;10724;10756;10781;10803;10824;10843;11040;11064;11085;11108;11191;11298;11506;11550;11647;11673;11835;1476;1541;1843;1924;1925;1953;1963;197;2093;2123;2184;222;2269;2319;240;2408;241;2566;2579;2627;2695;2702;2747;2762;2784;2791;2813;2875;2877;288;2902;2922;3075;3107;3151;3210;3214;3366;3396;358;3604;3682;3838;3934;397;4129;4145;416…	217	0.0815723	10080;10088;10306;10340;10401;10527;10585;10588;1061;10688;10716;10915;10962;10968;10995;10996;10997;11029;11031;11034;11080;11081;1111;11178;11179;11202;11231;11386;11409;11445;11523;11555;11614;1168;11686;11767;11817;11827;1212;1224;1230;1236;1284;138;1382;1405;142;1464;1474;1512;1579;1580;1618;1796;1800;1813;1826;1919;1936;1978;2329;2409;242;2432;2442;2449;2455;2496;2529;2554;2559;2597;2636;27…	297	0.00139622	10040;10057;10124;10177;10192;10250;10255;10257;1030;10363;10394;10408;10432;10483;10591;10671;10724;10756;10781;10828;1088;1093;11064;1111;11114;11178;11191;11233;11264;11273;11339;1135;11365;11399;11460;11483;11495;11550;11573;1161;1169;11835;1219;1230;1236;1284;1335;138;1393;1394;142;1437;1459;1460;1476;148;1541;157;1592;1598;1853;1861;1936;2007;2082;2093;2125;2176;2216;2264;2269;2288;2300;231…	219	0.842886	10080;10088;10089;10263;10306;10401;10442;10520;10527;10588;10716;10735;10827;10928;10962;10968;10982;10996;10999;11034;11080;11081;1109;11296;11298;11407;11445;11506;11519;11523;11553;11555;11593;1168;11767;11808;1192;1212;1224;1228;1258;1405;1456;1464;1579;1580;1618;1641;1738;1757;1796;1800;1813;1826;1827;1919;1963;2146;2184;2231;2314;2329;234;2409;2429;2496;2497;2503;256;261;2636;2637;2668;291…	522	6.83719e-11	10010;10071;10089;1010;10103;10104;10111;10263;10297;1030;10312;10338;10340;10342;10349;10430;10431;10442;10471;10493;10506;10520;10549;10560;10568;1061;10610;10630;10635;10647;10671;10678;1068;1069;10714;10715;10716;10724;10735;10761;10771;10793;10796;1083;10883;10928;10955;10962;10982;10992;10995;11016;11029;11031;11042;11045;11111;11178;11179;11185;11250;11273;11314;11423;11476;11490;11539;115…	379	0.331112	10004;10014;1002;10040;10074;10080;10250;10255;10257;10291;10313;10394;10401;10420;10426;10504;10588;10688;10803;10827;10828;10834;10845;10908;10915;10925;1093;10968;1103;11034;11064;11079;11081;11114;11214;11225;11231;1125;1127;11286;11349;11350;11365;11442;11445;11483;11523;11550;11553;11555;11571;11573;11585;11614;11647;11658;11665;11770;11788;11808;11817;1192;1219;1230;1258;1386;1448;1451;146…	437	1	10018;1002;10024;10071;10089;10108;10123;10124;10232;10255;1030;10342;10345;10359;10370;10407;10419;10504;10549;10607;1061;10626;1068;1069;10710;10716;10718;10756;10770;10828;10834;10843;10845;1093;10943;10951;10955;10959;110;11029;11045;11072;11079;11085;11111;11149;11157;11178;11179;11214;11264;11297;11324;11331;1135;11353;11354;1138;11407;11429;11495;11584;11673;1168;11687;11703;11734;11760;11…	565	9.75357e-07	10014;10057;10088;10111;10192;10257;10274;10297;10306;10312;10313;10333;10338;10394;10395;10401;10424;10426;10432;10505;10527;10588;10591;10601;10646;10656;10666;10706;10724;10771;10781;10793;10797;10861;1088;10908;10934;10971;10982;10992;10995;11002;11034;11037;11040;11064;11065;11089;1111;11150;11169;11176;11191;11193;11231;11233;11250;1127;11273;11276;11298;11314;11339;11349;11365;11386;11442;…	532	0.301676	10004;10018;1002;10071;10089;10108;10124;10232;10250;10260;1030;10345;10390;104;10407;10504;10549;10585;1061;10626;10678;1068;1069;10698;10709;10710;10716;10770;10834;10843;10845;1093;10955;10959;10969;110;11016;11029;11045;1105;11072;11079;11085;11111;11149;11157;11178;11179;11214;11264;11324;11331;11340;1135;11350;11353;11354;1138;11407;11429;11460;11472;11495;11519;11546;11584;11585;11586;1161…	573	8.60506e-08	10022;10040;10057;10192;10263;10274;10306;10312;10313;10333;10338;10351;10394;10395;10401;10424;10426;10432;10445;10457;10493;10505;10527;10560;10588;10591;10601;10644;10646;10656;10671;10706;10724;10771;10781;10793;10803;10824;10827;1088;10908;10923;10925;1096;10971;10982;10987;10995;10996;11031;11034;11037;11064;11089;11108;1111;11150;11169;11176;11191;11193;11231;11233;1125;11250;1127;11273;11…	392
GO:0016072|rRNA metabolic process	0	1	/	2	0.665306	2409;2637	0	1	/	3	0.432548	10771;2409;2637	0	1	/	11	7.62398e-06	10338;10771;10982;10995;1571;1894;2071;2409;2637;5078;8091	0	1	/	3	0.109467	10995;2409;5078	0	1	/	6	0.00203165	10982;1827;2409;2637;2668;5078	12	8.57934e-08	10338;10771;10982;10995;1571;2071;2409;2637;2668;5078;8091;8251	0	1	/	0	1	/	6	0.0643445	10338;10771;10982;10995;2637;8091	0	1	/	9	0.00110475	10338;10771;10982;10995;1894;2071;2409;2637;2668	2
GO:0046942|carboxylic acid transport	19	0.0868551	10240;10763;11341;11342;1501;1792;200;273;2957;2967;3875;7053;7335;7477;7500;8764;8916;9442;9638	10	0.815473	2428;26;3596;4149;551;5583;6845;7256;747;7913	13	0.73614	200;273;2957;5788;6898;7053;7477;7500;8664;8764;8916;9442;9638	17	0.13944	1288;1403;1417;2428;2978;4149;4506;5478;551;5583;6519;6845;7256;747;7913;807;8861	20	0.323511	10037;10240;1403;1501;1792;200;26;273;2957;2967;3417;3737;4251;5788;6000;6719;6898;6971;7477;8916	12	0.824498	1288;2428;402;4149;551;5583;6845;7256;7263;7913;8419;8744	7	0.650943	10037;26;3417;4506;6234;807;8764	12	0.0258367	11133;1403;2428;2978;551;5583;6845;7256;7500;7913;8419;9638	3	0.975109	10037;2957;3417	22	3.97477e-07	11133;11342;1403;1501;2428;2722;2967;2978;5478;551;5583;6519;6845;7256;7335;7477;7500;7913;81;8764;8880;9638	24	0.00165784	10240;11133;1403;1501;1792;200;26;2722;2967;2978;5468;5583;6000;6719;6845;6898;7335;747;7694;81;8664;8744;8764;9638	6	0.992406	11342;3737;6519;7263;7500;7913	12	0.892806	10037;10240;1792;200;2967;5478;6845;6898;7335;7500;8764;8880	29	8.92581e-05	10763;11133;11341;1288;1906;2428;2957;2978;3417;3596;3737;3875;402;4149;4506;551;5583;6000;6234;6519;7053;7256;747;7694;7913;807;8217;8664;9638	11	1	10240;10763;200;2957;2967;6898;7053;7477;8764;8861;8880	15	0.495047	11133;11341;1288;26;3417;3737;402;4149;5583;6519;7694;7913;807;8217;8664	12
GO:0006364|rRNA processing	0	1	/	2	0.665306	2409;2637	0	1	/	3	0.432548	10771;2409;2637	0	1	/	11	7.62398e-06	10338;10771;10982;10995;1571;1894;2071;2409;2637;5078;8091	0	1	/	3	0.109467	10995;2409;5078	0	1	/	6	0.00203165	10982;1827;2409;2637;2668;5078	12	8.57934e-08	10338;10771;10982;10995;1571;2071;2409;2637;2668;5078;8091;8251	0	1	/	0	1	/	6	0.0643445	10338;10771;10982;10995;2637;8091	0	1	/	9	0.00110475	10338;10771;10982;10995;1894;2071;2409;2637;2668	2
GO:0033554|cellular response to stress	24	0.0259755	10407;10419;1456;1483;2135;222;2298;2809;3666;3940;4687;559;580;6020;6072;6698;7309;7565;781;8155;8161;8214;8262;9440	10	0.907793	10915;10997;11647;132;1843;2329;3107;469;9284;9984	29	0.00235038	10407;10997;1456;1483;2216;2299;2809;3374;3666;3940;4684;4687;5067;5508;559;580;6020;6058;6072;6506;6698;7035;7103;7805;781;7988;8214;8591;9440	10	0.939492	11647;172;1843;2329;3107;453;469;5959;7802;9284	27	0.10991	10407;1456;1483;2809;3666;3940;4687;4880;5067;5419;5508;559;580;6020;6058;6072;6698;7035;7309;7565;7988;8161;8262;8570;9044;9304;9440	13	0.917975	11647;172;2329;3107;4547;469;5959;6323;7553;7805;8519;8591;9284	9	0.509159	11647;1843;222;3107;5719;620;7565;8570;9284	8	0.443199	10915;10996;10997;2329;2809;6506;7805;9984	5	0.938697	2216;3107;4880;6058;8591	8	0.583158	10996;1456;2329;4450;6506;7553;8519;9984	12	0.858855	132;2298;5067;5508;559;580;6072;7035;7565;7988;8262;9440	23	0.00919511	10915;10925;11286;11647;172;2299;2329;2809;3107;3799;4547;4687;4880;5959;6540;7553;7802;781;8155;8570;8591;9284;9984	19	0.421089	10407;10419;1456;1483;2809;3666;5067;559;580;6058;6698;7035;7309;781;8214;8262;8519;9044;9440	8	0.999546	11647;2329;3107;4547;469;4880;5959;7565	23	0.180759	10407;1456;1483;2216;2298;2809;3374;3666;3940;4450;5067;5508;559;580;6058;6698;7035;7553;7805;7988;8214;8262;9440	10	0.996786	10925;10996;11647;2329;3107;4547;469;5959;7802;8570	6
GO:0006413|translational initiation	3	0.911056	11149;5551;8273	2	0.87368	10605;9313	4	0.705617	10349;11149;6468;8273	2	0.87487	10605;9313	3	1	11149;5551;8273	11	0.00338438	11613;1876;2132;3108;3870;5271;5770;676;7298;9096;9313	1	1	11085	1	0.839504	9313	0	1	/	1	0.845806	9313	9	0.0221441	10349;1876;2132;3376;3870;434;5271;7298;8273	1	0.96765	9313	3	0.940164	11085;11149;8273	4	0.660154	2132;3870;5271;676	4	0.817141	11085;11149;11613;8273	4	0.637915	2132;3870;676;7298	3
GO:0044262|cellular carbohydrate metabolic process	3	0.999766	10103;10418;2449	16	4.33088e-05	1127;11624;1541;2396;288;3733;4395;4893;4894;5425;547;6332;747;777;9244;9556	3	0.97846	10103;10418;2981	15	0.000402817	1127;11624;1541;2396;288;3733;4395;4893;4894;547;747;777;8572;9244;9556	8	0.685826	10418;11571;2123;288;2981;5400;5425;8572	11	0.0780178	10103;1127;1541;2396;3733;4395;4893;4894;547;9244;9556	4	0.447421	1541;2123;288;777	3	0.51546	2449;6332;9556	5	0.331315	1541;2396;288;2981;6332	3	0.598441	4893;81;9556	5	0.722502	10103;6978;747;81;9556	13	0.00201128	1127;11571;1541;2123;3570;3733;3739;4893;4894;5425;547;6332;9244	2	1	2981;5400	18	2.14096e-05	1127;1541;2396;288;3570;3733;3957;4395;4893;4894;5425;547;6978;747;777;8572;9244;9556	3	1	2449;2981;5400	15	0.0021617	1127;11624;1541;2396;288;3733;3739;3957;4395;547;6978;7593;777;8572;9244	4
GO:0006164|purine nucleotide biosynthetic process	6	0.999766	2583;474;6045;6344;7292;7595	19	0.0115008	10908;1532;2006;2520;2774;3068;3214;3618;4395;5672;5933;6668;6754;6765;6888;7271;7854;9556;967	12	0.702243	10666;2825;474;4921;5167;6045;6344;7292;7595;8075;8838;9308	16	0.113108	10297;10908;1532;2006;2774;3068;3214;3618;4395;4856;5672;6754;7271;7854;9556;967	4	1	4047;4084;6344;7292	28	2.33684e-05	10908;11729;2006;2290;2520;2583;2774;3346;3618;4395;474;4856;5090;5100;5459;5769;5887;5933;6668;6754;6765;7271;7595;7854;9308;951;9556;967	2	1	3214;5672	3	0.944553	3618;5459;9556	4	0.89768	3214;4084;5672;5992	3	0.999653	3618;6045;9556	10	0.743217	10297;2583;3214;4047;4856;4921;5933;6045;6888;9556	8	0.791711	10908;3570;5100;5592;5769;7271;7854;967	2	1	6344;7292	26	0.00023286	10297;10666;10908;1532;2006;2290;2774;3214;3570;3618;4047;4395;4856;5090;5459;5672;5887;5933;6754;7271;7595;7854;8075;951;9556;967	6	1	474;5167;6045;6344;7292;9308	22	0.0103777	10908;1532;2774;3068;3214;3618;4047;4395;4856;5090;5459;5672;5887;5933;6754;7271;7593;7595;7854;8075;951;967	6
GO:0009260|ribonucleotide biosynthetic process	6	0.999766	2583;474;6045;6344;7292;7595	18	0.0164208	10908;1532;2006;2520;3068;3214;3618;4395;5672;5933;6668;6754;6765;6888;7271;7854;9556;967	11	0.758646	10666;2825;474;4921;5167;6045;6344;7292;7595;8075;8838	15	0.142554	10297;10908;1532;2006;3068;3214;3618;4395;4856;5672;6754;7271;7854;9556;967	4	1	4047;4084;6344;7292	26	0.000105638	10908;11729;2006;2290;2520;2583;3346;3618;4395;474;4856;5090;5100;5459;5769;5887;5933;6668;6754;6765;7271;7595;7854;951;9556;967	2	1	3214;5672	3	0.944553	3618;5459;9556	4	0.894285	3214;4084;5672;5992	3	0.988832	3618;6045;9556	10	0.690433	10297;2583;3214;4047;4856;4921;5933;6045;6888;9556	8	0.753902	10908;3570;5100;5592;5769;7271;7854;967	2	1	6344;7292	25	0.000317866	10297;10666;10908;1532;2006;2290;3214;3570;3618;4047;4395;4856;5090;5459;5672;5887;5933;6754;7271;7595;7854;8075;951;9556;967	5	1	474;5167;6045;6344;7292	21	0.0132528	10908;1532;3068;3214;3618;4047;4395;4856;5090;5459;5672;5887;5933;6754;7271;7593;7595;7854;8075;951;967	6
GO:0006974|cellular response to DNA damage stimulus	23	0.0343718	10407;10419;1456;1483;2135;222;2298;2809;3666;3940;4687;559;6020;6072;6698;7309;7565;781;8155;8161;8214;8262;9440	9	0.935128	10915;10997;11647;132;1843;3107;469;9284;9984	28	0.00320047	10407;10997;1456;1483;2216;2299;2809;3374;3666;3940;4684;4687;5067;5508;559;6020;6058;6072;6506;6698;7035;7103;7805;781;7988;8214;8591;9440	9	0.965046	11647;172;1843;3107;453;469;5959;7802;9284	26	0.129914	10407;1456;1483;2809;3666;3940;4687;4880;5067;5419;5508;559;6020;6058;6072;6698;7035;7309;7565;7988;8161;8262;8570;9044;9304;9440	12	0.94442	11647;172;3107;4547;469;5959;6323;7553;7805;8519;8591;9284	9	0.470925	11647;1843;222;3107;5719;620;7565;8570;9284	7	0.558996	10915;10996;10997;2809;6506;7805;9984	5	0.929298	2216;3107;4880;6058;8591	7	0.675714	10996;1456;4450;6506;7553;8519;9984	11	0.895957	132;2298;5067;5508;559;6072;7035;7565;7988;8262;9440	22	0.0138233	10915;10925;11286;11647;172;2299;2809;3107;3799;4547;4687;4880;5959;6540;7553;7802;781;8155;8570;8591;9284;9984	18	0.475193	10407;10419;1456;1483;2809;3666;5067;559;6058;6698;7035;7309;781;8214;8262;8519;9044;9440	7	0.999546	11647;3107;4547;469;4880;5959;7565	22	0.216299	10407;1456;1483;2216;2298;2809;3374;3666;3940;4450;5067;5508;559;6058;6698;7035;7553;7805;7988;8214;8262;9440	9	0.999349	10925;10996;11647;3107;4547;469;5959;7802;8570	6
GO:0034404|nucleobase-containing small molecule biosynthetic process	6	0.835266	474;6233;632;6502;7292;9349	12	0.0248533	10908;11365;1532;3068;3214;4395;5672;6888;7271;7854;9556;967	10	0.258628	10666;2825;474;4921;6233;632;6502;7292;8838;9349	14	0.0065588	10297;10908;11365;1532;2697;3068;3214;4395;4856;5672;7271;7854;9556;967	6	1	4047;4084;6233;632;7292;9349	14	0.0195959	10908;11365;11729;4395;471;474;4856;5090;5100;6502;7271;7854;9556;967	2	1	3214;5672	1	0.94988	9556	6	0.27372	11365;2697;3214;4084;5672;6502	1	1	9556	8	0.397332	10297;3214;3313;4047;4856;4921;6888;9556	8	0.260492	10908;11365;2697;3570;5100;7271;7854;967	4	1	6233;632;7292;9349	18	0.000238057	10297;10666;10908;11365;1532;2697;3214;3570;4047;4395;471;4856;5090;5672;7271;7854;9556;967	6	0.937833	474;6233;632;6502;7292;9349	16	0.00354527	10908;11365;1532;3068;3214;3313;4047;4395;471;4856;5090;5672;7271;7593;7854;967	6
GO:0050794|regulation of cellular process	182	0.0202325	10024;10044;10108;10124;10345;10370;10419;10438;10483;10607;10843;1093;10955;110;11002;11016;11024;11029;11038;11111;11165;11219;11324;11339;11472;11495;11653;11673;11734;11770;11788;11817;11822;1219;1265;1276;1397;1434;1437;148;1515;1573;1667;1675;1993;2140;2186;2222;2264;227;2288;2330;2340;2413;2418;2444;2473;256;2604;2784;2793;2810;2904;2916;294;2959;3038;3177;3205;3299;3320;3507;3544;3546;364…	136	0.893589	10002;10057;10074;1026;10274;10312;10313;10493;10556;1061;10688;10827;1096;10981;11021;11250;11386;11483;11614;11687;11700;11708;11835;123;1230;1293;1326;1393;1459;1464;1500;1512;1682;1847;2146;2269;2300;2550;2559;2579;2636;2729;2764;2857;3014;3076;3210;3239;330;3490;3706;3755;3834;3926;3931;3951;3996;4029;4107;4156;417;42;4279;4531;4658;4756;4769;4830;4906;4965;5092;511;5219;5331;5450;5469;5629;…	245	2.47427e-10	10024;10044;10108;10139;10192;10232;10340;10342;10345;10400;10438;10477;10502;10607;1068;10760;10828;10843;10883;10955;110;11002;11016;11024;11111;11339;11354;11460;11472;11476;11490;11495;11531;11546;11663;11665;1169;11734;1177;11778;11817;11822;11827;1200;1219;1265;1273;1276;1372;1397;1434;1437;1496;1515;1573;1576;1598;1667;1675;1808;1962;1993;2072;2140;2186;2222;227;2288;2340;2413;2418;246;247…	163	0.251468	10057;10074;1026;10274;10312;10313;10324;10493;1061;10688;10827;10923;10943;10981;11021;1109;11226;11250;11386;11483;11614;11630;11653;11708;11835;1335;1393;1451;1459;1464;1500;1512;1590;1682;1841;1847;1866;1888;1994;205;2146;2236;2269;2300;2510;2529;2550;2579;2636;2645;2729;2749;2764;2878;2947;3001;3014;3040;3076;3153;3210;330;34;3419;3532;3755;3829;3834;3926;3931;3951;3996;4029;4156;417;42;4531…	303	0	10024;10035;10044;10108;10117;10124;10139;10246;10336;10342;10351;10370;10400;10483;10502;1054;10601;10607;1061;1068;10703;10718;10760;10770;10828;10843;10883;10955;110;11016;11024;1109;11111;11114;11165;11190;11219;11324;11339;1135;11354;11367;11472;11495;11546;11552;11665;11673;11734;11778;11817;11822;11827;1200;1219;1236;1276;1372;1393;1397;1434;1437;1473;148;1515;1573;1598;1667;1675;1808;1928…	139	0.999997	10002;1026;10274;10306;10312;10313;10324;10481;10556;10573;10688;10827;10943;1096;10981;11021;11029;11226;11296;11483;11613;11788;1179;123;1230;1407;1451;1459;1464;1500;1512;1590;1682;1818;1841;1847;1854;1866;1888;1994;2003;2231;2236;2269;2529;2550;2559;2636;2645;2729;2749;2764;2857;3001;3076;3239;330;3419;3490;3532;3755;3834;3864;3931;3951;3996;4029;4156;417;42;4279;4531;4658;4756;4769;4830;4843…	53	1	10055;10057;10438;10502;10843;11226;11673;11835;1924;1953;2269;2579;2702;2720;2784;2922;3210;4231;4531;4960;5154;5345;5569;5704;5811;6029;620;6287;6302;6315;6630;6701;7532;7696;7721;7736;7853;8319;8635;8652;8670;8865;8890;9005;9137;9189;9318;9361;9437;9535;9696;9921;9972	70	0.766479	10306;10324;10340;1061;10688;11029;1111;11386;11614;11817;11827;1230;1236;1284;1382;1464;1512;1573;1576;2432;2529;2554;2559;2636;2806;285;3014;330;3490;3518;3755;3834;3864;3931;3951;3996;4107;4138;417;4287;4802;5331;5346;5450;5469;5608;6046;6163;6506;697;7152;7314;7344;7425;759;7741;7777;7860;7873;7929;8186;8189;8394;8941;9050;9395;9689;9815;9846;9883	144	2.0919e-08	10002;10057;10124;10177;10192;10438;10483;10502;1054;10828;1093;1111;11114;11165;11226;11339;1135;11399;11460;11483;11495;1169;11835;1219;1230;1236;1284;1335;1393;1437;1459;1460;148;1500;1592;1598;1853;2222;2264;2269;2288;2300;2473;2510;2579;2628;2702;2720;2729;2764;2810;2823;2857;2895;299;3001;3177;3210;3390;3419;3479;3728;3751;3816;3824;3860;391;3915;399;4165;4167;4231;4327;4356;4598;4769;4859;…	51	1	10306;10324;10556;10827;1109;11296;1265;1464;1641;1738;2146;2231;256;2636;2916;2947;3014;311;3239;330;3755;3834;3864;3931;3978;3996;4037;417;4275;4802;494;5762;5820;5914;612;6506;6597;691;7228;7425;7698;7741;7777;7929;8220;8244;8800;9050;9846;9851;9883	152	0.649971	10312;10340;10342;10400;10493;1061;1068;10883;10955;11016;11029;11111;11165;11190;11212;11250;11476;11490;11533;11663;11673;11687;11700;11734;1179;11827;1200;1236;1273;1278;1335;1393;1407;1460;1486;1675;1738;1835;1866;1888;1953;2208;2227;2288;2554;256;2628;2653;2683;2706;2784;2810;2904;3038;3040;3116;3210;3218;3367;3376;3546;3675;3781;3824;3826;3914;3985;4029;4156;417;4358;447;4554;4672;4716;5196…	136	0.516682	10074;1026;10313;10358;10438;10556;10688;10827;10828;1093;11114;1125;11483;11614;11658;11665;11770;11788;11817;1219;1230;1265;1451;1464;1496;1500;1512;1841;1847;1854;1922;1937;2236;2550;2559;2579;2636;2720;2806;2857;2922;3001;3056;3076;3239;3271;3320;3419;3490;3706;3755;3834;3864;3951;4053;4100;42;4275;4334;4598;4658;4756;4769;4859;4965;5092;5163;5280;534;5346;5450;5475;5629;5762;5820;5899;6046;6…	193	0.0502462	10024;10108;10124;10232;10342;10345;10370;10400;10419;10438;10607;1061;1068;10718;10760;10770;10828;10843;1093;10943;10955;110;11029;11072;11111;11324;1135;11354;11495;11673;11687;11734;11760;1177;11770;11788;11817;11827;1219;1265;1276;1335;1372;1397;1407;1434;1437;1460;148;1573;1598;1641;1667;1675;1808;1962;2186;2208;227;2340;2413;2418;2444;246;2473;2554;256;2604;2784;2922;2959;311;3177;3390;354…	184	0.313391	10057;10192;1026;10274;10306;10312;10313;10357;10358;10502;1054;10556;10573;10601;10934;10981;11002;1111;11226;11250;11339;11386;11483;11614;11630;11700;11708;1179;11835;123;1230;1284;1293;1326;1393;1459;1464;1500;1512;1592;1738;1841;1847;1866;1937;1953;1994;205;2140;2146;2269;2550;2559;2579;2645;2702;2720;2749;28;2806;2810;2823;2857;2878;2895;2947;3014;3076;3205;3210;3218;3239;3293;3344;3419;349…	208	0.083099	10108;10124;10232;10345;104;10400;10438;1061;1068;10760;10770;10843;1093;10955;110;11016;11029;11072;11111;11324;1135;11354;11460;11472;11495;11546;11613;11663;11673;11687;1169;11734;11760;1177;11788;11817;11822;11823;11827;1200;1219;1265;1276;1335;1372;1397;1407;1434;1437;148;1496;1573;1576;1641;1667;1675;1808;1835;1962;2072;2186;2208;2222;2340;2413;2418;2444;246;2554;256;2604;2653;2702;2706;278…	198	0.0542901	10022;10057;10192;1026;10274;10306;10312;10313;10351;10357;10358;10445;10493;10502;10573;10601;10827;10923;1096;10981;1111;11190;11226;1125;11250;11386;11399;11483;11552;11630;11708;1179;11835;123;1230;1236;1319;1326;1459;1464;1486;1500;1512;1515;1590;1592;1682;1841;1847;1866;1953;1994;205;2146;2264;2269;2510;2529;2550;2559;2579;2645;2729;2749;2764;2771;2806;2810;2823;285;2857;290;2947;3001;3014;…	182
GO:1901566|organonitrogen compound biosynthetic process	76	0.999766	10471;10504;10824;11039;11149;11585;1386;1757;1977;2017;24;241;2583;2789;3115;3131;314;3385;3466;3553;3636;3677;3716;3777;3898;4027;4194;4400;4454;4551;4615;4620;474;4791;4853;4854;4904;5165;5190;5234;528;5284;5503;5551;5563;5781;582;6045;6071;631;632;6344;6502;6525;658;6943;7292;7595;7735;7799;8022;8057;8101;811;8273;8308;8567;8568;8639;8685;8876;8912;9094;9186;9553;9796	129	3.42137e-05	10333;10360;10395;10401;10424;10605;10646;10717;10735;10793;10861;1088;10908;11065;11080;1114;11231;11273;11298;11314;1137;11442;11555;11570;1393;1529;1532;1756;1796;1897;2006;2035;2082;2159;220;2353;2410;242;2520;2610;2709;2774;2799;3068;3137;3214;323;3446;3531;3559;3598;3618;3622;3732;3771;3798;4284;4395;4502;4736;4767;4864;490;497;5011;5019;5057;5083;5472;5504;5672;5700;5782;5933;5997;6011;602…	86	1	10018;1030;10349;10430;10504;10568;10666;10710;11149;11585;1757;1978;2125;2220;2497;2794;2825;3377;3385;3466;3553;3677;3777;3898;4027;4349;4400;4439;456;4615;4620;4690;474;4791;4853;4921;5167;5190;5234;5264;528;5563;5639;5676;582;6022;6045;6071;631;632;6334;6344;6468;6502;6525;6578;658;6610;6943;7197;729;7292;7437;7464;7585;7595;7735;7888;8008;8022;8036;8037;8042;8057;8075;8273;8308;8567;8568;863…	86	0.896604	10297;10333;10360;10395;10401;10605;10646;10793;10908;11037;11065;11080;11231;11298;11314;11442;11555;1393;1394;1532;1796;2006;2035;2082;2747;2774;2799;2932;3068;3214;323;3531;3604;3618;3622;3723;3798;4284;4395;4431;4637;4653;4856;490;5011;5019;5472;5672;5700;5997;6026;6327;6446;6497;6516;6553;6754;6894;7109;713;7271;748;7672;7840;7854;7941;8028;8060;8148;8170;8238;8469;8527;877;9;9101;9102;9186;…	62	1	10018;10504;10585;10824;10952;11149;11407;1386;1393;1757;24;241;314;331;3377;3553;3558;3747;3777;3898;4027;4047;4084;4194;4349;4400;4439;456;4615;4619;4791;5190;5234;528;5551;5563;582;6071;632;6334;6344;641;6943;7034;7197;729;7292;7513;7735;7799;7888;8022;8036;811;8273;8308;8639;8876;8912;9274;9553;9796	280	0	10010;1030;10395;10401;10424;10430;10431;10471;10506;10520;10535;10560;10568;10610;10630;10635;10646;10654;10735;10752;10761;10793;10796;10861;1088;10908;10928;10992;10999;11037;11042;11065;11080;11089;1114;11185;11231;11270;11273;11296;11314;1137;11423;11442;11539;11555;11568;11570;11593;11603;11608;11613;11729;1482;1529;1796;1874;1876;1927;1939;1945;1977;2006;2017;2026;2035;2082;2125;2132;2159;…	19	1	10824;11085;11298;241;2695;2747;3214;3604;4637;4653;5672;5776;6521;6553;6894;7513;7672;8022;8876	47	0.51465	10401;10585;11080;11231;11555;1796;1978;242;2799;2932;323;3531;3618;3622;3747;470;4864;5011;5019;5234;5392;5459;5472;5997;6579;7109;713;729;748;8028;8108;811;8148;8170;8482;8527;877;9;9018;9101;9102;9313;9353;9373;9556;957;9579	35	0.999731	1030;1088;11273;1393;1394;2082;2125;2336;24;2695;3137;314;3214;36;3604;4084;4284;4637;4653;5086;5563;5672;5992;6440;6502;6553;6943;7513;7888;811;8122;877;9018;9274;9607	52	0.583158	10401;10520;10735;10928;10999;11080;11296;11298;11407;11555;11593;1192;1757;1796;2497;3356;3488;3531;3618;3622;4116;4502;470;4736;4751;4799;4836;4854;5019;5392;5776;6045;6918;713;748;7533;8148;8170;8308;8527;8639;9;9101;9102;930;9313;9353;9367;9373;9556;957;9579	187	0	10010;10297;1030;10349;10430;10431;10471;10506;10520;10560;10568;10610;10630;10635;10735;10761;10793;10796;10928;10992;11042;11185;11273;11314;11423;11539;11568;11593;11603;1393;1394;1482;1874;1876;1927;1939;1945;1977;2017;2026;2132;220;2336;241;2497;258;2583;2654;2711;2789;2932;314;3214;331;3356;3376;338;3385;3446;3466;3488;3534;3553;3554;3558;3559;3571;3636;3637;3716;3747;3771;3777;3870;4047;41…	56	1	10014;10401;10504;10908;11231;11442;11555;11585;1192;1386;1796;2035;2082;24;2610;2747;2794;2799;323;3531;3570;3732;3798;4620;5100;5592;5769;6071;641;6516;6553;6894;7271;7437;7464;7672;7840;7854;8008;8108;8276;8304;8308;8527;8567;8876;9101;9102;9250;9313;9344;9553;9579;9637;9639;967	56	1	10018;1030;10504;10710;11085;11149;11407;1192;1757;2220;2336;241;2497;258;2932;3466;3553;3677;3747;3898;4027;4194;4349;4400;4439;4615;4791;5089;5165;5190;5234;5563;632;6344;6525;6578;658;6943;7292;7437;7888;8008;8022;8027;8036;8037;811;8273;8308;8568;8876;8912;9018;9186;9353;9553	143	0.000525458	10014;10297;10333;10395;10401;10424;10646;10666;10793;10861;1088;10908;10992;11037;11065;11089;11231;11273;11298;11314;11442;11539;11555;11568;11570;11603;1386;1393;1529;1532;1756;1796;1945;2006;2035;2082;2125;2132;2159;2290;2353;2610;2667;2709;2774;2794;2799;3137;3214;323;3570;3598;3604;3618;3622;3637;3723;3798;3870;4047;416;4284;4395;4431;4619;4637;471;4856;4864;490;4928;5011;5019;5090;5271;539…	84	1	10018;1030;10504;10585;10710;11085;11149;11407;11585;11613;1192;1394;1757;1978;2220;2336;24;241;2497;258;3377;3466;3534;3553;3747;3777;3898;4027;4194;4349;4400;4439;4615;470;474;5042;5057;5089;5167;5190;5234;5264;528;5455;5461;5563;5639;582;6045;6055;6071;632;6334;6344;6502;6525;6578;658;6615;6616;6943;7034;729;7292;7437;7585;7735;8008;8022;8036;8037;8042;811;8273;8308;8568;8639;8876;8912;9018;91…	126	0.0795282	10333;10395;10401;10424;10560;10646;10793;10824;1088;10908;11037;11089;11231;11273;11298;11314;11442;11555;1529;1532;1756;2035;2082;2132;2159;2321;2353;2667;2709;2774;2794;3068;3131;3137;3214;323;3598;3618;3622;3637;3723;3870;4047;4110;416;4284;4395;4431;4619;4620;4637;4653;471;4767;4856;4864;490;5011;5019;5090;5115;5459;5511;5672;5700;5759;5802;5860;5887;5933;5940;5997;6026;6105;6446;6497;6516;6…	54
GO:0051641|cellular localization	16	0.999766	10499;10545;2390;2444;2788;3428;4064;4554;5714;5829;7051;7689;7703;8005;8266;8489	19	0.843195	10002;10639;10860;11004;11021;11057;11309;2687;2801;4029;4396;488;6523;6547;8039;8131;8445;8494;9944	19	0.98062	10063;1022;10545;10719;11271;11567;2390;2706;3428;3563;3676;4064;4554;5829;7689;8005;8253;8266;8489	14	0.997098	10639;10860;11021;11538;2655;2687;4029;6547;6739;8039;8131;9733;9786;9944	22	1	10063;1022;10336;10719;10820;10927;1568;2390;2444;2706;3563;3676;4064;4422;5714;5829;6049;6941;7687;7689;8266;8489	30	0.323305	10002;10632;10639;10860;11004;11021;11057;11309;11538;1944;2581;2655;3574;4029;4396;4693;488;5792;5910;6329;6547;6583;7115;7703;8131;8445;9733;9780;9786;9944	8	1	2655;2687;4793;5427;5714;6029;9587;9786	2	0.999972	11004;9733	13	0.76533	10002;10820;1852;2655;2687;2788;4090;5427;5714;8489;9587;9786;9944	2	1	11370;488	42	9.96134e-05	10719;10860;11057;11271;11294;11533;11538;1568;1835;1944;2460;2581;2706;2788;3428;3563;3574;3676;3821;4029;4346;4396;4422;4554;4672;488;5427;5641;567;574;5910;626;6583;6912;7687;8005;8253;8255;8266;8434;8445;8487	11	1	10623;2655;3607;6523;6739;7766;8039;8131;9780;9786;9944	16	1	10063;11294;2390;2444;3428;3714;557;5758;5829;6029;6126;7687;7689;8005;8266;922	14	0.999546	10639;10860;11538;2655;2687;4346;4422;4554;7115;8074;8445;9733;9786;9944	21	1	1022;10719;11294;11567;1835;2390;2444;2706;3714;4793;5641;5758;6029;6126;622;7687;7689;8005;8253;8266;8434	13	0.999349	10860;11538;2655;2687;3607;6523;6739;6912;7115;9587;9733;9786;9944	7
GO:0042866|pyruvate biosynthetic process	1	0.999766	7292	11	0.00192341	10908;1532;3068;3214;4395;5672;6888;7271;7854;9556;967	5	0.606896	10666;2825;4921;7292;8838	11	0.00338254	10297;10908;1532;3068;3214;4395;5672;7271;7854;9556;967	3	1	4047;4084;7292	8	0.130879	10908;11729;4395;5100;7271;7854;9556;967	2	0.775287	3214;5672	1	0.866872	9556	3	0.503929	3214;4084;5672	1	0.882005	9556	6	0.313331	10297;3214;4047;4921;6888;9556	6	0.215757	10908;3570;5100;7271;7854;967	1	1	7292	13	0.000609612	10297;10666;10908;1532;3214;3570;4047;4395;5672;7271;7854;9556;967	1	1	7292	11	0.0103777	10908;1532;3068;3214;4047;4395;5672;7271;7593;7854;967	5
GO:0072350|tricarboxylic acid metabolic process	0	1	/	10	9.58691e-07	10706;11176;11573;11727;2775;316;5239;5660;9217;966	0	1	/	9	3.58289e-05	10706;11176;11573;2775;4474;5239;5660;9217;966	1	1	6865	9	9.01454e-05	10706;11176;11573;2775;316;4474;5239;9217;966	0	1	/	1	0.515232	5660	2	0.352301	11573;5239	1	0.55509	6865	0	1	/	3	0.262924	11573;5239;966	0	1	/	9	0.000108704	10706;11176;11573;2775;316;4474;5239;9217;966	0	1	/	9	0.000131073	10706;11176;11573;2775;316;4474;5239;9217;966	1
GO:0044271|cellular nitrogen compound biosynthetic process	224	0.118926	10024;10044;10124;10345;10370;10419;10471;10483;10534;10607;10824;10843;1093;10955;110;11016;11024;11029;11038;11111;11149;11219;11324;11339;11472;11495;11585;11653;11673;11734;11770;11788;11817;11822;1219;1276;1386;1397;1434;1437;148;1515;1675;1977;2017;2140;2186;2264;227;2288;2330;2340;24;2413;2418;2473;256;2583;2604;2784;2789;2810;2904;2916;294;2959;3038;3115;3131;314;3177;3205;3299;3320;3385;…	201	0.373863	10057;10074;10274;10312;10313;10395;10401;10424;10493;10605;1061;10688;10717;10735;10793;10827;10861;10908;1096;11031;11065;11080;1114;11231;11250;11276;11298;11314;11365;1137;11386;11442;11483;11555;11570;11614;11687;11700;11708;11835;123;1230;1293;1326;1393;1459;1464;1512;1532;1682;1796;1897;2006;2035;2082;2146;2269;2300;2410;242;2520;2550;2559;2579;2636;2729;2764;2774;2799;2857;3014;3068;3076;…	278	0.000135364	10018;10024;10044;10139;10192;10232;1030;10340;10342;10345;10349;10430;10477;10568;10607;10666;1068;10710;10828;10843;10883;10955;110;11016;11024;11111;11149;11339;11354;11460;11472;11476;11490;11495;11546;11585;11663;1169;11734;1177;11778;11817;11822;11827;1200;1219;1273;1276;1372;1397;1434;1437;1496;1515;1598;1675;1808;1978;2015;2140;2186;2220;227;2288;2340;2413;2418;246;2473;2497;2554;2604;265…	197	0.718528	10057;10074;10274;10297;10312;10313;10395;10401;10493;10605;1061;10688;10793;10827;10908;10923;10943;11031;11065;11080;1109;11231;11250;11276;11298;11314;11365;11386;11442;11483;11555;11614;11653;11708;11835;1335;1393;1394;1451;1459;1464;1512;1532;1590;1682;1796;1841;1888;2006;2035;205;2082;2146;2236;2269;2300;2510;2529;2550;2579;2636;2645;2678;2697;2729;2747;2749;2764;2774;2799;2878;2947;3001;30…	301	0.0490567	10018;10024;10044;10117;10124;10139;10246;10336;10342;10370;10483;10585;10601;10607;1061;1068;10718;10770;10824;10828;10843;10883;10952;10955;110;11016;11024;1109;11111;11114;11149;11219;11297;11324;11339;1135;11354;11367;11407;11472;11495;11546;11550;11673;11734;11778;11817;11822;11827;1200;1219;1236;1276;1372;1386;1393;1397;1434;1437;1474;148;1515;1598;1675;1808;1953;2015;2140;2186;2208;2286;22…	337	4.6714e-15	10010;10274;1030;10306;10312;10313;10395;10401;10424;10430;10431;10471;10481;10506;10520;10535;10560;10568;10610;10630;10635;10654;10688;10735;10752;10761;10787;10793;10796;10827;10861;10908;10928;10943;1096;10992;10999;11029;11042;11065;11080;11089;1114;11185;11231;11270;11276;11296;11314;11365;1137;11423;11442;11483;11539;11555;11568;11570;11593;11603;11608;11613;11729;11788;1179;123;1230;1451;…	54	1	10055;10057;10534;10824;10843;11085;11298;11550;11673;11835;1924;1953;2269;2579;2702;2747;2784;2922;3210;3214;3604;3682;4231;4637;4960;5154;5569;5672;5704;620;6287;6302;6315;6521;6553;6630;6894;7513;7672;7696;7736;7853;8319;8635;8652;8865;8876;8890;9137;9437;9535;9696;9921;9972	94	0.702559	10306;10340;10401;10585;1061;10688;11029;11031;11080;1111;11231;11386;11555;11614;11817;11827;1230;1236;1284;1382;1464;1474;1512;1796;1978;242;2432;2529;2554;2559;2636;2799;2806;285;3014;3490;3618;3747;3755;3864;3931;3951;3996;4138;417;4287;470;4802;4864;5019;5234;5331;5346;5450;5459;5469;5472;5608;6046;6163;6506;6579;697;7152;729;7314;7344;7425;748;759;7741;7777;7860;7873;7929;8148;8170;8189;839…	151	0.00691498	10057;10124;10177;10192;1030;10483;10828;1093;1111;11114;11339;1135;11365;11399;11460;11483;11495;11550;1169;11835;1219;1230;1236;1284;1335;1393;1394;1437;1459;1460;148;1592;1598;1853;2082;2264;2269;2288;2300;2336;24;2473;2510;2579;2628;2678;2697;2702;2729;2764;2810;2823;2857;2895;299;3001;314;3177;3210;3214;3390;3479;36;3604;3728;3751;3860;391;3915;399;4084;4165;4167;4231;4284;4327;4356;4637;476…	82	1	10306;10401;10520;10735;10827;10928;10999;11080;1109;11296;11298;11407;11555;11593;1464;1641;1738;1796;2146;2231;2497;256;2636;2916;2947;3014;311;3239;3356;3361;3488;3618;3755;3864;3931;3978;3996;4037;4101;4116;417;4275;4502;470;4736;4751;4799;4802;4836;4854;5019;6045;612;6506;691;6918;7228;7425;748;7533;7698;7741;7777;7929;8148;8170;8220;8308;8527;8800;9050;9102;930;9313;9353;9367;9556;957;9579;…	282	7.60551e-11	10010;10297;1030;10312;10340;10342;10349;10430;10431;10471;10493;10506;10520;10560;10568;1061;10610;10630;10635;1068;10735;10761;10793;10796;10883;10928;10955;10992;11016;11029;11031;11042;11111;11185;11250;11314;11423;11476;11490;11539;11568;11593;11603;11663;11673;11687;11700;11734;1179;11827;1200;1236;1273;1278;1335;1393;1394;1460;1474;1482;1675;1738;1874;1876;1888;1927;1939;1945;1953;1977;198…	146	1	10014;10074;10313;10401;10688;10827;10828;10908;1093;11114;11225;11231;1125;11365;11442;11483;11550;11555;11585;11614;11770;11788;11817;1219;1230;1386;1451;1464;1496;1512;1796;1841;1854;1937;2035;2082;2236;24;2550;2559;2579;2636;2697;2747;2799;2806;2857;2922;3001;3056;3076;3239;3271;3320;3490;3570;3755;3798;3864;3951;4100;42;4275;4334;4440;4658;4769;4965;5092;5100;5163;5280;534;5346;5450;5475;559…	208	1	10018;10024;10124;10232;1030;10342;10345;10370;10419;10607;1061;1068;10710;10718;10770;10828;10843;1093;10943;10955;110;11029;11072;11085;11111;11149;11297;11324;1135;11354;11407;11495;11673;11687;11734;11760;1177;11770;11788;11817;11827;1219;1276;1335;1372;1397;1434;1437;1460;148;1598;1641;1675;1808;2186;2208;2220;227;2336;2340;2413;2418;246;2473;2497;2554;256;258;2604;2784;2922;2959;311;3177;33…	248	0.166067	10014;10057;10192;10274;10297;10306;10312;10313;10395;10401;10424;10601;10666;10793;10861;10908;10934;10992;11065;11089;1111;11231;11250;11276;11298;11314;11339;11365;11386;11442;11483;11539;11555;11568;11570;11603;11614;11700;11708;1179;11835;123;1230;1284;1293;1326;1386;1393;1459;1464;1474;1512;1532;1592;1738;1796;1841;1937;1945;1953;2006;2035;205;2082;2132;2140;2146;2269;2290;2550;2559;2579;26…	238	0.920924	10018;10124;10232;1030;10345;104;10585;1061;1068;10710;10770;10843;1093;10955;110;11016;11029;11072;11085;11111;11149;11324;1135;11354;11407;11460;11472;11495;11546;11585;11613;11663;11673;11687;1169;11734;11760;1177;11788;11817;11822;11823;11827;1200;1219;1276;1335;1372;1394;1397;1434;1437;148;1496;1641;1675;1808;1978;2015;2186;2208;2220;2336;2340;24;2413;2418;246;2497;2554;256;258;2604;2653;270…	244	0.260985	10022;10057;10192;10274;10306;10312;10313;10395;10401;10424;10445;10493;10560;10601;10793;10824;10827;10908;10923;1096;11031;11089;1111;11231;1125;11250;11298;11314;11365;11386;11399;11442;11483;11555;11708;1179;11835;123;1230;1236;1319;1326;1459;1464;1512;1515;1532;1590;1592;1682;1841;1953;1987;2035;205;2082;2132;2146;2264;2269;2321;2510;2529;2550;2559;2579;2645;2678;2729;2749;2764;2771;2774;280…	191
GO:0009066|aspartate family amino acid metabolic process	2	0.877641	3131;811	9	0.000430561	220;2862;3598;5995;6446;7109;8108;8148;9373	1	0.955982	5639	4	0.280055	2862;6446;7109;8148	1	1	811	10	0.000259366	220;2862;3598;5639;6446;6566;7109;8108;8148;9373	0	1	/	6	0.00171184	5995;7109;8108;811;8148;9373	2	0.476501	5995;811	2	0.348434	8148;9373	4	0.313331	220;2862;5639;6566	1	0.848652	8108	1	1	811	9	0.00179316	2862;3598;5639;5995;6446;7109;8108;8148;9373	2	0.920924	5639;811	9	0.00251926	2862;3131;3598;5995;6446;7109;8108;8148;9373	1
GO:0009116|nucleoside metabolic process	4	0.503372	474;632;6502;9186	4	0.330958	2993;2994;4401;8269	6	0.185864	4104;474;632;6502;6599;7585	3	0.569613	3723;4856;9186	3	0.911183	632;6599;8269	10	0.00133723	2993;2994;4401;471;474;4856;5090;5499;6502;7774	0	1	/	1	0.703277	2994	1	0.837357	6502	1	0.719471	2993	4	0.405236	4401;4856;7585;9186	4	0.28277	2993;2994;4104;8269	2	0.975557	632;9186	6	0.144457	3723;4401;471;4856;5090;5499	5	0.419721	474;632;6502;6599;7585	7	0.0685635	2994;3723;4401;471;4856;5090;5499	3
GO:0045333|cellular respiration	0	1	/	14	8.34186e-07	10706;11176;11573;11727;2775;316;5239;563;5660;7826;8162;8252;9217;966	0	1	/	11	0.000703652	10706;11176;11573;2775;4474;5239;5660;7826;8162;9217;966	1	1	6865	15	8.20138e-07	10016;10706;11176;11573;2775;316;4474;5239;7793;7826;8162;8252;9217;9633;966	0	1	/	1	0.814388	5660	2	0.658508	11573;5239	1	0.818464	6865	0	1	/	3	0.621498	11573;5239;966	0	1	/	14	9.33786e-06	10706;11176;11573;2775;316;4474;5239;7793;7826;8162;8252;9217;9633;966	0	1	/	13	9.01643e-05	10706;11176;11573;2775;316;4474;5239;7793;7826;8162;9217;9633;966	1
GO:0030001|metal ion transport	10	0.503372	10448;10739;10970;2168;2397;2419;3398;5550;5763;5809	12	0.122638	10669;1112;1134;1794;2292;3104;389;5189;5248;6520;6565;7526	6	0.959518	10739;1329;2397;2419;3398;5809	15	0.0286816	10282;10669;10970;10990;1112;1134;1794;2292;3426;3493;389;4154;5248;6520;6565	11	0.756447	10448;10970;1329;1766;2397;2419;3398;389;5315;5809;6261	14	0.123507	10669;1112;1134;1794;3104;3426;5189;5248;5550;6520;6565;6617;7526;8424	10	0.0457337	10282;10970;1794;2397;3398;3426;3493;389;5763;6784	1	0.990362	3104	3	0.885332	10669;10970;6784	4	0.6694	2168;4154;5189;5809	7	0.794928	1134;1766;3398;4154;5315;5923;7526	13	0.0637059	10669;10739;10990;1112;1329;1794;3426;3493;5550;5763;6520;6784;6880	7	0.989812	10448;1766;2168;2419;2940;5809;9727	15	0.0692001	10282;10669;10970;1112;1794;2292;3426;3493;389;4649;5248;5550;6565;6784;8424	9	0.846327	10739;1766;2168;2419;5809;5923;6784;7526;9727	17	0.0198141	10282;10669;10970;10990;1329;2292;3124;3426;3493;389;4154;4649;5248;5763;6261;6520;6565	18
GO:0051179|localization	211	0.0357275	10007;10109;10116;10175;10205;10216;10240;10243;10249;10261;10350;10448;10499;10545;10595;10675;10739;10763;10830;10970;11109;11125;11188;11236;11341;11342;11385;11470;11551;11740;11807;1269;1285;1317;136;1501;151;1740;1764;1781;1792;1817;1819;1948;195;1961;1975;200;2090;2148;2168;2209;2245;2342;2344;235;2351;2390;2397;2401;2417;2419;2444;2528;2553;256;2577;2633;272;273;2770;2788;2833;2859;2876;2…	222	6.88739e-05	10;10002;10052;10169;10198;10256;10275;10301;10368;10393;10487;10511;10606;10639;10669;10773;10836;10860;10866;1087;10911;10913;10983;11004;11020;11021;11036;11054;11057;1112;11180;11222;11278;11291;11309;11319;11333;1134;11358;11410;11420;11579;11581;11611;11693;1170;11818;1270;1291;1294;1332;1373;1392;1580;1595;1651;1725;1794;1957;1982;2006;2251;2292;2428;2468;2520;255;26;2650;2687;2745;2801;28…	189	0.971502	10007;10063;10116;10141;10202;1022;10249;10261;10300;10350;10545;10719;10739;10830;1084;10866;10976;11188;11236;11258;11271;11385;11470;11551;11567;11575;1259;1269;1285;1317;1328;1329;1346;136;1449;1611;1710;1711;1740;1817;1819;1948;1961;200;2090;2148;2245;2342;2351;2352;2390;2397;2401;2417;2419;270;2706;272;273;2817;2828;2833;2943;2957;3042;3067;3083;3173;3213;3272;3308;3398;3428;345;3489;349;35…	250	8.31604e-09	10;10052;10109;10163;10169;10256;10275;10282;10301;1035;10393;10487;10511;10606;10639;10669;10773;10836;10860;1087;10874;10911;10913;10970;10990;11020;11021;11027;11102;1112;11166;11222;11278;11291;11313;11319;11321;11333;1134;11410;11420;11461;11538;11579;11581;11611;11693;1170;11715;11786;11818;1270;1288;131;1332;1360;1378;1392;1403;1417;1580;1595;1730;1779;1794;1866;1896;1982;1988;2006;2251;22…	295	0.000153986	10007;10035;10037;10063;10116;10141;10178;10202;10216;1022;10240;10243;10249;10300;10301;10336;10350;10448;10458;1054;10675;10719;10820;10830;1085;10866;10927;10970;11023;11054;11092;11125;11180;11188;11236;11258;11385;11406;11470;1170;11710;11715;11740;11761;11772;11818;1259;1269;1285;1294;131;1317;1321;1328;1329;1346;136;1388;1403;1473;1501;151;1568;1599;1611;1652;171;1710;1711;1730;1740;1766;1…	235	0.0736191	10;10002;10052;10109;10169;10196;10256;10261;10275;10393;10487;10511;10564;10593;10606;10632;10639;10669;10773;10836;10860;1087;10893;10913;11004;11021;11036;11057;11102;11109;1112;11222;11227;11278;11291;11309;11319;11333;1134;11410;11538;11575;11579;11581;11611;1164;11786;1270;1288;1580;1725;1779;1794;1866;1944;1982;2006;202;2100;2225;2251;2308;2327;2428;2468;2480;2513;2520;255;2581;2588;2655;2…	149	2.89208e-08	10037;10109;10164;10196;10202;10205;10222;10249;10275;10282;10300;10301;10675;10773;10830;10874;10970;10972;10983;11020;11333;11470;11551;11575;11581;11740;1289;131;1317;1321;1400;1794;1817;1896;195;1961;2190;2342;2344;235;2351;2397;2528;26;2650;2655;2687;2770;2837;2876;2942;2943;2951;3067;3382;3398;3417;3426;3493;3594;3761;3797;3817;3832;386;3886;389;3935;4;4004;4006;4055;4178;4185;4232;4255;425…	82	0.853123	10368;10606;10836;10866;10893;10913;11004;11054;11133;11319;11385;11410;1170;11818;1403;1580;1711;1957;2100;2417;2428;2588;270;2978;3028;3085;3104;3274;3416;3518;3879;3932;3983;4013;4377;4795;5017;5097;5176;5365;5386;551;5583;5614;5616;5973;6036;6060;6256;6794;6805;6845;6899;7256;7364;748;7482;7500;7587;7740;7894;7913;798;808;8419;8422;8802;8841;8911;8942;8946;8953;9002;902;9364;9397;9415;9513;95…	101	0.89768	10002;10037;10164;10300;1054;10669;10820;10970;10972;10983;11023;11125;11278;11291;11551;11693;11740;11834;1317;1321;1332;136;151;1652;1819;1852;1961;1974;1988;2342;235;2351;2454;255;2650;2655;2687;2788;2817;2942;2957;2998;3067;3147;3173;3197;3308;3417;3431;3665;3703;379;3817;3832;39;4004;4006;4055;4090;4232;4323;4324;4481;4532;4732;4846;5117;512;5200;5427;5488;5703;5714;5992;6038;6111;6279;6389;…	108	0.19411	10243;10595;10606;10836;10893;10913;11054;11133;11166;11342;11358;11370;11786;11807;11818;1264;1403;1501;1580;1711;1730;1817;2100;2168;2267;2327;2401;2428;256;2588;270;2722;2967;2978;3021;3028;3085;3192;3274;3334;3452;3505;3730;3761;386;3925;3932;4;4013;4120;4154;4178;4325;4503;4723;4795;488;5073;5176;5189;5365;5386;5478;551;5583;5616;5809;5973;6060;6240;6256;6376;6519;6597;6805;6845;7256;7322;73…	230	8.19803e-05	10;10052;10198;10222;10240;10243;10261;10275;10350;10719;10830;10860;10866;10874;10911;10976;11027;11054;11057;11092;11102;11109;11125;11133;11180;11222;11258;11271;11294;1134;11533;11538;11611;11710;11715;11740;11772;1259;1311;1360;1378;1403;1501;1568;1599;1652;1740;1764;1766;1781;1792;1835;1866;1944;1957;200;2090;2188;2209;2225;2267;235;2454;2460;2480;2528;256;2581;26;270;2706;2722;2788;2817;28…	160	0.59096	10134;10202;10300;10487;10564;10606;10623;10669;10739;1087;10913;10990;11014;11020;11036;1110;1112;11188;11319;11333;11342;11347;11358;11410;11470;11579;11581;11661;1170;11786;1269;1270;1285;1328;1329;1380;1595;1725;1730;1794;1817;1948;1982;2012;202;2148;2417;255;2655;2951;3028;3083;3085;3138;3213;3272;3308;3384;3426;3489;3493;3494;3607;3665;3703;3713;3730;3737;3879;3932;3983;4120;4232;4239;4329;…	220	0.149644	10007;10037;10063;10141;10175;10202;10216;10240;10243;10249;10350;10368;10448;10595;10830;10976;11008;11014;11027;11102;11125;11159;11188;11258;11294;11385;11406;11575;1170;11710;11715;11761;1251;1259;1269;1285;1321;1328;136;1360;1449;151;1599;1651;1652;1740;1766;1781;1792;1819;1948;1961;1974;200;202;2168;2188;2209;2245;235;2351;2352;2390;2401;2417;2419;2444;2454;256;2817;2828;2837;2859;2940;2943…	277	5.74671e-08	10109;10163;10205;10256;10273;10275;10282;10300;10301;10305;10393;10487;10511;1054;10606;10639;10669;10675;10763;10773;10836;1084;10860;10866;1087;10874;10911;10913;10970;10972;10983;11023;11036;1110;1112;11133;11166;11180;11222;11278;11291;11319;11333;11341;11410;11420;11467;11470;11538;11551;11579;11581;1160;11611;11772;11807;11818;1264;1270;1288;1289;1291;1294;1317;1332;1346;1373;1378;1388;140…	244	0.101939	10007;10141;10175;10178;10196;10202;10216;1022;10222;10240;10243;10249;10350;10368;10564;10595;10719;10739;10763;1084;10866;10976;11008;11014;11027;11054;11102;11125;11188;11258;11294;11406;11470;11562;11567;11575;1170;11710;11715;11740;11761;1269;1285;131;1317;1328;136;1392;1449;151;1599;1652;1730;1740;1766;1781;1819;1835;1961;200;2090;2148;2168;2188;2209;2245;232;2351;2390;2401;2419;2444;2454;2…	265	1.23857e-05	10109;10205;10256;10273;10275;10282;10300;10301;10393;10487;10511;10606;10669;10675;10773;10836;10860;1087;10874;10911;10957;10970;10972;10983;10990;11020;11023;11036;11133;11166;11222;11278;11291;11319;11321;11333;11341;11347;11410;11420;11538;11551;11579;11581;11611;11772;11807;1270;1288;1289;1299;1329;1332;1346;1360;1373;1374;1378;1400;1580;1725;1817;1866;1896;195;1957;1982;2225;2251;2292;2308…	232
GO:0006810|transport	211	0.0274094	10007;10109;10116;10175;10205;10216;10240;10243;10249;10261;10350;10448;10499;10545;10595;10675;10739;10763;10830;10970;11109;11125;11188;11236;11341;11342;11385;11470;11551;11740;11807;1269;1285;1317;136;1501;151;1740;1764;1781;1792;1817;1819;1948;195;1961;1975;200;2090;2148;2168;2209;2245;2342;2344;235;2351;2390;2397;2401;2417;2419;2444;2528;2553;256;2577;2633;272;273;2770;2788;2833;2859;2876;2…	219	0.000126362	10;10002;10052;10169;10198;10256;10275;10301;10368;10393;10487;10511;10606;10669;10773;10836;10860;10866;1087;10911;10913;10983;11004;11020;11021;11036;11054;11057;1112;11180;11222;11278;11291;11309;11319;11333;1134;11358;11410;11420;11579;11581;11611;11693;1170;11818;1270;1291;1294;1332;1373;1392;1580;1595;1651;1725;1794;1957;1982;2006;2251;2292;2428;2468;2520;255;26;2650;2687;2745;2801;2817;283…	189	0.962083	10007;10063;10116;10141;10202;1022;10249;10261;10300;10350;10545;10719;10739;10830;1084;10866;10976;11188;11236;11258;11271;11385;11470;11551;11567;11575;1259;1269;1285;1317;1328;1329;1346;136;1449;1611;1710;1711;1740;1817;1819;1948;1961;200;2090;2148;2245;2342;2351;2352;2390;2397;2401;2417;2419;270;2706;272;273;2817;2828;2833;2943;2957;3042;3067;3083;3173;3213;3272;3308;3398;3428;345;3489;349;35…	248	1.11283e-08	10;10052;10109;10163;10169;10256;10275;10282;10301;1035;10393;10487;10511;10606;10669;10773;10836;10860;1087;10874;10911;10913;10970;10990;11020;11021;11027;11102;1112;11166;11222;11278;11291;11313;11319;11321;11333;1134;11410;11420;11461;11538;11579;11581;11611;11693;1170;11715;11786;11818;1270;1288;131;1332;1360;1378;1392;1403;1417;1580;1595;1730;1779;1794;1866;1896;1982;1988;2006;2251;2292;230…	295	8.42422e-05	10007;10035;10037;10063;10116;10141;10178;10202;10216;1022;10240;10243;10249;10300;10301;10336;10350;10448;10458;1054;10675;10719;10820;10830;1085;10866;10927;10970;11023;11054;11092;11125;11180;11188;11236;11258;11385;11406;11470;1170;11710;11715;11740;11761;11772;11818;1259;1269;1285;1294;131;1317;1321;1328;1329;1346;136;1388;1403;1473;1501;151;1568;1599;1611;1652;171;1710;1711;1730;1740;1766;1…	232	0.089688	10;10002;10052;10109;10169;10196;10256;10261;10275;10393;10487;10511;10564;10593;10606;10632;10669;10773;10836;10860;1087;10893;10913;11004;11021;11036;11057;11102;11109;1112;11222;11227;11278;11291;11309;11319;11333;1134;11410;11538;11575;11579;11581;11611;1164;11786;1270;1288;1580;1725;1779;1794;1866;1944;1982;2006;202;2100;2225;2251;2308;2327;2428;2468;2480;2513;2520;255;2581;2588;2655;2745;28…	148	3.15689e-08	10037;10109;10164;10196;10202;10205;10222;10249;10275;10282;10300;10301;10675;10773;10830;10874;10970;10972;10983;11020;11333;11470;11551;11575;11581;11740;1289;131;1317;1321;1400;1794;1817;1896;195;1961;2190;2342;2344;235;2351;2397;2528;26;2650;2655;2687;2770;2837;2876;2942;2943;2951;3067;3382;3398;3417;3426;3493;3594;3761;3797;3817;3832;386;3886;389;3935;4;4004;4006;4055;4178;4185;4232;4255;425…	82	0.831848	10368;10606;10836;10866;10893;10913;11004;11054;11133;11319;11385;11410;1170;11818;1403;1580;1711;1957;2100;2417;2428;2588;270;2978;3028;3085;3104;3274;3416;3518;3879;3932;3983;4013;4377;4795;5017;5097;5176;5365;5386;551;5583;5614;5616;5973;6036;6060;6256;6794;6805;6845;6899;7256;7364;748;7482;7500;7587;7740;7894;7913;798;808;8419;8422;8802;8841;8911;8942;8946;8953;9002;902;9364;9397;9415;9513;95…	101	0.894285	10002;10037;10164;10300;1054;10669;10820;10970;10972;10983;11023;11125;11278;11291;11551;11693;11740;11834;1317;1321;1332;136;151;1652;1819;1852;1961;1974;1988;2342;235;2351;2454;255;2650;2655;2687;2788;2817;2942;2957;2998;3067;3147;3173;3197;3308;3417;3431;3665;3703;379;3817;3832;39;4004;4006;4055;4090;4232;4323;4324;4481;4532;4732;4846;5117;512;5200;5427;5488;5703;5714;5992;6038;6111;6279;6389;…	107	0.204438	10243;10595;10606;10836;10893;10913;11054;11133;11166;11342;11358;11370;11786;11807;11818;1264;1403;1501;1580;1711;1730;1817;2100;2168;2267;2327;2401;2428;256;2588;270;2722;2967;2978;3021;3028;3085;3192;3274;3334;3452;3505;3730;3761;386;3925;3932;4;4013;4120;4154;4178;4325;4503;4723;4795;5073;5176;5189;5365;5386;5478;551;5583;5616;5809;5973;6060;6240;6256;6376;6519;6597;6805;6845;7256;7322;7329;7…	228	0.000102264	10;10052;10198;10222;10240;10243;10261;10275;10350;10719;10830;10860;10866;10874;10911;10976;11027;11054;11057;11092;11102;11109;11125;11133;11180;11222;11258;11271;11294;1134;11533;11538;11611;11710;11715;11740;11772;1259;1311;1360;1378;1403;1501;1568;1599;1652;1740;1764;1766;1781;1792;1835;1866;1944;1957;200;2090;2188;2209;2225;2267;235;2454;2460;2480;2528;256;2581;26;270;2706;2722;2788;2817;28…	158	0.623396	10134;10202;10300;10487;10564;10606;10623;10669;10739;1087;10913;10990;11014;11020;11036;1110;1112;11188;11319;11333;11342;11358;11410;11470;11579;11581;11661;1170;11786;1269;1270;1285;1328;1329;1380;1595;1725;1730;1794;1817;1948;1982;2012;202;2148;2417;255;2655;2951;3028;3083;3085;3138;3213;3272;3308;3384;3426;3489;3493;3494;3607;3665;3703;3713;3730;3737;3879;3932;3983;4120;4232;4239;4329;4377;4…	220	0.136032	10007;10037;10063;10141;10175;10202;10216;10240;10243;10249;10350;10368;10448;10595;10830;10976;11008;11014;11027;11102;11125;11159;11188;11258;11294;11385;11406;11575;1170;11710;11715;11761;1251;1259;1269;1285;1321;1328;136;1360;1449;151;1599;1651;1652;1740;1766;1781;1792;1819;1948;1961;1974;200;202;2168;2188;2209;2245;235;2351;2352;2390;2401;2417;2419;2444;2454;256;2817;2828;2837;2859;2940;2943…	275	6.85193e-08	10109;10163;10205;10256;10273;10275;10282;10300;10301;10305;10393;10487;10511;1054;10606;10669;10675;10763;10773;10836;1084;10860;10866;1087;10874;10911;10913;10970;10972;10983;11023;11036;1110;1112;11133;11166;11180;11222;11278;11291;11319;11333;11341;11410;11420;11467;11470;11538;11551;11579;11581;1160;11611;11772;11807;11818;1264;1270;1288;1289;1291;1294;1317;1332;1346;1373;1378;1388;1400;1580…	243	0.0983997	10007;10141;10175;10178;10196;10202;10216;1022;10222;10240;10243;10249;10350;10368;10564;10595;10719;10739;10763;1084;10866;10976;11008;11014;11027;11054;11102;11125;11188;11258;11294;11406;11470;11562;11567;11575;1170;11710;11715;11740;11761;1269;1285;131;1317;1328;136;1392;1449;151;1599;1652;1730;1740;1766;1781;1819;1835;1961;200;2090;2148;2168;2188;2209;2245;232;2351;2390;2401;2419;2444;2454;2…	263	1.45834e-05	10109;10205;10256;10273;10275;10282;10300;10301;10393;10487;10511;10606;10669;10675;10773;10836;10860;1087;10874;10911;10957;10970;10972;10983;10990;11020;11023;11036;11133;11166;11222;11278;11291;11319;11321;11333;11341;11410;11420;11538;11551;11579;11581;11611;11772;11807;1270;1288;1289;1299;1329;1332;1346;1360;1373;1374;1378;1400;1580;1725;1817;1866;1896;195;1957;1982;2225;2251;2292;2308;2480;…	232
GO:0009059|macromolecule biosynthetic process	211	0.0773204	10024;10044;10124;10345;10370;10419;10471;10483;10534;10607;10843;1093;10955;110;11016;11024;11029;11038;1105;11111;11149;11219;11324;11339;11472;11495;11653;11673;11734;11770;11788;11817;11822;1219;1276;1386;1397;1434;1437;148;1515;1675;1977;2017;2140;2186;2264;227;2288;2330;2340;24;2413;2418;2473;256;2604;2784;2789;2810;2904;2916;294;2959;3038;3115;314;3177;3205;3299;3320;3438;3457;3507;3544;35…	161	0.960743	10057;10074;10274;10312;10313;10333;10395;10424;10493;10605;1061;10688;10735;10793;10827;10861;1096;11065;11080;1114;11250;11276;1137;11386;11442;11483;11570;11614;11624;11687;11700;11708;11835;123;1230;1293;1326;1393;1459;1464;1512;1580;1682;1897;2007;2082;2146;2269;2300;2410;2550;2559;2579;2636;2729;2764;2857;3014;3076;3210;3239;3446;3490;3559;3755;3926;3931;3951;3996;4156;417;42;4279;4284;4502…	256	0.000318489	10024;10044;10139;10192;10232;1030;10340;10342;10345;10349;10430;10477;10568;10607;1068;10828;10843;10883;10955;110;11016;11024;1105;11111;11149;11339;11354;11460;11472;11476;11490;11495;11546;11663;1169;11734;1177;11778;11817;11822;11827;1200;1219;1273;1276;1372;1397;1434;1437;1496;1515;1598;1675;1808;1861;1962;2015;2140;2186;227;2288;2340;2413;2418;246;2473;2554;2604;2653;2702;2810;2871;2904;29…	163	0.996408	10057;10074;10274;10312;10313;10333;10395;10493;10605;1061;10688;10793;10827;10923;10943;11065;11080;1109;11250;11276;1132;11386;11442;11483;11614;11624;11653;11708;11835;1335;1393;1394;1451;1459;1464;1512;1580;1590;1682;1841;1888;2007;205;2082;2146;2236;2269;2300;2510;2529;2550;2579;2636;2645;2678;2729;2749;2764;2878;2932;2947;3001;3014;3040;3076;3153;3210;34;3604;3755;3829;3926;3931;3951;3996;4…	310	5.46727e-06	10024;10044;10084;10117;10124;10139;10246;10336;10342;10370;10483;10601;10607;1061;1068;10718;10770;10828;10843;10883;10952;10955;110;11016;11024;1109;11111;11114;11149;11219;11297;11324;11339;1135;11354;11367;11407;11472;11495;11546;11673;11734;11778;11817;11822;11827;1200;1219;1236;1276;1372;1386;1393;1397;1434;1437;1474;148;1515;1598;1675;1808;1861;1953;1962;2015;2123;2140;2186;2208;2286;2288;…	288	1.9847e-08	10010;10274;1030;10306;10312;10313;10395;10424;10430;10431;10471;10481;10506;10520;10535;10560;10568;10610;10630;10635;10654;10688;10735;10752;10761;10787;10793;10796;10827;10861;10928;10943;1096;10992;10999;11029;11042;11065;11080;11089;1114;11185;11270;11276;11296;1132;1137;11423;11442;11483;11539;11568;11570;11593;11603;11613;11788;1179;123;1230;1451;1459;1464;1482;1512;1580;1590;1682;1818;184…	52	1	10055;10057;10534;10843;11085;11673;11835;1924;1953;2123;2269;2579;2695;2702;2784;2922;3210;3396;3604;3682;4231;4637;4653;4960;5154;5569;5704;5719;620;6287;6302;6315;6521;6553;6630;7513;7696;7736;7853;8022;8319;8635;8652;8865;8876;8890;9137;9437;9535;9696;9921;9972	77	0.969811	10306;10340;1061;10688;11029;11080;1111;11386;11614;11817;11827;1230;1236;1284;1382;1464;1474;1512;1580;2432;2529;2554;2559;2636;2806;285;2932;3014;3490;3755;3864;3931;3951;3996;4138;417;4287;4802;4864;5234;5331;5346;5450;5469;5608;6046;6163;6506;6579;697;7152;729;7314;7344;7425;748;759;7741;7777;7860;7873;7929;8174;8189;8394;8527;8941;9018;9050;9102;9313;9395;957;9689;9815;9846;9883	151	0.000143214	10057;10124;10177;10192;1030;10483;10828;1093;1111;11114;11339;1135;11399;11460;11483;11495;1169;11835;1219;1230;1236;1284;1335;1393;1394;1437;1459;1460;148;1592;1598;1853;1861;2007;2082;2264;2269;2288;2300;24;2473;2510;2579;2628;2678;2695;2702;2729;2764;2810;2823;2857;2895;2981;299;3001;314;3177;3210;3371;3390;3396;3479;36;3604;3728;3751;376;3860;391;3915;399;4165;4167;4231;4284;4327;4356;4637;4…	70	1	10306;10520;10735;10827;10928;10999;11080;1109;11296;11407;11593;1464;1580;1641;1738;2146;2231;256;2636;2916;2947;3014;311;3239;3356;3488;3755;3864;3931;3978;3996;4037;4101;4116;417;4275;4502;4736;4751;4799;4802;4836;4854;6018;612;6506;691;6918;7228;7425;748;7533;7698;7741;7777;7929;81;8220;8308;8527;8800;9050;9102;930;9313;9367;957;9846;9851;9883	266	2.13563e-11	10010;1030;10312;10340;10342;10349;10430;10431;10471;10493;10506;10520;10560;10568;1061;10610;10630;10635;1068;10735;10761;10793;10796;10883;10928;10955;10992;11016;11029;11042;11111;11185;11250;11423;11476;11490;11539;11568;11593;11603;11663;11673;11687;11700;11734;1179;11827;1200;1236;1273;1278;1335;1393;1394;1460;1474;1482;1675;1738;1861;1874;1876;1888;1927;1939;1945;1953;1977;1987;2015;2017;2…	124	1	10074;10313;10688;10827;10828;10925;1093;11114;1125;11442;11483;11614;11770;11788;11817;1219;1230;1386;1451;1464;1496;1512;1841;1854;1937;2007;2082;2123;2236;24;2550;2559;2579;2636;2806;2857;2922;3001;3056;3076;3239;3271;3320;3490;3755;3864;3951;4100;42;4275;4334;4440;4658;4769;4965;5092;5163;5280;534;5346;5425;5450;5475;5629;5899;6046;6315;641;6553;6630;665;6810;697;6997;7022;7054;7196;733;7344;…	197	0.948683	10024;10124;10232;1030;10342;10345;10370;10419;10607;1061;1068;10718;10770;10828;10843;1093;10943;10955;110;11029;11072;11085;11111;11149;11297;11324;1135;11354;11407;11495;11673;11687;11734;11760;1177;11770;11788;11817;11827;1219;1276;1335;1372;1397;1434;1437;1460;148;1598;1641;1675;1808;1962;2186;2208;227;2340;2413;2418;246;2473;2554;256;258;2604;2784;2922;2932;2959;2981;311;3177;3390;3438;3544…	202	0.881716	10057;10192;10274;10306;10312;10313;10333;10395;10424;10601;10793;10861;10934;10992;11065;11089;1111;11250;11276;11339;11386;11442;11483;11539;11568;11570;11603;11614;11700;11708;1179;11835;123;1230;1284;1293;1326;1386;1393;1459;1464;1474;1512;1580;1592;1738;1841;1937;1945;1953;2007;205;2082;2132;2140;2146;2269;2550;2559;2579;2645;2678;2702;2749;28;2806;2810;2823;2857;2878;2895;2947;3014;3076;320…	222	0.854923	10124;10232;1030;10345;104;1061;1068;10770;10843;1093;10955;110;11016;11029;1105;11072;11085;11111;11149;11324;1135;11354;11407;11460;11472;11495;11546;11613;11663;11673;11687;1169;11734;11760;11763;1177;11788;11817;11822;11823;11827;1200;1219;1276;1335;1372;1394;1397;1434;1437;148;1496;1641;1675;1808;1962;2015;2186;2208;2340;24;2413;2418;246;2554;256;258;2604;2653;2702;2784;2904;2916;2918;2922;2…	201	0.906025	10057;10192;10274;10306;10312;10313;10333;10395;10424;10445;10493;10560;10601;10793;10827;10923;10925;1096;11089;1111;1125;11250;1132;11386;11399;11442;11483;11624;11708;1179;11835;123;1230;1236;1319;1326;1459;1464;1512;1515;1580;1590;1592;1682;1841;1953;1987;2007;205;2082;2132;2146;2264;2269;2321;2510;2529;2550;2559;2579;2645;2678;2729;2749;2764;2771;2806;2810;2823;285;2857;290;2947;3001;3014;30…	176
GO:0009205|purine ribonucleoside triphosphate metabolic process	4	0.999766	474;6344;7292;7595	20	0.00187762	10908;1532;2006;2520;3068;3214;4395;563;5672;6668;6754;6765;6888;7271;7826;7854;8162;8252;9556;967	8	0.955982	10666;2825;474;4921;6344;7292;7595;8838	15	0.113108	10297;10908;1532;2006;3068;3214;4395;5672;6754;7271;7826;7854;8162;9556;967	4	1	4047;4084;6344;7292	25	0.000145334	10016;10908;11729;2006;2520;3346;4395;474;5100;5769;5887;6668;6754;6765;7271;7595;7793;7826;7854;8162;8252;951;9556;9633;967	2	1	3214;5672	1	0.999972	9556	4	0.885227	3214;4084;5672;5992	1	1	9556	6	0.946911	10297;3214;4047;4921;6888;9556	8	0.716293	10908;3570;5100;5592;5769;7271;7854;967	2	1	6344;7292	23	0.00112181	10297;10666;10908;1532;2006;3214;3570;4047;4395;5672;5887;6754;7271;7595;7793;7826;7854;8162;8252;951;9556;9633;967	3	1	474;6344;7292	19	0.0335995	10908;1532;3068;3214;4047;4395;5672;5887;6754;7271;7593;7595;7793;7826;7854;8162;951;9633;967	5
GO:0043170|macromolecule metabolic process	392	0.000544798	1002;10024;10044;10108;10122;10124;10345;10359;10370;10399;10407;10419;10442;10471;10483;10534;10607;10627;10714;10834;10843;10863;1093;10955;10969;110;11002;11016;11024;11029;11038;1105;11106;11111;11149;11219;11301;11324;11339;11472;11495;11584;11598;11653;11673;11734;11770;11788;11817;11822;1219;1276;1295;1386;1397;1434;1437;1456;1476;148;1483;1491;1502;1515;1627;1657;1667;1675;1774;1776;1977;…	282	0.999629	10040;10056;10057;10074;10080;10167;10274;10291;10312;10313;10333;10356;10363;10394;10395;10402;10424;10426;10493;10505;10588;10591;10605;1061;10625;10656;10688;10735;10781;10793;10827;10844;10861;10915;1096;10997;11004;11022;11031;11058;11064;11065;11080;1114;11169;11191;11250;11273;11276;11349;1137;11386;11416;11442;11445;11483;11523;11570;11594;11614;11624;11647;11687;11700;11708;11835;1224;12…	456	7.63312e-07	10024;10044;10071;10108;10139;10192;10232;10260;10291;1030;10340;10342;10345;10349;10399;10407;10408;10420;10430;10442;10477;10568;10607;10665;1068;1069;10698;10709;10715;10828;10834;10843;10845;10883;10955;10959;10969;10971;10997;110;11002;11016;11024;11045;1105;11111;11149;11301;11328;11339;11354;1138;11460;11472;11476;11490;11495;11546;11584;11655;11663;11665;1169;11734;1177;11778;11817;11822;…	306	0.997098	10056;10057;10074;10080;10267;10274;10312;10313;10333;10394;10395;10402;10426;10493;10505;10588;10591;10605;1061;10625;10656;10671;10688;10771;10781;10793;10803;10827;10923;10943;11022;11031;11064;11065;11080;1109;11091;11134;11169;11191;11250;11276;1132;11349;11386;11416;11442;11445;11483;11523;11594;11614;11624;11647;11653;11708;11745;11835;1212;1224;1335;1393;1394;1451;1459;1464;1512;1580;1590…	543	1.42464e-08	10024;10044;10051;10062;10084;10108;10117;10124;10139;10246;10260;10336;10342;10351;10359;10363;10367;10370;10407;10408;10468;10483;10486;10601;10607;1061;10627;1068;1069;10718;10770;10828;10834;10843;10883;10952;10955;110;11016;11024;1109;11111;11114;11149;11193;11219;11297;11301;11324;11328;11339;1135;11354;11367;1138;11407;11409;11454;11472;11495;11546;11552;11584;11598;11639;11655;11665;11673…	461	1.58734e-05	10010;10056;10080;10167;10267;10274;1030;10306;10312;10313;10338;10394;10395;10399;10402;10424;10426;10430;10431;10471;10481;10505;10506;10520;10535;10560;10568;10588;10610;10625;10626;10630;10635;10654;10663;10688;10735;10752;10761;10771;10781;10787;10793;10796;10827;10845;10861;10928;10943;1096;10982;10992;10995;10999;11004;11022;11029;11042;11058;11065;11080;11089;11091;1114;11150;11169;11185;…	129	1	10023;10055;10057;10062;10267;10505;10534;10591;10627;10781;10803;10843;10863;11064;11085;11191;11647;11673;11835;1295;1476;1843;1924;1953;197;2093;2123;222;2269;2319;240;241;2578;2579;2695;2702;2762;2784;2791;2813;2922;306;3075;3107;3210;3259;3366;3373;3396;3604;363;3682;3838;4071;4129;4169;4231;4373;4531;4604;4637;4638;4653;4727;4845;4849;4960;5154;5164;5213;5258;5569;5704;5719;5811;585;5930;59…	139	0.999972	10080;10167;10306;10340;10402;10588;1061;10688;10915;10995;10996;10997;11004;11029;11031;11080;11106;1111;11134;11202;11386;11409;11445;11523;11614;11817;11827;1212;1224;1230;1236;1284;1382;1464;1474;1512;1580;1727;1813;1826;2409;2432;2442;2529;2554;2559;2636;2725;2806;2809;285;2932;3014;3061;3094;330;3347;3490;3755;3849;3864;3931;3951;3996;4085;4138;417;4191;4287;4300;4436;4696;4766;4786;4802;48…	242	0.00217374	10023;10040;10051;10057;10122;10124;10177;10192;10257;10267;1030;10363;10394;10408;10483;10591;10671;10781;10828;1093;11064;1111;11114;11191;11273;11301;11339;1135;11399;11460;11483;11495;1169;11835;1219;1230;1236;1284;1335;1393;1394;1437;1459;1460;1476;148;1592;1598;1853;1859;1861;2007;2082;2093;2216;2264;2269;2288;2300;2319;24;240;2433;2473;2510;2578;2579;2590;2628;2678;2690;2695;2702;2729;2764…	149	1	10080;10306;10442;10520;10588;10735;10827;10928;10982;10996;10999;11022;11080;1109;11091;11106;11296;11407;11445;11523;11553;11593;11598;11736;1212;1224;1456;1464;1580;1610;1627;1641;1738;1776;1813;1826;1827;1918;2146;2231;2409;2503;256;2636;2637;2668;2916;2947;2967;3014;306;3061;3094;311;3239;3259;330;3356;336;3488;3755;3849;3864;3931;3978;3996;4037;4071;4085;4101;4116;417;4191;4196;4222;4275;43…	445	8.84944e-14	10010;10071;1010;10104;1030;10312;10338;10340;10342;10349;10430;10431;10442;10471;10493;10506;10520;10560;10568;1061;10610;10630;10635;10647;10671;1068;1069;10714;10715;10735;10761;10771;10793;10796;10883;10928;10955;10982;10992;10995;11016;11029;11031;11042;11045;11091;11106;11111;1116;11185;11250;11273;11423;11476;11490;11539;11568;11593;11598;11603;11663;11673;11687;11700;11711;11734;11736;117…	270	1	10004;1002;10040;10074;10080;10257;10267;10291;10313;10394;10402;10420;10426;10588;10621;10625;10688;10745;10803;10827;10828;10834;10845;10915;10925;1093;11022;11064;11114;1125;11286;11349;11416;11424;11442;11445;11483;11523;11553;11614;11647;11658;11665;11770;11788;11817;1219;1230;1386;1451;1464;1496;1512;172;1841;1854;1859;1862;1892;1937;2007;2033;2047;2082;2123;2158;2174;2236;2299;2319;2325;24…	391	0.208131	1002;10024;10071;10108;10124;10167;10232;1030;10342;10345;10359;10370;10407;10419;10607;1061;10626;1068;1069;10718;10770;10828;10834;10843;10845;1093;10943;10955;10959;110;11029;11045;11072;11085;11091;11106;11111;11149;11297;11301;11324;1135;11354;1138;11407;11495;11584;11673;11687;11734;11736;11745;11760;1177;11770;11788;11817;11827;1212;1219;1276;1295;1335;1372;1397;1434;1437;1456;1460;1468;14…	364	0.965608	10056;10057;10192;10257;10274;10306;10312;10313;10333;10338;10394;10395;10424;10426;10505;10588;10591;10601;10625;10627;10656;10771;10781;10793;10861;10934;10971;10982;10992;10995;11002;11022;11064;11065;11089;1111;11134;11150;11169;11191;11193;11250;11273;11276;11339;11349;11386;11416;11442;11445;11483;11539;11568;11570;11594;11603;11614;11647;11700;11708;1179;11835;1223;123;1230;1284;1293;1326;…	452	0.0147195	10004;1002;10071;10108;10124;10167;10232;10260;1030;10345;104;10407;1061;10626;10665;1068;1069;10698;10709;10770;10834;10843;10845;1093;10955;10959;10969;110;11016;11029;11045;1105;11072;11085;11091;11106;11111;11149;11301;11324;1135;11354;1138;11407;11460;11472;11495;11546;11584;11598;11613;11655;11663;11673;11687;1169;11711;11734;11736;11745;11760;11763;1177;11788;11817;11822;11823;11827;1200;1…	385	0.63951	10040;10056;10057;10192;10267;10274;10306;10312;10313;10333;10338;10351;10394;10395;10424;10426;10445;10457;10493;10505;1052;10560;10588;10591;10601;10625;10627;10644;10656;10671;10771;10781;10793;10803;10827;10923;10925;1096;10971;10982;10987;10995;10996;11022;11031;11064;11089;1111;11134;11150;1116;11169;11191;11193;1125;11250;11273;1132;11349;11386;11399;11416;11442;11445;11483;11523;11552;115…	305
GO:0043039|tRNA aminoacylation	7	0.999766	24;3777;4853;7735;8308;8685;8876	11	0.542272	11442;1393;2082;2410;6110;748;7513;7840;8527;9018;9102	11	0.799375	1030;10430;3777;4690;4853;6334;729;7735;7888;8308;8876	10	0.710909	11442;1393;1394;2082;3604;748;7840;8060;8527;9102	13	0.898855	10952;11407;1393;24;3558;3777;6334;729;7513;7735;7888;8308;8876	31	4.24893e-07	1030;10430;10752;11270;11442;11603;1945;2082;2321;2410;2530;324;3604;4110;481;4853;5124;5560;5860;6092;6110;6556;6603;6707;7058;748;7516;7840;7981;8527;9102	3	1	3604;7513;8876	5	0.655274	729;748;8527;9018;9102	10	0.204596	1030;1393;1394;2082;24;36;3604;7513;7888;9018	5	0.734817	11407;748;8308;8527;9102	15	0.222654	1030;10430;11603;1393;1394;1945;3558;3777;4110;5124;6596;729;7513;7516;7987	8	0.791711	11442;2082;24;7840;8308;8527;8876;9102	6	1	1030;11407;7888;8308;8876;9018	14	0.430801	11442;11603;1393;1945;2082;3604;5560;5860;7058;7513;7840;7981;8060;8527	11	0.935427	1030;11407;1394;24;3777;6334;729;7735;8308;8876;9018	10	0.843503	11442;2082;2321;4110;5860;7058;748;7840;8060;9102	10
GO:0044085|cellular component biogenesis	5	0.999766	10397;1977;2715;3483;57	19	0.0115008	1006;10307;11257;11276;11277;1925;2409;2637;395;5189;6591;6944;7273;7762;8165;9214;9215;9285;9580	8	0.971502	11239;2072;2715;3080;3483;3533;3831;57	13	0.355468	10307;10771;11276;11277;1925;2409;2637;395;5807;5914;6570;7762;9285	6	1	11239;2072;2715;3483;3831;7297	32	9.80725e-08	1006;10307;10338;10771;10982;10995;11257;11276;11568;1487;1571;1894;1925;1977;2071;2409;2637;395;5078;5104;5189;5807;5914;6125;6543;6591;6944;7273;7516;7762;8091;9214	2	1	1925;3533	5	0.655274	10307;10995;2409;5078;5807	2	0.988536	3533;3831	15	0.00148438	1006;10307;10982;11257;1487;1827;2409;2637;2668;5078;5104;5189;5762;5807;5914	27	5.38362e-06	1006;10307;10338;10771;10982;10995;11257;11568;1487;1571;1977;2071;2084;2409;2637;2668;2715;5078;5104;57;5807;5914;6591;7516;8091;8165;8251	4	1	5762;7762;9285;9580	5	1	2715;3483;57;5762;7297	22	0.00888234	1006;10307;10338;10771;10975;10982;10995;11276;11277;11568;1925;2637;3533;395;5807;5914;6125;7762;8091;9214;9215;9285	8	1	11239;2072;2715;3080;3483;3831;57;5762	24	0.0022326	1006;10307;10338;10397;10771;10982;10995;11257;11277;1487;1894;1925;2071;2409;2637;2668;395;5807;5914;6125;6570;6944;7762;9285	5
GO:0009141|nucleoside triphosphate metabolic process	6	0.999766	2034;474;6344;7292;7595;8912	21	0.0020833	10908;1532;2006;2520;3068;3214;432;4395;563;5672;6668;6754;6765;6888;7271;7826;7854;8162;8252;9556;967	9	0.949835	10666;2034;2825;474;4921;6344;7292;7595;8838	15	0.183663	10297;10908;1532;2006;3068;3214;4395;5672;6754;7271;7826;7854;8162;9556;967	6	1	2034;4047;4084;6344;7292;8912	26	0.000232242	10016;10908;11729;2006;2520;3346;4395;470;474;5100;5769;5887;6668;6754;6765;7271;7595;7793;7826;7854;8162;8252;951;9556;9633;967	2	1	3214;5672	2	0.987204	470;9556	4	0.89768	3214;4084;5672;5992	2	1	470;9556	6	0.97189	10297;3214;4047;4921;6888;9556	8	0.791711	10908;3570;5100;5592;5769;7271;7854;967	5	1	2034;432;6344;7292;8912	23	0.00381499	10297;10666;10908;1532;2006;3214;3570;4047;4395;5672;5887;6754;7271;7595;7793;7826;7854;8162;8252;951;9556;9633;967	7	1	2034;432;470;474;6344;7292;8912	19	0.0671438	10908;1532;3068;3214;4047;4395;5672;5887;6754;7271;7593;7595;7793;7826;7854;8162;951;9633;967	6
GO:0031326|regulation of cellular biosynthetic process	166	2.03791e-05	10024;10044;10124;10345;10370;10419;10483;10607;10843;1093;10955;110;11016;11024;11029;11038;11111;11219;11324;11339;11472;11495;11653;11673;11734;11770;11788;11817;11822;1219;1276;1397;1434;1437;148;1515;1675;2140;2186;2264;227;2288;2330;2340;2413;2418;2473;256;2604;2784;2810;2904;2916;294;2959;3038;3177;3205;3299;3320;3507;3544;3546;3640;3781;3860;3898;3914;3915;3945;3976;3978;4037;4165;4195;42…	108	0.878551	10057;10074;10274;10312;10313;10493;1061;10688;10827;1096;11250;11386;11483;11614;11687;11700;11708;11835;123;1230;1293;1326;1393;1459;1464;1512;1682;2146;2269;2300;2550;2559;2579;2636;2729;2764;2857;3014;3076;3210;3239;3490;3755;3926;3931;3951;3996;4156;417;42;4279;4658;4769;4906;4965;5092;511;5219;5331;5450;5469;5629;5679;5704;6046;6066;6163;6838;691;6997;7022;7152;72;7314;7351;7425;7564;7667;7…	215	7.03276e-14	10024;10044;10139;10192;10232;10340;10342;10345;10477;10607;1068;10828;10843;10883;10955;110;11016;11024;11111;11339;11354;11460;11472;11476;11490;11495;11546;11663;1169;11734;1177;11778;11817;11822;11827;1200;1219;1273;1276;1372;1397;1434;1437;1496;1515;1598;1675;1808;1962;2140;2186;227;2288;2340;2413;2418;246;2473;2554;2604;2653;2702;2810;2871;2904;2918;294;2959;3129;3177;3205;3215;3293;3299;33…	129	0.292299	10057;10074;10274;10312;10313;10493;1061;10688;10827;10923;10943;1109;11250;11386;11483;11614;11653;11708;11835;1335;1393;1451;1459;1464;1512;1590;1682;1841;1888;205;2146;2236;2269;2300;2510;2529;2550;2579;2636;2645;2729;2749;2764;2878;2947;3001;3014;3040;3076;3153;3210;34;3755;3829;3926;3931;3951;3996;4156;417;42;4658;4769;4843;4906;5092;5099;511;5163;5210;5280;5475;5568;5569;5629;5633;5679;5704…	254	0	10024;10044;10117;10124;10139;10246;10336;10342;10370;10483;10601;10607;1061;1068;10718;10770;10828;10843;10883;10955;110;11016;11024;1109;11111;11114;11219;11324;11339;1135;11354;11367;11472;11495;11546;11673;11734;11778;11817;11822;11827;1200;1219;1236;1276;1372;1393;1397;1434;1437;148;1515;1598;1675;1808;1953;1962;2140;2186;2208;2286;2288;2330;2340;2413;2418;246;2473;2604;2653;2683;2784;28;289…	101	0.999997	10274;10306;10312;10313;10481;10688;10827;10943;1096;11029;11296;11483;11613;11788;1179;123;1230;1451;1459;1464;1512;1590;1682;1818;1841;1854;1888;2231;2236;2269;2529;2550;2559;2636;2645;2729;2749;2764;2857;3001;3076;3239;3490;3755;3864;3931;3951;3996;4156;417;42;4279;4658;4769;4843;5092;511;5280;534;5469;5475;5629;5770;6076;612;6163;6180;6720;6776;6997;7007;7013;7022;7298;7314;7425;7604;7667;766…	37	1	10055;10057;10843;11673;11835;1924;1953;2269;2579;2702;2784;2922;3210;4231;4960;5154;5569;5704;620;6287;6302;6315;6630;7696;7736;7853;8319;8635;8652;8865;8890;9137;9437;9535;9696;9921;9972	62	0.355738	10306;10340;1061;10688;11029;1111;11386;11614;11817;11827;1230;1236;1284;1382;1464;1512;2432;2529;2554;2559;2636;2806;285;3014;3490;3755;3864;3931;3951;3996;4138;417;4287;4802;5331;5346;5450;5469;5608;6046;6163;6506;697;7152;7314;7344;7425;759;7741;7777;7860;7873;7929;8189;8394;8941;9050;9395;9689;9815;9846;9883	124	1.94546e-09	10057;10124;10177;10192;10483;10828;1093;1111;11114;11339;1135;11399;11460;11483;11495;1169;11835;1219;1230;1236;1284;1335;1393;1437;1459;1460;148;1592;1598;1853;2264;2269;2288;2300;2473;2510;2579;2628;2702;2729;2764;2810;2823;2857;2895;299;3001;3177;3210;3390;3479;3728;3751;3860;391;3915;399;4165;4167;4231;4327;4356;4769;4906;4960;4965;511;5154;5363;5397;5569;5608;5704;5894;605;6229;6232;6287;63…	40	1	10306;10827;1109;11296;1464;1641;1738;2146;2231;256;2636;2916;2947;3014;311;3239;3755;3864;3931;3978;3996;4037;417;4275;4802;612;6506;691;7228;7425;7698;7741;7777;7929;8220;8800;9050;9846;9851;9883	117	0.787851	10312;10340;10342;10493;1061;1068;10883;10955;11016;11029;11111;11250;11476;11490;11663;11673;11687;11700;11734;1179;11827;1200;1236;1273;1278;1335;1393;1460;1675;1738;1888;1953;2208;2288;2554;256;2628;2653;2683;2784;2810;2904;3038;3040;3210;3218;3367;3376;3546;3781;3914;3985;4156;417;4358;447;4672;4716;5196;5219;5254;5332;5546;5704;580;6069;612;6210;624;6404;6462;6522;6531;6613;6793;6838;6861;70…	104	0.694085	10074;10313;10688;10827;10828;1093;11114;1125;11483;11614;11770;11788;11817;1219;1230;1451;1464;1496;1512;1841;1854;1937;2236;2550;2559;2579;2636;2806;2857;2922;3001;3056;3076;3239;3271;3320;3490;3755;3864;3951;4100;42;4275;4334;4658;4769;4965;5092;5163;5280;534;5346;5450;5475;5629;5899;6046;6315;6630;665;6810;697;6997;7022;7054;733;7344;7413;7461;7564;7578;7655;7667;7716;772;7736;7741;7873;7929;…	172	0.000325798	10024;10124;10232;10342;10345;10370;10419;10607;1061;1068;10718;10770;10828;10843;1093;10943;10955;110;11029;11072;11111;11324;1135;11354;11495;11673;11687;11734;11760;1177;11770;11788;11817;11827;1219;1276;1335;1372;1397;1434;1437;1460;148;1598;1641;1675;1808;1962;2186;2208;227;2340;2413;2418;246;2473;2554;256;2604;2784;2922;2959;311;3177;3390;3544;3546;3640;3728;3751;3781;3792;3898;3914;3915;39…	141	0.527639	10057;10192;10274;10306;10312;10313;10601;10934;1111;11250;11339;11386;11483;11614;11700;11708;1179;11835;123;1230;1284;1293;1326;1393;1459;1464;1512;1592;1738;1841;1937;1953;205;2140;2146;2269;2550;2559;2579;2645;2702;2749;28;2806;2810;2823;2857;2878;2895;2947;3014;3076;3205;3210;3218;3239;3293;3344;3490;3495;3829;391;3926;3931;3951;4156;417;42;4231;4275;4658;4769;4843;4906;5092;511;5163;5280;54…	179	0.00581088	10124;10232;10345;104;1061;1068;10770;10843;1093;10955;110;11016;11029;11072;11111;11324;1135;11354;11460;11472;11495;11546;11613;11663;11673;11687;1169;11734;11760;1177;11788;11817;11822;11823;11827;1200;1219;1276;1335;1372;1397;1434;1437;148;1496;1641;1675;1808;1962;2186;2208;2340;2413;2418;246;2554;256;2604;2653;2702;2784;2904;2916;2918;2922;294;2959;299;311;3177;3299;3316;3544;3546;3755;3781;…	151	0.210933	10057;10192;10274;10306;10312;10313;10445;10493;10601;10827;10923;1096;1111;1125;11250;11386;11399;11483;11708;1179;11835;123;1230;1236;1319;1326;1459;1464;1512;1515;1590;1592;1682;1841;1953;205;2146;2264;2269;2510;2529;2550;2559;2579;2645;2729;2749;2764;2771;2806;2810;2823;285;2857;290;2947;3001;3014;3076;3210;3239;3293;34;3490;3495;3829;391;3926;3931;3951;4009;4156;417;42;4275;4658;4769;4843;49…	156
GO:0090304|nucleic acid metabolic process	221	0.00194237	10024;10044;10124;10345;10359;10370;10399;10407;10419;10442;10483;10534;10607;10843;1093;10955;110;11016;11024;11029;11038;1105;11111;11219;11324;11339;11472;11495;11653;11673;11734;11770;11788;11817;11822;1219;1276;1397;1434;1437;1456;148;1483;1491;1502;1515;1675;2135;2140;2174;2186;222;2264;227;2288;2298;2330;2340;24;2413;2418;2473;256;2604;2784;2809;2810;2904;2916;294;2959;3038;3071;3177;3205;…	138	0.999629	10057;10074;10274;10312;10313;10356;10493;1061;10688;10827;10915;1096;10997;11169;11250;11276;11386;11442;11483;11614;11647;11687;11700;11708;11835;123;1230;1293;132;1326;1393;1459;1464;1512;1682;1843;2007;2082;2146;2269;2300;2409;2410;2550;2559;2579;2636;2637;2729;2764;2857;3014;3076;3107;3210;3239;3490;3755;3926;3931;3951;3996;4156;417;42;4279;4475;4658;469;4769;4886;4906;4965;5092;511;5219;533…	291	1.4076e-12	10024;10044;10071;10139;10192;10232;1030;10340;10342;10345;10399;10407;10430;10442;10477;10607;1068;10715;10828;10843;10845;10883;10955;10997;110;11016;11024;11045;1105;11111;11339;11354;1138;11460;11472;11476;11490;11495;11546;11663;1169;11734;1177;11778;11817;11822;11827;1200;1219;1273;1276;1372;1397;1434;1437;1456;1483;1496;1515;1598;1675;1808;1861;1962;2015;2140;2174;2186;2216;227;2288;2299;2…	164	0.961743	10057;10074;10274;10312;10313;10493;1061;10688;10771;10827;10923;10943;1109;11169;11250;11276;1132;11386;11442;11483;11614;11647;11653;11708;11835;1335;1393;1394;1451;1459;1464;1512;1590;1682;172;1841;1843;1888;1891;2007;205;2082;2146;2158;2236;2269;2300;2409;2510;2529;2550;2579;2636;2637;2645;2646;2678;2729;2749;2764;2797;2878;2947;3001;3014;3040;3076;3107;3153;3210;3366;34;3604;3755;3829;3926;3…	339	7.43753e-14	10024;10044;10084;10117;10124;10139;10246;10336;10342;10359;10370;10407;10483;10601;10607;1061;1068;10718;10770;10828;10843;10883;10952;10955;110;11016;11024;1109;11111;11114;11219;11297;11324;11339;1135;11354;11367;1138;11407;11409;11454;11472;11495;11546;11673;11734;11778;11817;11822;11827;1200;1219;1236;1276;1372;1393;1397;1434;1437;1456;1474;148;1483;1491;1502;1515;1598;1675;1808;1861;1953;19…	199	0.917975	10274;1030;10306;10312;10313;10338;10399;10430;10481;10688;10752;10771;10787;10827;10845;10943;1096;10982;10995;11029;11150;11169;11270;11276;1132;11442;11483;11603;11647;11788;1179;123;1230;1451;1459;1464;1512;1571;1581;1590;1682;172;1813;1818;1826;1841;1854;1888;1891;1894;1945;1987;2007;2047;2071;2082;2231;2236;2269;2321;2409;2410;2441;2472;2529;2530;2550;2559;2636;2637;2645;2646;2678;2686;2729…	53	1	10055;10057;10534;10843;11647;11673;11835;1843;1924;1953;222;2269;2579;2702;2784;2922;3107;3210;3366;3396;3604;3682;4231;4638;4960;5154;5569;5704;5719;620;6287;6302;6315;6630;7513;7565;7696;7736;7853;8319;8570;8635;8652;8865;8876;8890;9137;9284;9437;9535;9696;9921;9972	86	0.595376	10306;10340;1061;10688;10915;10995;10996;10997;11029;1111;11386;11409;11614;11817;11827;1230;1236;1284;1382;1464;1474;1512;1813;1826;2409;2432;2529;2554;2559;2636;2806;2809;285;3014;3061;3490;3755;3864;3931;3951;3996;4085;4138;417;4287;4436;4786;4802;5078;5331;5346;5450;5469;5608;6046;6163;6506;6889;697;7152;729;7314;7344;7425;748;759;7741;7777;7805;7860;7873;7929;8174;8189;8394;8527;8941;9018;90…	147	0.000173795	10057;10124;10177;10192;1030;10483;10828;1093;1111;11114;11339;1135;11399;11460;11483;11495;1169;11835;1219;1230;1236;1284;1335;1393;1394;1437;1459;1460;148;1592;1598;1853;1861;2007;2082;2216;2264;2269;2288;2300;24;2473;2510;2579;2628;2678;2702;2729;2764;2810;2823;2857;2895;299;3001;3107;3177;3210;3371;3390;3396;3479;36;3604;3660;3728;3751;376;3860;391;3915;399;4165;4167;4231;4327;4356;4638;4769;…	71	1	10306;10442;10827;10982;10996;1109;11407;1456;1464;1641;1738;1813;1826;1827;2146;2231;2409;2503;256;2636;2637;2668;2916;2947;3014;3061;311;3239;3755;3864;3931;3978;3996;4037;4085;4101;417;4275;4450;4802;4868;5078;5112;5291;6018;612;6506;6575;6889;691;7228;7425;748;7553;7698;7741;7777;7929;8220;8308;8519;8527;8800;8804;9050;9102;9175;9846;9851;9883;9984	201	0.113099	10071;10104;1030;10312;10338;10340;10342;10430;10442;10493;1061;1068;10715;10771;10883;10955;10982;10995;11016;11029;11045;11111;11250;11476;11490;11603;11663;11673;11687;11700;11734;1179;11827;1200;1236;1273;1278;132;1335;1393;1394;1460;1474;1502;1571;1581;1675;1738;1813;1861;1888;1945;1953;1987;2015;2071;2208;2288;2298;2409;2554;256;2628;2637;2653;2668;2683;2784;281;2810;2904;3038;3040;3061;321…	146	0.933428	10074;10313;10688;10827;10828;10845;10915;10925;1093;11114;1125;11286;11442;11483;11614;11647;11770;11788;11817;1219;1230;1451;1464;1496;1512;172;1841;1854;1937;2007;2047;2082;2158;2174;2236;2299;24;2441;2550;2559;2579;2636;2646;2806;2809;2857;2922;3001;3056;3076;3107;3239;3271;3320;3490;3755;3799;3864;3951;4100;42;4275;4334;4440;4547;4658;4687;4769;4880;4965;5092;5163;5280;534;5346;5450;5475;562…	224	0.0642675	10024;10071;10124;10232;1030;10342;10345;10359;10370;10407;10419;10607;1061;1068;10718;10770;10828;10843;10845;1093;10943;10955;110;11029;11045;11072;11111;11297;11324;1135;11354;1138;11407;11495;11673;11687;11734;11760;1177;11770;11788;11817;11827;1219;1276;1335;1372;1397;1434;1437;1456;1460;148;1483;1502;1598;1641;1675;1808;1962;2174;2186;2208;227;2340;2413;2418;2441;246;2473;2554;256;2604;2784…	196	0.884317	10057;10192;10274;10306;10312;10313;10338;10601;10771;10934;10982;10995;1111;11150;11169;11250;11276;11339;11386;11442;11483;11603;11614;11647;11700;11708;1179;11835;123;1230;1284;1293;1326;1393;1459;1464;1474;1512;1592;1738;1841;1891;1937;1945;1953;2007;205;2082;2140;2146;2269;2550;2559;2579;2637;2645;2678;2702;2749;2797;28;2806;2810;2823;2857;2878;2895;2947;3014;3076;3107;3205;3210;3218;3239;32…	247	0.048218	10071;10124;10232;1030;10345;104;10407;1061;1068;10770;10843;10845;1093;10955;110;11016;11029;11045;1105;11072;11111;11324;1135;11354;1138;11407;11460;11472;11495;11546;11663;11673;11687;1169;11734;11760;1177;11788;11817;11822;11823;11827;1200;1219;1276;1335;1372;1394;1397;1434;1437;1456;148;1483;1496;1641;1675;1808;1962;2015;2186;2208;2216;2298;2340;24;2413;2418;246;2554;256;2604;2653;2702;2784;…	210	0.53634	10057;10192;10274;10306;10312;10313;10338;10445;10493;10601;10771;10827;10923;10925;1096;10982;10995;10996;1111;11150;11169;1125;11250;1132;11386;11399;11442;11483;11647;11708;1179;11835;123;1230;1236;1319;1326;1459;1464;1491;1512;1515;1581;1590;1592;1682;1841;1891;1894;1953;1987;2007;2047;205;2071;2082;2146;2264;2269;2321;2409;2510;2529;2550;2559;2579;2637;2645;2668;2678;2686;2729;2749;2764;2771…	180
GO:0018130|heterocycle biosynthetic process	198	0.000306719	10024;10044;10124;10345;10370;10419;10483;10534;10607;10843;1093;10955;110;11016;11024;11029;11038;11111;11219;11324;11339;11472;11495;11585;11653;11673;11734;11770;11788;11817;11822;1219;1276;1397;1434;1437;148;1515;1675;2140;2186;2264;227;2288;2330;2340;241;2413;2418;2473;256;2583;2604;2784;2810;2904;2916;294;2959;3038;3177;3205;3299;3320;3385;3457;3466;3507;3544;3546;3553;3640;3781;3860;3898;3…	157	0.317923	10057;10074;10274;10312;10313;10401;10493;1061;10688;10717;10827;10908;1096;11031;11231;11250;11276;11298;11314;11365;11386;11483;11555;11614;11687;11700;11708;11835;123;1230;1293;1326;1393;1459;1464;1512;1532;1682;1756;1796;2006;2035;2146;2269;2300;2520;2550;2559;2579;2610;2636;2729;2764;2774;2799;2857;3014;3068;3076;3210;3214;3239;3361;3490;3618;3622;3755;3798;3926;3931;3951;3996;4156;417;42;42…	263	2.8652e-14	10018;10024;10044;10139;10192;10232;10340;10342;10345;10477;10607;10666;1068;10710;10828;10843;10883;10955;110;11016;11024;11111;11339;11354;11460;11472;11476;11490;11495;11546;11585;11663;1169;11734;1177;11778;11817;11822;11827;1200;1219;1273;1276;1372;1397;1434;1437;1496;1515;1598;1675;1808;1978;2015;2140;2186;2220;227;2288;2340;2413;2418;246;2473;2497;2554;2604;2653;2702;2810;2825;2871;2904;29…	172	0.109996	10057;10074;10274;10297;10312;10313;10401;10493;1061;10688;10827;10908;10923;10943;11031;1109;11231;11250;11276;11298;11314;11365;11386;11483;11555;11614;11653;11708;11835;1335;1393;1451;1459;1464;1512;1532;1590;1682;1796;1841;1888;2006;2035;205;2146;2236;2269;2300;2510;2529;2550;2579;2636;2645;2678;2697;2729;2749;2764;2774;2799;2878;2947;3001;3014;3040;3068;3076;3153;3210;3214;3361;34;3618;3622;…	282	1.43012e-09	10018;10024;10044;10117;10124;10139;10246;10336;10342;10370;10483;10601;10607;1061;1068;10718;10770;10828;10843;10883;10955;110;11016;11024;1109;11111;11114;11219;11297;11324;11339;1135;11354;11367;11472;11495;11546;11550;11673;11734;11778;11817;11822;11827;1200;1219;1236;1276;1372;1393;1397;1434;1437;1474;148;1515;1598;1675;1808;1953;2015;2140;2186;2208;2286;2288;2330;2340;241;2413;2418;246;2473…	165	0.970739	10274;10306;10312;10313;10401;10481;10688;10787;10827;10908;10943;1096;11029;11231;11276;11314;11365;11483;11555;11608;11729;11788;1179;123;1230;1451;1459;1464;1512;1590;1682;1796;1818;1841;1854;1888;1987;2006;2035;2220;2231;2236;2269;2290;2497;2520;2529;2550;2559;2583;2610;2636;2645;2667;2678;2729;2749;2764;2774;2799;2857;3001;3076;3239;3346;3361;3490;3618;3622;3755;3798;3864;3931;3951;3996;4101…	46	1	10055;10057;10534;10843;11298;11550;11673;11835;1924;1953;2269;241;2579;2702;2784;2922;3210;3214;3682;4231;4960;5154;5569;5672;5704;620;6287;6302;6315;6630;6894;7672;7696;7736;7853;8319;8635;8652;8865;8890;9137;9437;9535;9696;9921;9972	79	0.336009	10306;10340;10401;1061;10688;11029;11031;1111;11231;11386;11555;11614;11817;11827;1230;1236;1284;1382;1464;1474;1512;1796;1978;2432;2529;2554;2559;2636;2799;2806;285;3014;3490;3618;3622;3747;3755;3864;3931;3951;3996;4138;417;4287;470;4802;5019;5331;5346;5450;5459;5469;5608;6046;6163;6506;697;7152;7314;7344;7425;759;7741;7777;7860;7873;7929;8170;8189;8394;8941;9050;9353;9395;9556;9689;9815;9846;98…	137	3.70381e-06	10057;10124;10177;10192;10483;10828;1093;1111;11114;11339;1135;11365;11399;11460;11483;11495;11550;1169;11835;1219;1230;1236;1284;1335;1393;1437;1459;1460;148;1592;1598;1853;2264;2269;2288;2300;2336;2473;2510;2579;2628;2678;2697;2702;2729;2764;2810;2823;2857;2895;299;3001;3177;3210;3214;3390;3479;3728;3751;3860;391;3915;399;4084;4165;4167;4231;4327;4356;4769;4906;4960;4965;511;5154;5363;5397;5563…	55	1	10306;10401;10827;1109;11298;11555;1192;1464;1641;1738;1796;2146;2231;2497;256;2636;2916;2947;3014;311;3239;3361;3618;3622;3755;3864;3931;3978;3996;4037;4101;417;4275;470;4802;5019;6045;612;6506;691;7228;7425;7698;7741;7777;7929;8170;8220;8800;9050;9353;9556;9846;9851;9883	156	0.59889	10297;10312;10340;10342;10493;1061;1068;10883;10955;11016;11029;11031;11111;11250;11314;11476;11490;11663;11673;11687;11700;11734;1179;11827;1200;1236;1273;1278;1335;1393;1460;1474;1675;1738;1888;1953;1987;2015;2208;2288;2336;241;2497;2554;256;2583;2628;2653;2683;2784;2810;2904;3038;3040;3210;3214;3218;3313;3367;3385;3466;3534;3546;3553;3747;3781;3914;3985;4047;4156;417;4349;4358;4400;4401;4439;4…	139	0.490109	10014;10074;10313;10401;10688;10827;10828;10908;1093;11114;11225;11231;1125;11365;11483;11550;11555;11585;11614;11770;11788;11817;1192;1219;1230;1451;1464;1496;1512;1796;1841;1854;1937;2035;2236;2550;2559;2579;2610;2636;2697;2799;2806;2857;2922;3001;3056;3076;3239;3271;3320;3490;3570;3755;3798;3864;3951;4100;42;4275;4334;4440;4620;4658;4769;4965;5092;5100;5163;5280;534;5346;5450;5475;5592;5629;57…	204	0.00674233	10018;10024;10124;10232;10342;10345;10370;10419;10607;1061;1068;10710;10718;10770;10828;10843;1093;10943;10955;110;11029;11072;11111;11297;11324;1135;11354;11495;11673;11687;11734;11760;1177;11770;11788;11817;11827;1192;1219;1276;1335;1372;1397;1434;1437;1460;148;1598;1641;1675;1808;2186;2208;2220;227;2336;2340;241;2413;2418;246;2473;2497;2554;256;2604;2784;2922;2959;311;3177;3390;3466;3544;3546;…	202	0.0402968	10014;10057;10192;10274;10297;10306;10312;10313;10401;10601;10666;10908;10934;1111;11231;11250;11276;11298;11314;11339;11365;11386;11483;11555;11614;11700;11708;1179;11835;123;1230;1284;1293;1326;1393;1459;1464;1474;1512;1532;1592;1738;1756;1796;1841;1937;1953;2006;2035;205;2140;2146;2269;2290;2550;2559;2579;2610;2645;2667;2678;2697;2702;2749;2774;2799;28;2806;2810;2823;2857;2878;2895;2947;3014;3…	226	0.00337672	10018;10124;10232;10345;104;1061;1068;10710;10770;10843;1093;10955;110;11016;11029;11072;11111;11324;1135;11354;11460;11472;11495;11546;11585;11663;11673;11687;1169;11734;11760;1177;11788;11817;11822;11823;11827;1192;1200;1219;1276;1335;1372;1397;1434;1437;148;1496;1641;1675;1808;1978;2015;2186;2208;2220;2336;2340;241;2413;2418;246;2497;2554;256;2604;2653;2702;2784;2904;2916;2918;2922;294;2959;29…	203	0.0375967	10022;10057;10192;10274;10306;10312;10313;10401;10445;10493;10601;10827;10908;10923;1096;11031;1111;11231;1125;11250;11298;11314;11365;11386;11399;11483;11555;11708;1179;11835;123;1230;1236;1319;1326;1459;1464;1512;1515;1532;1590;1592;1682;1756;1841;1953;1987;2035;205;2146;2264;2269;2510;2529;2550;2559;2579;2645;2667;2678;2729;2749;2764;2771;2774;2806;2810;2823;285;2857;290;2947;3001;3014;3068;30…	174
GO:0006790|sulfur compound metabolic process	4	0.999766	10824;5563;6679;811	18	8.09736e-05	10527;1925;220;242;352;3531;5472;5995;6446;6777;6944;7669;7762;8108;8165;8525;9345;9373	5	0.955982	11079;3377;4439;5563;5639	11	0.12526	10527;1925;2747;352;3531;5472;6446;6777;7669;7762;9345	9	0.814782	10824;11079;2735;3377;3747;4439;5563;6679;811	20	7.0565e-05	10527;10962;1925;220;242;3531;5392;5472;5639;6446;6777;6944;7669;7762;8108;8525;9343;9345;9360;9373	4	0.673006	10824;1925;2747;6679	11	0.000832243	10527;10962;242;3531;3747;5392;5472;5995;8108;811;9373	3	0.875874	5563;5995;811	5	0.342218	10527;10962;3531;5392;9373	7	0.629259	10962;220;3747;4439;5563;5639;8165	10	0.154065	10014;11079;2747;3531;6777;7669;7762;8108;8525;9345	5	1	11079;3747;4439;5563;811	18	0.000889353	10014;10527;1925;352;5392;5472;5639;5995;6446;6679;6777;7669;7762;8108;8525;9342;9343;9373	8	0.796049	11079;3377;3747;4439;5563;5639;6055;811	15	0.0211187	10527;10824;1925;352;5995;6446;6679;6777;6944;7669;7762;8108;8525;9343;9373	11
GO:1901360|organic cyclic compound metabolic process	274	0.00671102	10024;10044;10111;10124;10345;10359;10370;10399;10407;10419;10442;10483;10534;10607;10843;1093;10955;110;11016;11024;11029;11038;11039;1105;11111;11219;11324;11339;11350;11472;11489;11495;11519;11585;11653;11673;11703;11734;11770;11788;11817;11822;1219;1276;1397;1434;1437;1456;148;1483;1491;1502;1503;1515;1675;1757;1882;2034;2135;2140;2174;2186;222;2264;227;2288;2298;2330;2340;24;241;2413;2418;24…	224	0.665306	10057;10074;10274;10312;10313;10356;10401;10493;1061;10646;10688;10717;10827;1088;10908;10915;1096;10997;11031;11169;11231;11233;11250;11273;11276;11298;11314;11365;11386;11442;11483;11506;11555;11614;11647;11687;11700;11708;11835;123;1230;1293;132;1326;1393;1405;1459;1464;1512;1529;1532;1618;1682;1756;1796;1843;1919;2006;2007;2035;2082;2146;2269;2300;2408;2409;2410;2520;2550;2559;2579;2610;2636;…	371	2.95268e-15	10018;10024;10044;10071;10111;10139;10192;10232;1030;10340;10342;10345;10399;10407;10430;10442;10477;10607;10666;1068;10710;10715;10828;10843;10845;10883;10955;10997;110;11016;11024;11045;1105;11079;11111;11339;11340;11350;11354;1138;11460;11472;11476;11490;11495;11519;11546;11585;11663;1169;11703;11734;1177;11778;11817;11822;11827;1200;1219;1273;1276;1372;1397;1434;1437;1456;1483;1496;1515;1536;…	237	0.498159	10057;10074;10274;10297;10312;10313;10401;10493;1061;10646;10688;10771;10827;10908;10923;10943;11031;11037;1109;11169;11231;11250;11276;11298;11314;1132;11365;11386;11442;11483;11506;11555;11614;11647;11653;11708;11835;1335;1393;1394;1405;1451;1459;1464;1512;1532;1590;1618;1682;172;1796;1841;1843;1888;1891;1919;2006;2007;2035;2043;205;2082;2146;2158;2236;2269;2300;2408;2409;2510;2529;2550;2579;26…	394	2.79889e-08	10018;10024;10044;10084;10117;10124;10139;10246;10336;10342;10359;10370;10407;10483;10601;10607;1061;1068;10718;10770;10828;10843;10883;10952;10955;110;11016;11024;11079;1109;11111;11114;11219;11297;11324;11339;1135;11350;11354;11367;1138;11407;11409;11454;11472;11495;11519;11546;11550;11673;11734;11778;11817;11822;11827;1200;1219;1236;1276;1372;1393;1397;1434;1437;1456;1474;148;1483;1491;1502;15…	302	0.0429918	10016;10111;10274;1030;10306;10312;10313;10338;10399;10401;10430;10481;10646;10688;10752;10771;10787;10827;10845;1088;10908;10943;1096;10982;10995;11029;11037;11150;11169;11231;11270;11273;11276;11314;1132;11365;11442;11483;11555;11603;11608;11647;11729;11788;1179;11808;123;1230;1258;1405;1451;1459;1464;1512;1529;1571;1581;1590;1618;1682;172;1796;1813;1818;1826;1841;1854;1888;1891;1894;1919;1945;…	72	1	10055;10057;10534;10843;11298;11506;11550;11647;11673;11835;1843;1924;1953;222;2269;2408;241;2579;2702;2718;2784;2922;3107;3210;3214;3366;3396;3604;3682;4231;4638;4870;4960;5154;5569;5663;5672;5704;5719;5776;5783;620;6287;6302;6315;6630;6699;6894;7513;7565;7672;7696;7736;7853;7882;8319;8570;8610;8635;8652;8780;8865;8876;8890;9137;9284;9437;9535;9696;9921;9969;9972	112	0.555532	10306;10340;10401;1061;10688;10915;10995;10996;10997;11029;11031;1111;11231;11386;11409;11555;11614;11817;11827;1230;1236;1284;1382;1405;1464;1474;1512;1618;1796;1813;1826;1919;1978;2409;2432;2529;2554;2559;2636;2799;2806;2809;285;2994;3014;3061;3227;3490;3618;3622;3747;3755;3864;3931;3951;3996;4085;4138;417;4287;4436;470;4786;4802;4864;5019;5078;5331;5346;5450;5456;5459;5469;5608;6046;6084;6163;…	174	0.00408902	10057;10124;10177;10192;1030;10483;10828;1088;1093;1111;11114;11233;11273;11339;1135;11365;11399;11460;11483;11495;11550;1161;1169;11835;1219;1230;1236;1284;1335;1393;1394;1437;1459;1460;148;1592;1598;1853;1861;2007;2082;2125;2216;2264;2269;2288;2300;2336;24;2473;2510;2579;2628;2678;2697;2702;2718;2729;2764;2810;2823;2857;2895;299;3001;3107;3177;3210;3214;3371;3390;3396;3479;36;3604;3660;3728;375…	104	1	10306;10401;10442;10827;10982;10996;1109;11298;11407;11506;11519;11555;11808;1192;1258;1405;1456;1464;1618;1641;1738;1757;1796;1813;1826;1827;1919;2146;2231;234;2409;2497;2503;256;261;2636;2637;2668;2916;2947;2993;3014;3061;311;3239;3361;3618;3622;3755;3864;3931;3978;3996;4037;4085;4101;417;4275;4450;470;4787;4802;4868;5019;5078;5112;5291;5330;5776;6018;6045;612;6506;6575;6889;691;7228;7425;748;7…	264	0.0346591	10071;10104;10111;10297;1030;10312;10338;10340;10342;10430;10442;10493;1061;1068;10715;10771;10883;10955;10982;10995;11016;11029;11031;11045;11111;11250;11273;11314;11476;11490;11603;11663;11673;11687;11700;11703;11734;1179;11827;1200;1236;1273;1278;132;1335;1393;1394;1405;1460;1474;1502;1536;1571;1581;1675;1738;1813;1861;1888;1919;1945;1953;1987;2014;2015;2071;2208;2288;2298;2336;234;2409;241;24…	206	0.582498	10014;10074;10313;10401;10688;10827;10828;10845;10908;10915;10925;1093;11079;11114;11225;11231;1125;11286;11350;11365;11442;11483;11550;11555;11585;11614;11647;11770;11788;11808;11817;1192;1219;1230;1258;1451;1464;1496;1503;1512;1618;172;1796;1841;1854;1937;2007;2035;2047;2082;2158;2174;2236;2299;24;2441;2550;2559;2579;2610;2636;2646;2697;2799;2806;2809;2857;2922;2993;2994;3001;3056;3076;3107;323…	278	0.160264	10018;10024;10071;10124;10232;1030;10342;10345;10359;10370;10407;10419;10607;1061;1068;10710;10718;10770;10828;10843;10845;1093;10943;10955;110;11029;11045;11072;11079;11111;11297;11324;1135;11354;1138;11407;11495;11673;11687;11703;11734;11760;1177;11770;11788;11817;11827;1192;1219;1276;1335;1372;1397;1434;1437;1456;1460;148;1483;1502;1536;1598;1641;1675;1757;1808;1962;2034;2174;2186;2208;2220;22…	295	0.05923	10014;10057;10111;10192;10274;10297;10306;10312;10313;10338;10401;10601;10646;10666;10771;1088;10908;10934;10982;10995;11037;1111;11150;11169;11231;11233;11250;11273;11276;11298;11314;11339;11365;11386;11442;11483;11555;11603;1161;11614;11647;11700;11708;1179;11808;11835;123;1230;1258;1284;1293;1326;1393;1405;1459;1464;1474;1512;1529;1532;1592;1618;1738;1756;1796;1841;1882;1891;1919;1937;1945;195…	324	0.0102574	10018;10071;10124;10232;1030;10345;104;10407;1061;1068;10710;10770;10843;10845;1093;10955;110;11016;11029;11045;1105;11072;11079;11111;11324;11340;1135;11350;11354;1138;11407;11460;11472;11495;11519;11546;11585;11663;11673;11687;1169;11703;11734;11760;1177;11788;11817;11822;11823;11827;1192;1200;1219;1258;1276;1335;1372;1394;1397;1434;1437;1456;148;1483;1496;1536;1641;1675;1757;1808;1962;1978;201…	298	0.0411792	10022;10057;10192;10274;10306;10312;10313;10338;10401;10445;10493;10601;10646;10771;10827;1088;10908;10923;10925;1096;10982;10995;10996;11031;11037;1111;11150;11169;11231;11233;1125;11250;11273;11298;11314;1132;11365;11386;11399;11442;11483;11506;11555;11647;11708;1179;11808;11835;123;1230;1236;1319;1326;1405;1459;1464;1491;1512;1515;1529;1532;1581;1590;1592;1618;1682;1756;1841;1891;1894;1953;198…	221
GO:0018193|peptidyl-amino acid modification	3	0.698758	2916;4551;845	5	0.139676	10057;10313;3755;5935;7306	0	1	/	11	2.79321e-05	10057;10313;3755;5163;5568;5569;5811;5935;6302;7306;8104	1	1	8104	7	0.046827	10313;11296;3755;4551;5935;7306;845	4	0.0976886	10057;5569;5811;6302	2	0.351837	3755;7306	4	0.128724	10057;5569;6302;845	3	0.1858	11296;2916;3755	0	1	/	4	0.260492	10313;3755;5163;845	0	1	/	8	0.0138557	10057;10313;5163;5569;5935;6302;7306;845	2	0.953302	2916;3755	9	0.00459945	10057;10313;5163;5568;5569;5935;6302;7306;845	4
GO:0009084|glutamine family amino acid biosynthetic process	7	0.173406	1757;3553;4615;4620;6071;8567;8639	10	0.00474827	1756;2159;2353;3137;3732;3771;5011;8482;9101;9637	8	0.137325	1757;3553;4615;4620;6071;8008;8567;8639	4	0.578749	5011;713;9101;9637	6	0.635407	1757;3553;4615;4619;6071;8639	9	0.0488979	2159;2353;3137;3771;713;8482;9101;9637;9639	0	1	/	4	0.133266	5011;713;8482;9101	1	0.882777	3137	4	0.179469	1757;713;8639;9101	7	0.160028	3534;3553;3771;4615;4619;5011;8639	8	0.0454517	3732;4620;6071;8008;8567;9101;9637;9639	4	0.818186	1757;3553;4615;8008	11	0.00568596	1756;2159;2353;3137;4619;5011;713;8482;9101;9637;9639	7	0.314575	1757;3534;3553;4615;6071;8008;8639	11	0.00685302	1756;2159;2353;3137;4619;4620;5011;713;8482;9637;9639	4
GO:0006281|DNA repair	23	0.0343718	10407;10419;1456;1483;2135;222;2298;2809;3666;3940;4687;559;6020;6072;6698;7309;7565;781;8155;8161;8214;8262;9440	9	0.935128	10915;10997;11647;132;1843;3107;469;9284;9984	28	0.00320047	10407;10997;1456;1483;2216;2299;2809;3374;3666;3940;4684;4687;5067;5508;559;6020;6058;6072;6506;6698;7035;7103;7805;781;7988;8214;8591;9440	9	0.965046	11647;172;1843;3107;453;469;5959;7802;9284	26	0.129914	10407;1456;1483;2809;3666;3940;4687;4880;5067;5419;5508;559;6020;6058;6072;6698;7035;7309;7565;7988;8161;8262;8570;9044;9304;9440	12	0.94442	11647;172;3107;4547;469;5959;6323;7553;7805;8519;8591;9284	9	0.470925	11647;1843;222;3107;5719;620;7565;8570;9284	7	0.558996	10915;10996;10997;2809;6506;7805;9984	5	0.929298	2216;3107;4880;6058;8591	7	0.675714	10996;1456;4450;6506;7553;8519;9984	11	0.895957	132;2298;5067;5508;559;6072;7035;7565;7988;8262;9440	22	0.0138233	10915;10925;11286;11647;172;2299;2809;3107;3799;4547;4687;4880;5959;6540;7553;7802;781;8155;8570;8591;9284;9984	18	0.475193	10407;10419;1456;1483;2809;3666;5067;559;6058;6698;7035;7309;781;8214;8262;8519;9044;9440	7	0.999546	11647;3107;4547;469;4880;5959;7565	22	0.216299	10407;1456;1483;2216;2298;2809;3374;3666;3940;4450;5067;5508;559;6058;6698;7035;7553;7805;7988;8214;8262;9440	9	0.999349	10925;10996;11647;3107;4547;469;5959;7802;8570	6
GO:0034470|ncRNA processing	5	0.999766	10359;3071;4786;632;8804	4	0.918366	2409;2637;6110;6575	4	0.994783	10845;4786;632;8804	4	0.9448	10771;2409;2637;6575	3	1	10359;632;8804	28	6.39222e-11	10338;10771;10845;10982;10995;1571;1581;1813;1826;1894;2071;2409;2472;2637;2686;3456;3586;3660;471;499;5078;5090;5291;5501;6110;6575;6709;8091	0	1	/	6	0.160997	10995;1813;1826;2409;4786;5078	1	0.975109	3660	12	0.000791732	10982;1813;1826;1827;2409;2503;2637;2668;5078;5291;6575;8804	19	7.32872e-05	10104;10338;10771;10982;10995;1571;1581;1813;2071;2409;2637;2668;3660;4786;5078;5501;6575;8091;8251	2	1	10845;8804	5	1	10359;10845;4786;632;8804	11	0.242866	10338;10771;10982;10995;2637;3660;471;5090;6575;6709;8091	4	1	10845;4786;632;8804	16	0.0120762	10338;10771;10982;10995;1581;1894;2071;2409;2637;2668;2686;3660;471;5090;6575;6709	3
GO:0051252|regulation of RNA metabolic process	165	1.11853e-05	10024;10044;10124;10345;10370;10419;10483;10607;10843;1093;10955;110;11016;11024;11029;11038;11111;11219;11324;11339;11472;11495;11653;11673;11734;11770;11788;11817;11822;1219;1276;1397;1434;1437;148;1515;1675;2140;2186;2264;227;2288;2330;2340;2413;2418;2473;256;2604;2784;2810;2904;2916;294;2959;3038;3177;3205;3299;3320;3507;3544;3546;3640;3781;3860;3898;3914;3915;3945;3976;3978;4037;4165;4195;42…	107	0.860745	10057;10074;10274;10312;10313;10493;1061;10688;10827;1096;11250;11386;11483;11614;11687;11700;11708;11835;123;1230;1293;1326;1393;1459;1464;1512;1682;2146;2269;2300;2550;2559;2579;2636;2729;2764;2857;3014;3076;3210;3239;3490;3755;3926;3931;3951;3996;4156;417;42;4279;4658;4769;4906;4965;5092;511;5219;5331;5450;5469;5629;5679;5704;6046;6066;6163;6838;691;6997;7152;72;7314;7351;7425;7564;7667;7741;7…	211	1.54461e-13	10024;10044;10139;10192;10232;10340;10342;10345;10477;10607;1068;10828;10843;10883;10955;110;11016;11024;11111;11339;11354;11460;11472;11476;11490;11495;11546;11663;1169;11734;1177;11778;11817;11822;11827;1200;1219;1273;1276;1372;1397;1434;1437;1496;1515;1598;1675;1808;2140;2186;227;2288;2340;2413;2418;246;2473;2554;2604;2653;2702;2810;2871;2904;2918;294;2959;3129;3177;3205;3215;3293;3299;3316;33…	128	0.263364	10057;10074;10274;10312;10313;10493;1061;10688;10827;10923;10943;1109;11250;11386;11483;11614;11653;11708;11835;1335;1393;1451;1459;1464;1512;1590;1682;1841;1888;205;2146;2236;2269;2300;2510;2529;2550;2579;2636;2645;2729;2749;2764;2878;2947;3001;3014;3040;3076;3153;3210;34;3755;3829;3926;3931;3951;3996;4156;417;42;4658;4769;4843;4906;5092;5099;511;5163;5210;5280;5475;5568;5569;5629;5633;5679;5704…	251	0	10024;10044;10117;10124;10139;10246;10336;10342;10370;10483;10601;10607;1061;1068;10718;10770;10828;10843;10883;10955;110;11016;11024;1109;11111;11114;11219;11324;11339;1135;11354;11367;11472;11495;11546;11673;11734;11778;11817;11822;11827;1200;1219;1236;1276;1372;1393;1397;1434;1437;148;1515;1598;1675;1808;1953;2140;2186;2208;2286;2288;2330;2340;2413;2418;246;2473;2604;2653;2683;2784;28;2895;290…	97	0.999997	10274;10306;10312;10313;10481;10688;10827;10943;1096;11029;11483;11788;1179;123;1230;1451;1459;1464;1512;1590;1682;1818;1841;1854;1888;2231;2236;2269;2529;2550;2559;2636;2645;2729;2749;2764;2857;3001;3076;3239;3490;3755;3864;3931;3951;3996;4156;417;42;4279;4658;4769;4843;5092;511;5280;534;5469;5475;5629;5770;6076;612;6163;6180;6720;6776;6997;7007;7013;7314;7425;7604;7667;7668;7696;7741;7873;7929;…	37	1	10055;10057;10843;11673;11835;1924;1953;2269;2579;2702;2784;2922;3210;4231;4960;5154;5569;5704;620;6287;6302;6315;6630;7696;7736;7853;8319;8635;8652;8865;8890;9137;9437;9535;9696;9921;9972	62	0.322901	10306;10340;1061;10688;11029;1111;11386;11614;11817;11827;1230;1236;1284;1382;1464;1512;2432;2529;2554;2559;2636;2806;285;3014;3490;3755;3864;3931;3951;3996;4138;417;4287;4802;5331;5346;5450;5469;5608;6046;6163;6506;697;7152;7314;7344;7425;759;7741;7777;7860;7873;7929;8189;8394;8941;9050;9395;9689;9815;9846;9883	122	2.52824e-09	10057;10124;10177;10192;10483;10828;1093;1111;11114;11339;1135;11399;11460;11483;11495;1169;11835;1219;1230;1236;1284;1335;1393;1437;1459;1460;148;1592;1598;1853;2264;2269;2288;2300;2473;2510;2579;2628;2702;2729;2764;2810;2823;2857;2895;299;3001;3177;3210;3390;3479;3728;3751;3860;391;3915;399;4165;4167;4231;4327;4356;4769;4906;4960;4965;511;5154;5363;5397;5569;5608;5704;5894;605;6229;6232;6287;63…	39	1	10306;10827;1109;1464;1641;1738;2146;2231;256;2636;2916;2947;3014;311;3239;3755;3864;3931;3978;3996;4037;417;4275;4802;612;6506;691;7228;7425;7698;7741;7777;7929;8220;8800;9050;9846;9851;9883	113	0.846759	10312;10340;10342;10493;1061;1068;10883;10955;11016;11029;11111;11250;11476;11490;11663;11673;11687;11700;11734;1179;11827;1200;1236;1273;1278;1335;1393;1460;1675;1738;1888;1953;2208;2288;2554;256;2628;2653;2683;2784;2810;2904;3038;3040;3210;3218;3367;3546;3781;3914;3985;4156;417;4358;447;4716;5196;5219;5254;5332;5546;5704;6069;612;6210;624;6404;6462;6522;6531;6613;6793;6838;6861;7007;7079;7095;7…	103	0.665819	10074;10313;10688;10827;10828;1093;11114;1125;11483;11614;11770;11788;11817;1219;1230;1451;1464;1496;1512;1841;1854;1937;2236;2550;2559;2579;2636;2806;2857;2922;3001;3056;3076;3239;3271;3320;3490;3755;3864;3951;4100;42;4275;4334;4658;4769;4965;5092;5163;5280;534;5346;5450;5475;5629;5899;6046;6315;6630;665;6810;697;6997;7054;733;7344;7413;7461;7564;7578;7655;7667;7716;772;7736;7741;7873;7929;8304;…	170	0.000272031	10024;10124;10232;10342;10345;10370;10419;10607;1061;1068;10718;10770;10828;10843;1093;10943;10955;110;11029;11072;11111;11324;1135;11354;11495;11673;11687;11734;11760;1177;11770;11788;11817;11827;1219;1276;1335;1372;1397;1434;1437;1460;148;1598;1641;1675;1808;2186;2208;227;2340;2413;2418;246;2473;2554;256;2604;2784;2922;2959;311;3177;3390;3544;3546;3640;3728;3751;3781;3792;3898;3914;3915;3945;39…	140	0.480471	10057;10192;10274;10306;10312;10313;10601;10934;1111;11250;11339;11386;11483;11614;11700;11708;1179;11835;123;1230;1284;1293;1326;1393;1459;1464;1512;1592;1738;1841;1937;1953;205;2140;2146;2269;2550;2559;2579;2645;2702;2749;28;2806;2810;2823;2857;2878;2895;2947;3014;3076;3205;3210;3218;3239;3293;3344;3490;3495;3829;391;3926;3931;3951;4156;417;42;4231;4275;4658;4769;4843;4906;5092;511;5163;5280;54…	175	0.00815646	10124;10232;10345;104;1061;1068;10770;10843;1093;10955;110;11016;11029;11072;11111;11324;1135;11354;11460;11472;11495;11546;11663;11673;11687;1169;11734;11760;1177;11788;11817;11822;11823;11827;1200;1219;1276;1335;1372;1397;1434;1437;148;1496;1641;1675;1808;2186;2208;2340;2413;2418;246;2554;256;2604;2653;2702;2784;2904;2916;2918;2922;294;2959;299;311;3177;3299;3316;3544;3546;3755;3781;3792;3898;3…	149	0.197731	10057;10192;10274;10306;10312;10313;10445;10493;10601;10827;10923;1096;1111;1125;11250;11386;11399;11483;11708;1179;11835;123;1230;1236;1319;1326;1459;1464;1512;1515;1590;1592;1682;1841;1953;205;2146;2264;2269;2510;2529;2550;2559;2579;2645;2729;2749;2764;2771;2806;2810;2823;285;2857;290;2947;3001;3014;3076;3210;3239;3293;34;3490;3495;3829;391;3926;3931;3951;4009;4156;417;42;4275;4658;4769;4843;49…	153
GO:0006757|ATP generation from ADP	1	0.999766	7292	11	0.00192341	10908;1532;3068;3214;4395;5672;6888;7271;7854;9556;967	5	0.606896	10666;2825;4921;7292;8838	11	0.00338254	10297;10908;1532;3068;3214;4395;5672;7271;7854;9556;967	3	1	4047;4084;7292	8	0.130879	10908;11729;4395;5100;7271;7854;9556;967	2	0.775287	3214;5672	1	0.866872	9556	3	0.503929	3214;4084;5672	1	0.882005	9556	6	0.313331	10297;3214;4047;4921;6888;9556	6	0.215757	10908;3570;5100;7271;7854;967	1	1	7292	13	0.000609612	10297;10666;10908;1532;3214;3570;4047;4395;5672;7271;7854;9556;967	1	1	7292	11	0.0103777	10908;1532;3068;3214;4047;4395;5672;7271;7593;7854;967	5
GO:0019362|pyridine nucleotide metabolic process	4	0.999766	11350;6943;7292;8780	17	0.00358428	10908;11233;1532;1618;3068;3214;4395;5672;5966;6888;7271;7672;7854;9250;9556;967;968	11	0.47399	10666;11350;2825;3267;456;4921;6943;7292;8780;8838;9144	19	0.000884176	10297;10908;1532;1618;2043;3068;3214;4395;5672;5966;7271;7672;7854;8784;9250;9556;9641;967;968	7	1	11350;4047;4084;456;6943;7292;8780	14	0.144587	10908;11729;1618;4395;4528;5100;5966;7271;7854;9250;9556;967;968;9981	5	0.629386	3214;5672;5776;7672;8780	3	0.847586	1618;9556;968	6	0.503929	11233;3214;4084;5672;6943;9607	7	0.202056	1618;234;5776;8780;8784;9556;9641	12	0.222654	10297;234;3214;4047;4921;5776;6888;6943;8784;9144;9556;9981	11	0.190777	10908;11350;1618;3570;5100;5966;7271;7672;7854;9250;967	5	1	234;6943;7292;8780;968	20	0.00148423	10297;10666;10908;11233;1532;1618;3214;3267;3570;4047;4395;4528;5672;5966;7271;7854;9250;9556;967;9981	7	1	11350;234;6943;7292;8780;9144;968	17	0.0249879	10908;11233;1532;1618;3068;3214;4047;4395;5672;5966;7271;7593;7672;7854;8784;9250;967	8
GO:0006518|peptide metabolic process	37	0.999766	10471;10824;11149;1386;1977;2017;24;2789;3115;314;3636;3677;3716;3777;3898;4454;4791;4853;4854;4904;5234;528;5284;5503;5551;5781;7735;7799;8057;8101;8273;8308;8685;8876;9094;9553;9796	49	0.596949	10395;10424;10605;10735;10793;10861;11065;11080;1114;1137;11442;11570;1393;1897;2082;2410;242;3446;3559;4284;4502;4736;4767;4864;497;5083;5472;5504;5700;5782;6011;6110;6497;6553;748;7513;7744;7769;7840;8084;8238;8304;8525;8527;9018;9102;930;9313;957	25	1	1030;10349;10430;10568;11149;3677;3777;3898;4690;4791;4853;5234;528;6334;6468;6610;729;7735;7888;8057;8273;8308;8876;9274;9553	25	0.999996	10395;10605;10793;11065;11080;11442;1393;1394;2082;2747;3604;4284;4431;4637;5472;5700;6497;6553;748;7840;8060;8238;8527;9102;9313	27	1	10824;10952;11149;11407;1386;1393;24;314;3558;3777;3898;4791;5234;528;5551;6334;729;7513;7735;7799;7888;8273;8308;8876;9274;9553;9796	180	0	10010;1030;10395;10424;10430;10431;10471;10506;10520;10535;10560;10568;10610;10630;10635;10654;10735;10752;10761;10793;10796;10861;10928;10992;10999;11042;11065;11080;11089;1114;11185;11270;11296;1137;11423;11442;11539;11568;11570;11593;11603;11613;1482;1629;1874;1876;1927;1939;1945;1977;2017;2026;2082;2132;2235;2321;2410;242;2530;2654;2711;2789;3108;3115;324;3355;3356;338;3446;3488;3500;3554;355…	9	1	10824;11085;2747;3604;4637;6521;6553;7513;8876	13	0.999972	11080;242;4864;5234;5472;6579;729;748;8527;9018;9102;9313;957	16	0.999731	1030;1393;1394;2082;24;314;36;3604;4284;4637;6440;6553;7513;7888;9018;9274	27	0.621406	10520;10735;10928;10999;11080;11296;11407;11593;3356;3488;4116;4502;4736;4751;4799;4836;4854;6918;748;7533;8308;8527;9102;930;9313;9367;957	131	0	10010;1030;10349;10430;10431;10471;10506;10520;10560;10568;10610;10630;10635;10735;10761;10793;10796;10928;10992;11042;11185;11423;11539;11568;11593;11603;1393;1394;1482;1874;1876;1927;1939;1945;1977;2017;2026;2132;258;2654;2711;2789;314;3356;3376;338;3446;3488;3554;3558;3559;3571;3636;3637;3716;3777;3870;4110;4116;416;434;4347;4431;4454;4672;4751;4767;4799;482;4836;4854;4904;4928;497;5083;5124;5…	15	1	11442;1386;2082;24;2747;6553;7840;8304;8308;8525;8527;8876;9102;9313;9553	16	1	1030;11085;11149;11407;258;3677;3898;4791;5234;7888;8027;8273;8308;8876;9018;9553	51	0.898322	10395;10424;10793;10861;10992;11065;11089;11442;11539;11568;11570;11603;1386;1393;1945;2082;2132;3604;3637;3870;416;4284;4431;4637;4864;4928;5271;5472;5504;5560;5688;5700;5759;5802;5860;5940;6440;6497;676;7058;7513;7662;7840;7981;8031;8060;8304;8525;8527;8857;9374	23	1	1030;11085;11149;11407;11613;1394;24;258;3777;3898;5234;528;5455;6334;6615;6616;729;7735;8273;8308;8876;9018;9553	43	0.999349	10395;10424;10560;10793;10824;11089;11442;2082;2132;2321;3637;3870;4110;416;4284;4431;4637;4767;4864;5700;5759;5802;5860;5940;6105;6497;6521;6553;676;7044;7058;7298;748;7662;7775;7840;8031;8060;8238;8304;8525;8857;9102	18
GO:0051188|cofactor biosynthetic process	10	0.999766	10824;241;4027;4400;5190;6679;6943;7292;7799;8568	27	0.000318109	10908;11298;11633;1532;2035;242;3068;3214;3798;4395;4655;5019;5472;5672;6888;6894;7271;7672;7854;8170;9250;9345;9353;940;9556;9579;967	21	0.174437	10018;10666;1978;2825;4027;4349;4400;4439;456;4921;5167;5190;5264;6022;6943;7292;7464;8037;8568;8838;9144	26	0.00190429	10297;10908;11298;1532;2035;2322;2747;3068;3214;3798;4395;4655;5019;5472;5672;6894;7271;7672;7854;8170;9250;9345;940;9556;9579;967	16	0.946666	10018;10824;241;3747;4027;4047;4084;4349;4400;4439;456;5190;6679;6943;7292;7799	24	0.0420222	10908;11729;2035;2322;242;3798;4395;4655;5019;5100;5472;6755;6894;7271;7725;7854;8170;9250;9345;9360;940;9556;9579;967	9	0.447421	10824;11298;241;2747;3214;5672;6679;6894;7672	9	0.274471	1978;242;3747;5019;5472;8170;9353;9556;9579	5	0.925282	3214;4084;5672;6943;9607	6	0.818464	11298;5019;8170;9353;9556;9579	17	0.313331	10297;11633;241;3214;3747;4047;4349;4400;4439;4921;6755;6888;6943;8037;9144;9353;9556	16	0.227085	10908;2035;2322;2747;3570;3798;5100;6894;7271;7464;7672;7854;9250;9345;9579;967	13	0.948683	10018;241;3747;4027;4349;4400;4439;5190;6943;7292;8037;8568;9353	27	0.00550844	10297;10666;10908;11298;1532;2035;2322;3214;3570;3798;4047;4395;5019;5472;5672;6679;6755;6894;7271;7725;7854;8857;9250;940;9556;9579;967	17	0.719043	10018;1978;241;3747;4027;4349;4400;4439;5167;5190;5264;6943;7292;8037;8568;9144;9353	23	0.0675449	10824;10908;11298;1532;2035;2322;3068;3214;4047;4395;5019;5672;6679;6894;7271;7593;7672;7854;8857;9250;940;9579;967	14
GO:0009123|nucleoside monophosphate metabolic process	7	0.999766	2583;6045;631;6344;7081;7292;7595	24	0.00358428	10908;11031;1532;2006;2520;3068;3214;3361;3618;4395;4401;563;5672;6668;6754;6765;6888;7271;7826;7854;8162;8252;9556;967	12	0.938702	10666;2825;4921;6045;631;6344;7081;7292;7595;8075;8258;8838	19	0.124373	10297;10908;11031;1532;2006;3068;3214;3361;3618;4395;4856;5672;6754;7271;7826;7854;8162;9556;967	6	1	11550;4047;4084;6344;7081;7292	33	1.63679e-05	10016;10908;11729;2006;2290;2520;2583;3346;3361;3618;4395;4401;4856;5090;5100;5459;5769;5887;6668;6754;6765;7271;7595;7774;7793;7826;7854;8162;8252;951;9556;9633;967	3	1	11550;3214;5672	4	0.944553	11031;3618;5459;9556	5	0.919708	11550;3214;4084;5672;5992	4	1	3361;3618;6045;9556	12	0.796084	10297;11031;2583;3214;4047;4401;4856;4921;6045;6888;8258;9556	10	0.803648	10908;11225;11550;3570;5100;5592;5769;7271;7854;967	3	1	6344;7081;7292	31	0.000131947	10297;10666;10908;1532;2006;2290;3214;3361;3570;3618;4047;4395;4401;4856;5090;5459;5672;5887;6754;7271;7595;7793;7826;7854;8075;8162;8252;951;9556;9633;967	4	1	6045;6344;7081;7292	27	0.0055795	10908;11031;1532;3068;3214;3361;3618;4047;4395;4401;4856;5090;5459;5672;5887;6754;7271;7593;7595;7793;7826;7854;8075;8162;951;9633;967	5
GO:0006351|transcription, DNA-templated	167	2.03791e-05	10024;10044;10124;10345;10370;10419;10483;10534;10607;10843;1093;10955;110;11016;11024;11029;11038;11111;11219;11324;11339;11472;11495;11653;11673;11734;11770;11788;11817;11822;1219;1276;1397;1434;1437;148;1515;1675;2140;2186;2264;227;2288;2330;2340;2413;2418;2473;256;2604;2784;2810;2904;2916;294;2959;3038;3177;3205;3299;3320;3457;3507;3544;3546;3640;3781;3860;3898;3914;3915;3945;3976;3978;4037;4…	108	0.887518	10057;10074;10274;10312;10313;10493;1061;10688;10827;1096;11250;11276;11386;11483;11614;11687;11700;11708;11835;123;1230;1293;1326;1393;1459;1464;1512;1682;2146;2269;2300;2550;2559;2579;2636;2729;2764;2857;3014;3076;3210;3239;3490;3755;3926;3931;3951;3996;4156;417;42;4279;4658;4769;4906;4965;5092;511;5219;5331;5450;5469;5629;5679;5704;6046;6066;6163;6838;691;6997;7152;72;7314;7351;7425;7564;7667;…	211	2.55782e-12	10024;10044;10139;10192;10232;10340;10342;10345;10477;10607;1068;10828;10843;10883;10955;110;11016;11024;11111;11339;11354;11460;11472;11476;11490;11495;11546;11663;1169;11734;1177;11778;11817;11822;11827;1200;1219;1273;1276;1372;1397;1434;1437;1496;1515;1598;1675;1808;2140;2186;227;2288;2340;2413;2418;246;2473;2554;2604;2653;2702;2810;2871;2904;2918;294;2959;3129;3177;3205;3215;3293;3299;3316;33…	130	0.287543	10057;10074;10274;10312;10313;10493;1061;10688;10827;10923;10943;1109;11250;11276;11386;11483;11614;11653;11708;11835;1335;1393;1451;1459;1464;1512;1590;1682;1841;1888;205;2146;2236;2269;2300;2510;2529;2550;2579;2636;2645;2678;2729;2749;2764;2878;2947;3001;3014;3040;3076;3153;3210;34;3755;3829;3926;3931;3951;3996;4156;417;42;4658;4769;4843;4906;5092;5099;511;5163;5210;5280;5475;5568;5569;5629;563…	253	0	10024;10044;10117;10124;10139;10246;10336;10342;10370;10483;10601;10607;1061;1068;10718;10770;10828;10843;10883;10955;110;11016;11024;1109;11111;11114;11219;11297;11324;11339;1135;11354;11367;11472;11495;11546;11673;11734;11778;11817;11822;11827;1200;1219;1236;1276;1372;1393;1397;1434;1437;148;1515;1598;1675;1808;1953;2140;2186;2208;2286;2288;2330;2340;2413;2418;246;2473;2604;2653;2683;2784;28;28…	101	0.999997	10274;10306;10312;10313;10481;10688;10787;10827;10943;1096;11029;11276;11483;11788;1179;123;1230;1451;1459;1464;1512;1590;1682;1818;1841;1854;1888;2231;2236;2269;2529;2550;2559;2636;2645;2678;2729;2749;2764;2857;3001;3076;3239;3490;3755;3864;3931;3951;3996;4101;4156;417;42;4279;4658;4769;4843;5092;511;5280;534;5469;5475;5629;5770;6076;612;6163;6180;6720;6776;6997;7007;7013;7314;7425;7604;7667;766…	38	1	10055;10057;10534;10843;11673;11835;1924;1953;2269;2579;2702;2784;2922;3210;4231;4960;5154;5569;5704;620;6287;6302;6315;6630;7696;7736;7853;8319;8635;8652;8865;8890;9137;9437;9535;9696;9921;9972	62	0.379828	10306;10340;1061;10688;11029;1111;11386;11614;11817;11827;1230;1236;1284;1382;1464;1512;2432;2529;2554;2559;2636;2806;285;3014;3490;3755;3864;3931;3951;3996;4138;417;4287;4802;5331;5346;5450;5469;5608;6046;6163;6506;697;7152;7314;7344;7425;759;7741;7777;7860;7873;7929;8189;8394;8941;9050;9395;9689;9815;9846;9883	124	2.92491e-09	10057;10124;10177;10192;10483;10828;1093;1111;11114;11339;1135;11399;11460;11483;11495;1169;11835;1219;1230;1236;1284;1335;1393;1437;1459;1460;148;1592;1598;1853;2264;2269;2288;2300;2473;2510;2579;2628;2678;2702;2729;2764;2810;2823;2857;2895;299;3001;3177;3210;3390;3479;3728;3751;3860;391;3915;399;4165;4167;4231;4327;4356;4769;4906;4960;4965;511;5154;5363;5397;5569;5608;5704;5894;605;6229;6232;62…	40	1	10306;10827;1109;1464;1641;1738;2146;2231;256;2636;2916;2947;3014;311;3239;3755;3864;3931;3978;3996;4037;4101;417;4275;4802;612;6506;691;7228;7425;7698;7741;7777;7929;8220;8800;9050;9846;9851;9883	113	0.907226	10312;10340;10342;10493;1061;1068;10883;10955;11016;11029;11111;11250;11476;11490;11663;11673;11687;11700;11734;1179;11827;1200;1236;1273;1278;1335;1393;1460;1675;1738;1888;1953;2208;2288;2554;256;2628;2653;2683;2784;2810;2904;3038;3040;3210;3218;3367;3546;3781;3914;3985;4156;417;4358;447;4716;5196;5219;5254;5332;5546;5704;6069;612;6210;624;6404;6462;6522;6531;6613;6793;6838;6861;7007;7079;7095;7…	104	0.716543	10074;10313;10688;10827;10828;1093;11114;1125;11483;11614;11770;11788;11817;1219;1230;1451;1464;1496;1512;1841;1854;1937;2236;2550;2559;2579;2636;2806;2857;2922;3001;3056;3076;3239;3271;3320;3490;3755;3864;3951;4100;42;4275;4334;4440;4658;4769;4965;5092;5163;5280;534;5346;5450;5475;5629;5899;6046;6315;6630;665;6810;697;6997;7054;733;7344;7413;7461;7564;7578;7655;7667;7716;772;7736;7741;7873;7929;…	171	0.000696736	10024;10124;10232;10342;10345;10370;10419;10607;1061;1068;10718;10770;10828;10843;1093;10943;10955;110;11029;11072;11111;11297;11324;1135;11354;11495;11673;11687;11734;11760;1177;11770;11788;11817;11827;1219;1276;1335;1372;1397;1434;1437;1460;148;1598;1641;1675;1808;2186;2208;227;2340;2413;2418;246;2473;2554;256;2604;2784;2922;2959;311;3177;3390;3544;3546;3640;3728;3751;3781;3792;3898;3914;3915;3…	143	0.495702	10057;10192;10274;10306;10312;10313;10601;10934;1111;11250;11276;11339;11386;11483;11614;11700;11708;1179;11835;123;1230;1284;1293;1326;1393;1459;1464;1512;1592;1738;1841;1937;1953;205;2140;2146;2269;2550;2559;2579;2645;2678;2702;2749;28;2806;2810;2823;2857;2878;2895;2947;3014;3076;3205;3210;3218;3239;3293;3344;3490;3495;3829;391;3926;3931;3951;4156;417;42;4231;4275;4440;4658;4769;4843;4906;5092;…	175	0.0221688	10124;10232;10345;104;1061;1068;10770;10843;1093;10955;110;11016;11029;11072;11111;11324;1135;11354;11460;11472;11495;11546;11663;11673;11687;1169;11734;11760;1177;11788;11817;11822;11823;11827;1200;1219;1276;1335;1372;1397;1434;1437;148;1496;1641;1675;1808;2186;2208;2340;2413;2418;246;2554;256;2604;2653;2702;2784;2904;2916;2918;2922;294;2959;299;311;3177;3299;3316;3544;3546;3755;3781;3792;3898;3…	150	0.256794	10057;10192;10274;10306;10312;10313;10445;10493;10601;10827;10923;1096;1111;1125;11250;11386;11399;11483;11708;1179;11835;123;1230;1236;1319;1326;1459;1464;1512;1515;1590;1592;1682;1841;1953;205;2146;2264;2269;2510;2529;2550;2559;2579;2645;2678;2729;2749;2764;2771;2806;2810;2823;285;2857;290;2947;3001;3014;3076;3210;3239;3293;34;3490;3495;3829;391;3926;3931;3951;4009;4156;417;42;4275;4658;4769;48…	155
GO:0010467|gene expression	213	0.0803553	10024;10044;10124;10345;10359;10370;10399;10419;10442;10471;10483;10534;10607;10843;1093;10955;110;11016;11024;11029;11038;11111;11149;11219;11324;11339;11472;11495;11653;11673;11734;11770;11788;11817;11822;1219;1276;1386;1397;1434;1437;148;1515;1675;1977;2017;2140;2186;2264;227;2288;2330;2340;24;2413;2418;2473;256;2604;2784;2789;2810;2904;2916;294;2959;3038;3071;3115;314;3177;3205;3299;3320;3457…	160	0.982133	10057;10074;10274;10312;10313;10356;10395;10424;10493;10605;1061;10688;10735;10793;10827;10861;1096;11004;11065;11080;1114;11169;11250;11276;1137;11386;11442;11483;11570;11614;11687;11700;11708;11835;123;1230;1293;1326;1393;1459;1464;1512;1682;1897;2082;2146;2269;2300;2409;2410;2550;2559;2579;2636;2637;2729;2764;2857;3014;3076;3210;3239;3446;3490;3559;3755;3926;3931;3951;3996;4156;417;42;4279;428…	248	0.0076624	10024;10044;10071;10139;10192;10232;1030;10340;10342;10345;10349;10399;10430;10442;10477;10568;10607;1068;10828;10843;10845;10883;10955;110;11016;11024;11111;11149;11339;11354;11460;11472;11476;11490;11495;11546;11663;1169;11734;1177;11778;11817;11822;11827;1200;1219;1273;1276;1372;1397;1434;1437;1496;1515;1598;1675;1808;2140;2186;227;2288;2340;2413;2418;246;2473;2554;2604;2653;2702;2810;2871;290…	161	0.999187	10057;10074;10274;10312;10313;10395;10493;10605;1061;10688;10771;10793;10827;10923;10943;11065;11080;1109;11169;11250;11276;11386;11442;11483;11614;11653;11708;11835;1335;1393;1394;1451;1459;1464;1512;1590;1682;1841;1888;205;2082;2146;2158;2236;2269;2300;2409;2510;2529;2550;2579;2636;2637;2645;2678;2729;2749;2764;2797;2878;2947;3001;3014;3040;3076;3153;3210;34;3604;3755;3829;3926;3931;3951;3996;4…	283	0.0396295	10024;10044;10117;10124;10139;10246;10336;10342;10359;10370;10483;10601;10607;1061;1068;10718;10770;10828;10843;10883;10952;10955;110;11016;11024;1109;11111;11114;11149;11219;11297;11324;11339;1135;11354;11367;11407;11454;11472;11495;11546;11673;11734;11778;11817;11822;11827;1200;1219;1236;1276;1372;1386;1393;1397;1434;1437;148;1515;1598;1675;1808;1953;2140;2186;2208;2286;2288;2330;2340;24;2413;2…	323	0	10010;10274;1030;10306;10312;10313;10338;10395;10399;10424;10430;10431;10471;10481;10506;10520;10535;10560;10568;10610;10630;10635;10654;10688;10735;10752;10761;10771;10787;10793;10796;10827;10845;10861;10928;10943;1096;10982;10992;10995;10999;11004;11029;11042;11065;11080;11089;1114;11150;11169;11185;11270;11276;11296;1137;11423;11442;11483;11539;11568;11570;11593;11603;11613;11788;1179;123;1230…	47	1	10055;10057;10534;10843;11085;11673;11835;1924;1953;2269;2579;2702;2784;2922;3210;3604;3682;4231;4637;4638;4960;5154;5569;5704;620;6287;6302;6315;6521;6553;6630;7513;7696;7736;7853;8319;8635;8652;8865;8876;8890;9137;9437;9535;9696;9921;9972	84	0.866872	10306;10340;1061;10688;10995;11004;11029;11080;1111;11386;11614;11817;11827;1230;1236;1284;1382;1464;1512;1813;1826;2409;2432;2529;2554;2559;2636;2806;285;3014;3061;3490;3755;3864;3931;3951;3996;4085;4138;417;4287;4786;4802;4864;5078;5234;5331;5346;5450;5469;5608;6046;6163;6506;6579;6889;697;7152;729;7306;7314;7344;7425;748;759;7741;7777;7860;7873;7929;8189;8394;8527;8941;9018;9050;9102;9313;9395…	140	0.0131925	10057;10124;10177;10192;1030;10483;10828;1093;1111;11114;11339;1135;11399;11460;11483;11495;1169;11835;1219;1230;1236;1284;1335;1393;1394;1437;1459;1460;148;1592;1598;1853;2082;2264;2269;2288;2300;24;2473;2510;2579;2628;2678;2702;2729;2764;2810;2823;2857;2895;299;3001;314;3177;3210;3390;3479;36;3604;3660;3728;3751;3860;391;3915;399;4165;4167;4231;4284;4327;4356;4637;4638;4769;4906;4960;4965;511;5…	85	1	10306;10442;10520;10735;10827;10928;10982;10999;11080;1109;11296;11407;11593;1464;1641;1738;1813;1826;1827;2146;2231;2409;2503;256;2636;2637;2668;2916;2947;3014;3061;311;3239;3356;3488;3755;3864;3931;3978;3996;4037;4085;4101;4116;417;4275;4502;4736;4751;4799;4802;4836;4854;4868;5078;5112;5291;612;6506;6575;6889;691;6918;7228;7425;748;7533;7698;7741;7777;7929;8220;8308;8527;8800;8804;9050;9102;930…	278	7.22668e-14	10010;10071;10104;1030;10312;10338;10340;10342;10349;10430;10431;10442;10471;10493;10506;10520;10560;10568;1061;10610;10630;10635;1068;10735;10761;10771;10793;10796;10883;10928;10955;10982;10992;10995;11016;11029;11042;11111;11185;11250;11423;11476;11490;11539;11568;11593;11603;11663;11673;11687;11700;11734;1179;11827;1200;1236;1273;1278;1335;1393;1394;1460;1482;1571;1581;1675;1738;1813;1874;1876…	121	1	10074;10313;10688;10827;10828;10845;1093;11114;1125;11442;11483;11614;11770;11788;11817;1219;1230;1386;1451;1464;1496;1512;1841;1854;1937;2082;2158;2236;24;2441;2550;2559;2579;2636;2806;2857;2922;3001;3056;3076;3239;3271;3320;3490;3755;3864;3951;4100;42;4275;4334;4440;4658;4769;4965;5092;5163;5280;534;5346;5450;5475;5629;5899;6046;6315;6553;6630;665;6810;697;6997;7054;733;7344;7413;7461;7564;7578…	200	0.937786	10024;10071;10124;10232;1030;10342;10345;10359;10370;10419;10607;1061;1068;10718;10770;10828;10843;10845;1093;10943;10955;110;11029;11072;11085;11111;11149;11297;11324;1135;11354;11407;11495;11673;11687;11734;11760;1177;11770;11788;11817;11827;1219;1276;1335;1372;1397;1434;1437;1460;148;1598;1641;1675;1808;2186;2208;227;2340;2413;2418;2441;246;2473;2554;256;258;2604;2784;2922;2959;311;3177;3390;3…	210	0.773527	10057;10192;10274;10306;10312;10313;10338;10395;10424;10601;10771;10793;10861;10934;10982;10992;10995;11065;11089;1111;11150;11169;11250;11276;11339;11386;11442;11483;11539;11568;11570;11603;11614;11700;11708;1179;11835;123;1230;1284;1293;1326;1386;1393;1459;1464;1512;1592;1738;1841;1937;1945;1953;205;2082;2132;2140;2146;2269;2550;2559;2579;2637;2645;2678;2702;2749;2797;28;2806;2810;2823;2857;287…	209	1	10071;10124;10232;1030;10345;104;1061;1068;10770;10843;10845;1093;10955;110;11016;11029;11072;11085;11111;11149;11324;1135;11354;11407;11460;11472;11495;11546;11613;11663;11673;11687;1169;11734;11760;1177;11788;11817;11822;11823;11827;1200;1219;1276;1335;1372;1394;1397;1434;1437;148;1496;1641;1675;1808;2186;2208;2340;24;2413;2418;246;2554;256;258;2604;2653;2702;2784;2904;2916;2918;2922;294;2959;2…	219	0.525254	10057;10192;10274;10306;10312;10313;10338;10395;10424;10445;10493;10560;10601;10771;10793;10827;10923;1096;10982;10995;11089;1111;11150;11169;1125;11250;11386;11399;11442;11483;11708;1179;11835;123;1230;1236;1319;1326;1459;1464;1512;1515;1581;1590;1592;1682;1841;1894;1953;1987;205;2071;2082;2132;2146;2264;2269;2321;2409;2510;2529;2550;2559;2579;2637;2645;2668;2678;2686;2729;2749;2764;2771;2797;28…	178
GO:0043603|cellular amide metabolic process	45	0.999766	10471;10824;11149;11703;1386;1977;2017;2176;24;2789;2960;3115;3131;314;3227;3636;3677;3716;3777;3898;4454;4791;4853;4854;4904;5234;528;5284;5503;5551;5563;5781;6799;7106;7735;7799;8057;8101;8273;8308;8685;8876;9094;9553;9796	63	0.263188	10089;10395;10424;10605;10735;10793;10861;11065;11080;1114;1137;11442;11506;11570;1393;1897;1936;2082;2250;2410;242;2862;3446;3559;3980;4284;4502;4736;4767;4864;497;5083;5472;5504;5700;5782;60;6011;6110;6497;6553;6699;6777;6894;748;7513;7744;7769;7840;8084;8148;8170;8238;8304;8525;8527;86;9018;9102;930;9313;957;9579	39	1	1030;10349;10430;10568;11079;11149;11703;2960;3227;3677;3777;3898;3972;4349;4690;4791;4853;5234;5264;528;5563;6022;6201;6334;6468;6610;6799;7106;729;7464;7735;7888;8037;8057;8273;8308;8876;9274;9553	36	0.999996	10089;10395;10605;10793;11065;11080;11442;11506;1393;1394;2082;2250;2747;2862;3604;4284;4431;4637;5472;5700;6497;6553;6699;6777;6894;748;7840;8060;8148;8170;8238;8527;86;9102;9313;9579	39	1	10089;10824;10952;11079;11149;11407;1386;1393;2176;24;2735;2960;314;3227;3558;3747;3777;3898;3972;4349;4791;5234;528;5551;5563;6334;6699;7106;729;7513;7735;7799;7888;8273;8308;8876;9274;9553;9796	194	0	10010;10255;1030;10395;10424;10430;10431;10471;10506;10520;10535;10560;10568;10610;10630;10635;10654;10735;10752;10761;10793;10796;10861;10928;10992;10999;11042;11065;11080;11089;1114;11185;11270;11296;1137;11423;11442;11539;11568;11570;11593;11603;11613;11808;1482;1629;1874;1876;1927;1936;1939;1945;1977;2017;2026;2082;2132;2235;2250;2321;2410;242;2530;2654;2711;2789;2862;3108;3115;324;3355;3356;…	13	1	10255;10824;11085;11506;2747;3604;4637;6521;6553;6699;6894;7513;8876	19	0.999972	11080;1936;242;3227;3747;4864;5234;5472;6579;729;748;8148;8170;8527;9018;9102;9313;957;9579	21	0.999731	10255;1030;1393;1394;1936;2082;2176;24;314;36;3604;4284;4637;5563;6440;6553;6699;7513;7888;9018;9274	35	0.364685	10089;10520;10735;10928;10999;11080;11296;11407;11506;11593;11808;3356;3488;3980;4116;4502;4736;4751;4799;4836;4854;6918;748;7533;8148;8170;8177;8308;8527;9102;930;9313;9367;957;9579	142	0	10010;10089;1030;10349;10430;10431;10471;10506;10520;10560;10568;10610;10630;10635;10735;10761;10793;10796;10928;10992;11042;11185;11423;11539;11568;11593;11603;11703;1393;1394;1482;1874;1876;1927;1939;1945;1977;2017;2026;2132;258;2654;2711;2789;2862;2960;314;3356;3376;338;3446;3488;3554;3558;3559;3571;3636;3637;3716;3747;3777;3870;3980;4110;4116;416;434;4347;4349;4431;4454;4672;4751;4767;4799;48…	27	1	10255;11079;11442;11808;1386;2082;2250;24;2747;60;6201;6553;6777;6799;6894;7464;7840;8304;8308;8525;8527;86;8876;9102;9313;9553;9579	32	1	10089;10255;1030;11079;11085;11149;11407;11703;2176;258;2960;3227;3677;3747;3898;3972;4237;4349;4791;5234;5563;6201;6799;7106;7888;8027;8037;8273;8308;8876;9018;9553	62	0.84646	10395;10424;10793;10861;10992;11065;11089;11442;11539;11568;11570;11603;11808;1386;1393;1936;1945;2082;2132;2250;2862;3604;3637;3870;416;4284;4431;4637;4864;4928;5271;5472;5504;5560;5688;5700;5759;5802;5860;5940;6440;6497;6755;676;6777;6894;7058;7513;7662;7840;7981;8031;8060;8148;8177;8304;8525;8527;86;8857;9374;9579	41	1	10089;1030;11079;11085;11149;11407;11613;11703;1394;2176;24;258;2960;3227;3747;3777;3898;3972;3980;4237;4349;5234;5264;528;5455;5563;60;6201;6334;6615;6616;6799;7106;729;7735;8037;8273;8308;8876;9018;9553	55	0.995094	10395;10424;10560;10793;10824;11089;11442;11506;11808;1936;2082;2132;2250;2321;2862;3131;3637;3870;4110;416;4284;4431;4637;4767;4864;5700;5759;5802;5860;5940;6105;6497;6521;6553;676;6777;6894;7044;7058;7298;748;7662;7775;7840;8031;8060;8148;8177;8238;8304;8525;86;8857;9102;9579	24
GO:0009166|nucleotide catabolic process	3	0.999766	6233;7292;9349	12	0.00432813	10908;11365;1532;3068;3214;4395;5672;6888;7271;7854;9556;967	7	0.47399	10666;2825;4921;6233;7292;8838;9349	13	0.00233531	10297;10908;11365;1532;2697;3068;3214;4395;5672;7271;7854;9556;967	5	0.991755	4047;4084;6233;7292;9349	9	0.177527	10908;11365;11729;4395;5100;7271;7854;9556;967	2	0.953182	3214;5672	1	0.944553	9556	5	0.281579	11365;2697;3214;4084;5672	1	0.96483	9556	7	0.331503	10297;3214;3313;4047;4921;6888;9556	8	0.1418	10908;11365;2697;3570;5100;7271;7854;967	3	1	6233;7292;9349	15	0.000609612	10297;10666;10908;11365;1532;2697;3214;3570;4047;4395;5672;7271;7854;9556;967	3	1	6233;7292;9349	13	0.00841376	10908;11365;1532;3068;3214;3313;4047;4395;5672;7271;7593;7854;967	5
GO:0034641|cellular nitrogen compound metabolic process	283	0.255543	10024;10044;10124;10345;10359;10370;10399;10407;10419;10442;10471;10483;10534;10607;10824;10843;1093;10955;110;11016;11024;11029;11038;1105;11111;11149;11219;11324;11339;11350;11472;11495;11585;11653;11673;11703;11734;11770;11788;11817;11822;1219;1276;1386;1397;1434;1437;1456;148;1483;1491;1502;1503;1515;1675;1977;2017;2034;2135;2140;2174;2176;2186;222;2264;227;2288;2298;2330;2340;24;2413;2418;24…	254	0.665306	10057;10074;10089;10274;10312;10313;10356;10395;10401;10424;10493;10605;1061;10688;10717;10735;10793;10827;10861;10908;10915;1096;10997;11031;11065;11080;1114;11169;11231;11233;11250;11276;11298;11314;11365;1137;11386;11442;11483;11506;11555;11570;11614;11647;11687;11700;11708;11835;123;1230;1293;132;1326;1393;1459;1464;1512;1532;1618;1682;1796;1843;1897;1936;2006;2007;2035;2082;2146;2250;2269;23…	366	3.86565e-06	10018;10024;10044;10071;10139;10192;10232;1030;10340;10342;10345;10349;10399;10407;10430;10442;10477;10568;10607;10666;1068;10710;10715;10828;10843;10845;10883;10955;10997;110;11016;11024;11045;1105;11079;11111;11149;11339;11350;11354;1138;11460;11472;11476;11490;11495;11546;11585;11663;1169;11703;11734;1177;11778;11817;11822;11827;1200;1219;1273;1276;1372;1397;1434;1437;1456;1483;1496;1515;1536;…	244	0.976001	10057;10074;10089;10274;10297;10312;10313;10395;10401;10493;10605;1061;10688;10771;10793;10827;10908;10923;10943;11031;11065;11080;1109;11169;11231;11250;11276;11298;11314;1132;11365;11386;11442;11483;11506;11555;11614;11647;11653;11708;11835;1335;1393;1394;1451;1459;1464;1512;1532;1590;1618;1682;172;1796;1841;1843;1888;1891;2006;2007;2035;2043;205;2082;2146;2158;2236;2250;2269;2300;2408;2409;251…	391	0.0393792	10018;10024;10044;10084;10089;10117;10124;10139;10246;10336;10342;10359;10370;10407;10483;10585;10601;10607;1061;1068;10718;10770;10824;10828;10843;10883;10952;10955;110;11016;11024;11079;1109;11111;11114;11149;11219;11297;11324;11339;1135;11350;11354;11367;1138;11407;11409;11454;11472;11495;11546;11550;11673;11734;11778;11817;11822;11827;1200;1219;1236;1276;1372;1386;1393;1397;1434;1437;1456;147…	438	0	10010;10016;10255;10274;1030;10306;10312;10313;10338;10395;10399;10401;10424;10430;10431;10471;10481;10506;10520;10535;10560;10568;10610;10630;10635;10654;10688;10735;10752;10761;10771;10787;10793;10796;10827;10845;10861;10908;10928;10943;1096;10982;10992;10995;10999;11029;11042;11065;11080;11089;1114;11150;11169;11185;11231;11270;11276;11296;11314;1132;11365;1137;11423;11442;11483;11539;11555;11…	74	1	10055;10057;10255;10534;10824;10843;11085;11298;11506;11550;11647;11673;11835;1843;1924;1953;222;2269;2408;2579;2702;2747;2784;2922;3107;3210;3214;3366;3396;3604;3682;4145;4231;4637;4638;4960;5154;5569;5672;5704;5719;5776;5783;620;6287;6302;6315;6521;6553;6630;6699;6894;7513;7565;7672;7696;7736;7853;8319;8570;8610;8635;8652;8780;8865;8876;8890;9137;9284;9437;9535;9696;9921;9972	120	0.866872	10306;10340;10401;10585;1061;10688;10915;10995;10996;10997;11029;11031;11080;1111;11231;11386;11409;11555;11614;11817;11827;1230;1236;1284;1382;1464;1474;1512;1618;1796;1813;1826;1936;1978;2409;242;2432;2529;2554;2559;2636;2799;2806;2809;285;2994;3014;3061;3227;3490;3618;3622;3747;3755;3864;3931;3951;3996;4085;4138;417;4287;4436;470;4786;4802;4864;5019;5078;5234;5331;5346;5450;5459;5469;5472;5608…	173	0.269151	10057;10124;10177;10192;10255;1030;10483;10828;1093;1111;11114;11233;11339;1135;11365;11399;11460;11483;11495;11550;1161;1169;11835;1219;1230;1236;1284;1335;1393;1394;1437;1459;1460;148;1592;1598;1853;1861;1936;2007;2082;2176;2216;2264;2269;2288;2300;2336;24;2473;2510;2579;2628;2678;2697;2702;2729;2764;2810;2823;2857;2895;299;3001;3107;314;3177;3210;3214;3371;3390;3396;3479;36;3604;3660;3728;3751…	125	1	10089;10306;10401;10442;10520;10735;10827;10928;10982;10996;10999;11080;1109;11296;11298;11407;11506;11555;11593;11808;1192;1258;1456;1464;1618;1641;1738;1796;1813;1826;1827;2146;2231;234;2409;2497;2503;256;261;2636;2637;2668;2916;2947;2993;3014;3061;311;3239;3356;3361;3488;3618;3622;3755;3864;3931;3978;3980;3996;4037;4085;4101;4116;417;4275;4450;4502;470;4736;4751;4799;4802;4836;4854;4868;5019;5…	369	2.23007e-14	10010;10071;10089;10104;10297;1030;10312;10338;10340;10342;10349;10430;10431;10442;10471;10493;10506;10520;10560;10568;1061;10610;10630;10635;1068;10715;10735;10761;10771;10793;10796;10883;10928;10955;10982;10992;10995;11016;11029;11031;11042;11045;11111;11185;11250;11314;11423;11476;11490;11539;11568;11593;11603;11663;11673;11687;11700;11703;11734;1179;11827;1200;1236;1273;1278;132;1335;1393;139…	204	1	10014;10074;10255;10313;10401;10688;10827;10828;10845;10908;10915;10925;1093;11079;11114;11225;11231;1125;11286;11350;11365;11442;11483;11550;11555;11585;11614;11647;11770;11788;11808;11817;1192;1219;1230;1258;1386;1451;1464;1496;1503;1512;1618;172;1796;1841;1854;1937;2007;2035;2047;2082;2158;2174;2236;2250;2299;24;2441;2550;2559;2579;2610;2636;2646;2697;2747;2799;2806;2809;2857;2922;2993;2994;30…	278	1	10018;10024;10071;10089;10124;10232;10255;1030;10342;10345;10359;10370;10407;10419;10607;1061;1068;10710;10718;10770;10828;10843;10845;1093;10943;10955;110;11029;11045;11072;11079;11085;11111;11149;11297;11324;1135;11354;1138;11407;11495;11673;11687;11703;11734;11760;1177;11770;11788;11817;11827;1192;1219;1276;1335;1372;1397;1434;1437;1456;1460;148;1483;1502;1536;1598;1641;1675;1808;1962;2034;217…	318	0.263381	10014;10057;10192;10274;10297;10306;10312;10313;10338;10395;10401;10424;10601;10666;10771;10793;10861;10908;10934;10982;10992;10995;11065;11089;1111;11150;11169;11231;11233;11250;11276;11298;11314;11339;11365;11386;11442;11483;11539;11555;11568;11570;11603;1161;11614;11647;11700;11708;1179;11808;11835;123;1230;1258;1284;1293;1326;1386;1393;1459;1464;1474;1512;1532;1592;1618;1738;1796;1841;1891;19…	324	0.733778	10018;10071;10089;10124;10232;1030;10345;104;10407;10585;1061;1068;10710;10770;10843;10845;1093;10955;110;11016;11029;11045;1105;11072;11079;11085;11111;11149;11324;1135;11350;11354;1138;11407;11460;11472;11495;11546;11585;11613;11663;11673;11687;1169;11703;11734;11760;1177;11788;11817;11822;11823;11827;1192;1200;1219;1258;1276;1335;1372;1394;1397;1434;1437;1456;148;1483;1496;1536;1641;1675;1808;…	318	0.280413	10022;10057;10192;10274;10306;10312;10313;10338;10395;10401;10424;10445;10493;10560;10601;10771;10793;10824;10827;10908;10923;10925;1096;10982;10995;10996;11031;11089;1111;11150;11169;11231;11233;1125;11250;11298;11314;1132;11365;11386;11399;11442;11483;11506;11555;11647;11708;1179;11808;11835;123;1230;1236;1319;1326;1459;1464;1491;1512;1515;1532;1581;1590;1592;1618;1682;1841;1891;1894;1936;1953;…	216
GO:0046939|nucleotide phosphorylation	1	0.999766	7292	11	0.00192341	10908;1532;3068;3214;4395;5672;6888;7271;7854;9556;967	5	0.606896	10666;2825;4921;7292;8838	11	0.00338254	10297;10908;1532;3068;3214;4395;5672;7271;7854;9556;967	3	1	4047;4084;7292	8	0.130879	10908;11729;4395;5100;7271;7854;9556;967	2	0.775287	3214;5672	1	0.866872	9556	3	0.503929	3214;4084;5672	1	0.882005	9556	6	0.313331	10297;3214;4047;4921;6888;9556	6	0.215757	10908;3570;5100;7271;7854;967	1	1	7292	13	0.000609612	10297;10666;10908;1532;3214;3570;4047;4395;5672;7271;7854;9556;967	1	1	7292	11	0.0103777	10908;1532;3068;3214;4047;4395;5672;7271;7593;7854;967	5
GO:0042254|ribosome biogenesis	0	1	/	2	0.761825	1006;11257;2409;2637	0	1	/	3	0.527204	10771;2409;2637;5807	0	1	/	13	5.9413e-07	1006;10338;10771;10982;10995;11257;11568;1487;1571;1894;1977;2071;2409;2637;5078;5104;5807;6125;6543;7516;8091	0	1	/	3	0.148637	10995;2409;5078;5807	0	1	/	6	0.0052106	1006;10982;11257;1487;1827;2409;2637;2668;5078;5104;5807	13	1.20506e-07	1006;10338;10771;10982;10995;11257;11568;1487;1571;1977;2071;2409;2637;2668;5078;5104;5807;7516;8091;8251	0	1	/	0	1	/	6	0.108911	1006;10338;10771;10982;10995;11568;2637;5807;6125;8091	0	1	/	9	0.00459945	1006;10338;10771;10982;10995;11257;1487;1894;2071;2409;2637;2668;5807;6125	2
GO:0072525|pyridine-containing compound biosynthetic process	2	0.999766	6943;7292	16	0.000125107	10908;11298;1532;2035;3068;3214;4395;5672;6888;7271;7672;7854;9250;940;9556;967	8	0.47399	10666;2825;456;4921;6943;7292;8838;9144	16	0.00026181	10297;10908;11298;1532;2035;3068;3214;4395;5672;7271;7672;7854;9250;940;9556;967	5	1	4047;4084;456;6943;7292	11	0.108137	10908;11729;2035;4395;5100;7271;7854;9250;940;9556;967	4	0.509334	11298;3214;5672;7672	1	0.944553	9556	5	0.387886	3214;4084;5672;6943;9607	2	0.856727	11298;9556	8	0.32368	10297;3214;4047;4921;6888;6943;9144;9556	9	0.138216	10908;2035;3570;5100;7271;7672;7854;9250;967	2	1	6943;7292	17	0.000322496	10297;10666;10908;11298;1532;2035;3214;3570;4047;4395;5672;7271;7854;9250;940;9556;967	3	1	6943;7292;9144	16	0.00152983	10908;11298;1532;2035;3068;3214;4047;4395;5672;7271;7593;7672;7854;9250;940;967	6
GO:0006259|DNA metabolic process	33	0.168442	10407;10419;1105;1456;1483;1491;2135;2174;222;2298;2809;3666;376;3940;4380;4687;5063;5549;559;580;6020;6072;6698;7296;7309;7565;781;8055;8155;8161;8214;8262;9440	12	0.999629	10915;10997;11647;132;1843;2007;3107;469;7022;8174;9284;9984	50	8.60214e-05	10407;10997;1105;1456;1483;1861;1962;2015;2174;2216;2299;2809;3374;3666;3940;4091;4380;4684;4687;4764;493;5050;5067;5295;5428;5508;5549;559;580;5864;5904;6020;6056;6058;6072;6506;6698;6872;7035;7103;7296;7805;781;7988;8055;8120;8214;8591;9175;9440	14	0.999996	1132;11647;172;1843;2007;3107;3366;453;469;5959;7022;7802;9025;9284	64	1.0776e-07	10084;10407;11409;1456;1474;1483;1491;1861;1962;2015;2174;2809;3091;3366;3590;3666;376;3940;4091;4152;4380;4687;4748;4764;4880;5050;5063;5067;5304;5419;5428;5508;559;580;5864;5904;6016;6018;6020;6056;6058;6072;6698;6872;6922;7035;7065;7107;7296;7309;7565;7988;8055;8120;8161;8262;8570;9044;914;9224;9304;9369;9440;9759	16	0.999997	1132;11647;172;2007;3107;4547;469;5959;6323;7022;7553;7805;8519;8591;9025;9284	11	1	11647;1843;222;3107;3366;3396;5719;620;7565;8570;9284	10	0.889434	10915;10996;10997;11409;1474;2809;6506;7805;8174;9984	13	0.882777	1861;2007;2216;3107;3371;3396;376;4880;5428;6058;6872;7022;8591	9	1	10996;1456;4450;6018;6506;7553;8519;9175;9984	27	0.522493	132;1474;1861;2015;2298;3366;4091;4380;4764;5067;5428;5508;559;580;5904;6072;6922;7035;7065;7107;7565;7988;8055;8262;8483;914;9440	27	0.260492	10915;10925;11286;11647;172;2007;2174;2299;2809;3107;3799;4547;4687;4880;5959;6540;7022;7196;7553;7802;781;8155;8570;8591;9025;9284;9984	28	0.799277	10407;10419;1456;1483;1962;2174;2809;3666;4091;493;5050;5067;5549;559;580;6058;6698;7035;7296;7309;781;8055;8214;8262;8519;9044;9175;9440	17	0.999546	11647;1474;2007;3107;3396;4547;469;4748;4880;5959;7022;7065;7565;8174;9369;9489;9759	41	0.0847228	10407;1105;1456;1483;1962;2015;2216;2298;2809;3374;3590;3666;3940;4091;4152;4380;4450;4764;493;5050;5063;5067;5508;5549;559;580;5904;6058;6698;6872;7035;7107;7296;7553;7805;7988;8055;8120;8214;8262;9440	16	0.999349	10925;10996;1132;11647;1491;2007;3107;3396;4547;469;5959;7022;7802;8570;9369;9489	8
GO:0006099|tricarboxylic acid cycle	0	1	/	10	9.58691e-07	10706;11176;11573;11727;2775;316;5239;5660;9217;966	0	1	/	9	3.58289e-05	10706;11176;11573;2775;4474;5239;5660;9217;966	1	1	6865	9	9.01454e-05	10706;11176;11573;2775;316;4474;5239;9217;966	0	1	/	1	0.515232	5660	2	0.352301	11573;5239	1	0.55509	6865	0	1	/	3	0.262924	11573;5239;966	0	1	/	9	0.000108704	10706;11176;11573;2775;316;4474;5239;9217;966	0	1	/	9	0.000131073	10706;11176;11573;2775;316;4474;5239;9217;966	1
GO:0009259|ribonucleotide metabolic process	6	0.999766	2583;474;6045;6344;7292;7595	24	0.00435595	10908;1532;2006;2520;3068;3214;3618;4395;4864;563;5672;5933;6668;6754;6765;6777;6888;7271;7826;7854;8162;8252;9556;967	12	0.949799	10666;11079;2825;474;4921;5167;6045;6344;7292;7595;8075;8838	20	0.0942553	10297;10908;1532;2006;2697;3068;3214;3618;4395;4856;5672;6754;6777;7271;7826;7854;8162;8211;9556;967	6	1	11079;2735;4047;4084;6344;7292	37	1.86056e-07	10016;10908;11729;1258;2006;2290;2520;2583;261;3346;3618;4395;474;4856;4864;5090;5100;5459;5769;5887;5933;6668;6754;6765;6777;7271;7595;7793;7826;7854;8162;8211;8252;951;9556;9633;967	2	1	3214;5672	4	0.944553	3618;4864;5459;9556	6	0.882777	2697;3214;4084;5672;5992;8211	5	0.935345	1258;261;3618;6045;9556	10	0.93833	10297;2583;3214;4047;4856;4921;5933;6045;6888;9556	13	0.499158	10908;11079;1258;2697;3570;5100;5592;5769;6777;7271;7854;8211;967	4	1	11079;6344;7292;8211	35	2.20926e-06	10297;10666;10908;1258;1532;2006;2290;261;2697;3214;3570;3618;4047;4395;4856;4864;5090;5459;5672;5887;5933;6754;6777;7271;7595;7793;7826;7854;8075;8162;8252;951;9556;9633;967	8	1	11079;1258;474;5167;6045;6344;7292;8211	28	0.00352757	10908;1532;261;3068;3214;3618;4047;4395;4856;4864;5090;5459;5672;5887;5933;6754;6777;7271;7593;7595;7793;7826;7854;8075;8162;951;9633;967	9
GO:0009987|cellular process	483	0.74214	1002;10024;10044;10103;10108;10111;10123;10124;10206;10250;10345;10359;10370;10390;10397;10399;10407;10418;10419;10438;10442;10471;10483;10503;10504;10534;10607;10714;10756;10824;10834;10843;10887;1093;10950;10951;10955;10969;110;11002;11016;11024;11029;11038;11039;1105;11108;11111;11149;11157;11165;11214;11219;11324;11339;11350;11353;11472;11489;11495;11519;11582;11584;11585;11653;11657;11673;11…	532	4.83551e-06	10002;10040;10057;10074;10080;10089;10101;1026;10274;10291;10307;10312;10313;10333;10356;10360;10363;10394;10395;10401;10424;10426;10460;10493;10505;10527;10554;10556;10588;10591;10596;10605;1061;10616;10639;10646;10656;10688;10706;10717;10724;10735;10773;10781;10793;10797;10827;10844;10861;1088;10908;10915;1096;10981;10997;11005;11021;1103;11031;11034;11064;11065;11080;11081;1114;11169;11176;111…	628	1.33709e-07	10018;10024;10044;10071;10088;10103;10108;10111;10139;10192;10232;10236;10260;10291;1030;10340;10342;10345;10349;10390;10399;10400;10407;10408;10418;10420;10430;10438;10442;10477;10478;10502;10503;10504;10549;10568;10607;10666;1068;1069;10698;10709;10710;10715;10716;10756;10760;10828;1083;10834;10843;10845;10883;10950;10951;10955;10959;10969;10971;10997;110;11002;11016;11024;11045;1105;11079;1111…	516	0.0206277	10057;10074;10080;10089;10101;10250;1026;10274;10297;10307;10312;10313;10324;10333;10360;10394;10395;10401;10426;10460;10493;10505;10527;10554;10588;10591;10596;10605;1061;10639;10646;10656;10671;10688;10702;10706;10724;10771;10773;10781;10793;10797;10803;10827;10908;10923;10943;10968;10981;11005;11021;11031;11034;11037;11064;11065;11080;11081;1109;11169;11176;11191;11226;11231;11250;1127;11276;1…	691	0.0105765	10018;10024;10035;10044;10062;10084;10088;10089;10108;10117;10123;10124;10139;10246;10260;10336;10342;10351;10359;10363;10370;10390;10400;10407;10408;10418;10478;10483;10502;10503;10504;1054;10585;10601;10607;1061;10678;1068;1069;10703;10718;10756;10760;10770;10824;10828;10834;10843;10862;10883;10952;10955;110;11016;1102;11024;11079;1109;11111;11114;11149;11165;11190;11193;11214;11219;11239;11264…	756	0	10002;10010;10016;10075;10080;10101;10103;10111;10236;10255;1026;10274;1030;10306;10307;10312;10313;10324;10338;10394;10395;10399;10401;10424;10426;10430;10431;10460;10471;10481;10505;10506;10520;10527;10535;10549;10554;10556;10560;10568;10573;10588;10596;10610;10616;10626;10630;10635;10639;10646;10654;10688;10706;10724;10735;10752;10761;10771;10773;10781;10787;10793;10796;10797;10827;10845;10861…	193	1	10055;10057;10062;10206;10250;10255;10390;10432;10438;10502;10505;10534;10591;10724;10756;10773;10781;10803;10824;10843;11040;11064;11085;11108;11191;11226;11298;11484;11506;11550;11647;11673;11835;1476;1541;1843;1924;1925;1953;1963;197;2093;2123;2184;222;2269;2319;240;2408;241;2566;2579;2627;2687;2695;2702;2720;2747;2762;2784;2791;2813;2875;2877;288;2902;2922;3075;3107;3151;3210;3214;3366;3396;3…	233	0.336847	10080;10088;10101;10306;10307;10324;10340;10401;10527;10585;10588;1061;10688;10716;10915;10962;10968;10995;10996;10997;11005;11029;11031;11034;11080;11081;1111;11178;11179;11202;11231;11386;11409;11445;11523;11555;11614;1168;11686;11767;11817;11827;1212;1224;1230;1236;1284;138;1382;1405;142;1464;1474;1512;1519;1573;1576;1579;1580;1618;1796;1800;1813;1826;1919;1936;1978;2329;2409;242;2432;2442;244…	334	0.000910404	10002;10040;10057;10124;10177;10192;10250;10255;10257;1030;10363;10394;10408;10432;10438;10483;10502;1054;10591;10671;10724;10756;10781;1081;10828;1088;1093;11064;1111;11114;11165;11178;11191;11226;11233;11264;11273;11339;1135;11365;11399;11460;11483;11484;11495;11550;11573;11582;1161;1169;11835;1219;1230;1236;1284;1335;138;1393;1394;142;1437;1459;1460;1476;148;1500;1541;157;1592;1598;1853;1861;1…	238	1	10080;10088;10089;10101;10263;10306;10307;10324;10401;10442;10520;10527;10556;10588;10716;10735;10827;10928;10962;10968;10982;10996;10999;11005;11034;11080;11081;1109;11296;11298;11407;11445;11506;11519;11523;11553;11555;11593;1168;11767;11808;1192;1212;1224;1228;1258;1265;1405;1456;1464;1579;1580;1618;1641;1738;1757;1796;1800;1813;1826;1827;1919;1963;2146;2184;2231;2314;2329;234;2409;2429;2453;2…	594	1.85561e-13	10010;10071;10089;1010;10103;10104;10111;10263;10297;1030;10307;10312;10338;10340;10342;10349;10400;10430;10431;10442;10471;10478;10493;10506;10520;10549;10560;10568;1061;10610;10630;10635;10647;10671;10678;1068;1069;10702;10714;10715;10716;10724;10734;10735;10761;10771;10793;10796;1081;1083;10883;10928;10955;10962;10982;10992;10995;11016;11029;11031;11042;11045;11111;11165;11178;11179;11185;1119…	428	0.368718	10004;10014;1002;10040;10074;10080;10101;10250;10255;10257;1026;10291;10313;10358;10394;10401;10420;10426;10438;10460;10503;10504;10554;10556;10588;10688;10803;10827;10828;10834;10845;10908;10915;10925;1093;10968;1103;11034;11064;11079;11081;11114;11214;11225;11231;1125;1127;11286;11347;11349;11350;11365;11442;11445;11483;11484;11523;11550;11553;11555;11571;11573;11585;11614;11647;11658;11665;117…	481	1	10018;1002;10024;10071;10089;10108;10123;10124;10232;10255;1030;10342;10345;10359;10370;10400;10407;10419;10438;10478;10504;10549;10607;1061;10626;1068;1069;10710;10716;10718;10756;10760;10770;10828;10834;10843;10845;1093;10943;10951;10955;10959;110;11029;11045;11072;11079;11085;11111;11149;11157;11178;11179;11214;11264;11297;11324;11331;1135;11353;11354;1138;11407;11429;11484;11495;11584;11673;1…	638	1.60084e-07	10014;10057;10088;10111;10192;10257;1026;10274;10297;10306;10307;10312;10313;10333;10338;10357;10358;10394;10395;10401;10424;10426;10432;10460;10502;10503;10505;10527;1054;10556;10573;10588;10591;10601;10639;10646;10656;10666;10706;10721;10724;10755;10771;10773;10781;10793;10797;10861;1088;10903;10908;10934;10971;10975;10981;10982;10992;10995;11002;11005;11034;11037;11040;11064;11065;11089;1111;1…	591	0.587845	10004;10018;1002;10071;10089;10108;10124;10232;10236;10250;10260;1030;10345;10390;104;10400;10407;10438;10504;10549;10585;1061;10626;10678;1068;1069;10698;10709;10710;10716;10760;10770;10834;10843;10845;1093;10950;10955;10959;10969;110;11016;11029;11045;1105;11072;11079;11085;11111;11149;11157;11178;11179;11214;11239;11264;11324;11331;11340;1135;11350;11353;11354;1138;11407;11429;11460;11472;1148…	646	1.36763e-08	10022;10040;10057;10101;10192;1026;10263;10274;10306;10307;10312;10313;10333;10338;10351;10357;10358;10394;10395;10397;10401;10424;10426;10432;10445;10457;10460;10493;10502;10503;10505;10527;10560;10573;10588;10591;10601;10644;10646;10656;10671;10702;10706;10724;10755;10771;10773;10781;10793;10803;10824;10827;1088;10903;10908;10923;10925;1096;10971;10981;10982;10987;10995;10996;11005;11031;11034;…	427
GO:0006950|response to stress	32	0.135294	10407;10419;11437;11548;134;1456;1483;2135;222;2298;2809;3666;3940;4210;4271;4687;559;580;6020;6072;6338;6698;7309;7565;781;8155;8161;8214;8262;849;8892;9440	27	0.29378	10764;10915;10997;11421;11484;11614;11620;11647;11664;132;1782;1843;2329;2898;3107;3204;469;6040;644;6786;6797;6798;7772;7906;8371;9284;9984	39	0.0350273	10407;10997;11437;11548;1456;1483;1642;1783;2216;2299;2809;3374;3666;3940;3973;4210;4271;4684;4687;5067;5508;559;5664;580;6020;6058;6072;6338;6506;6698;7035;7103;7805;781;7988;8214;849;8591;9440	32	0.0977309	10764;11421;11484;11614;11620;11647;11664;1180;1475;172;1760;1843;2329;252;2898;3107;3204;4295;4301;453;469;5959;6040;644;6786;6797;6798;7802;7906;8337;8371;9284	42	0.122121	10407;11437;134;1456;1483;1760;1783;252;265;2809;3073;3666;3940;3973;4210;4271;4687;4880;5067;5419;5508;559;5601;580;6020;6058;6072;6338;6698;7035;7309;7374;7565;7772;7988;8161;8262;849;8570;9044;9304;9440	27	0.713933	11421;11484;11620;11647;172;1782;2329;3107;4301;4547;469;5625;5755;5959;6323;644;6786;6797;6798;7553;7805;7906;8337;8371;8519;8591;9284	24	0.0149669	11484;11620;11647;11664;1191;1760;1843;222;252;2898;3073;3107;3204;3973;5625;5719;5755;6040;620;644;7565;8570;8892;9284	14	0.336009	10915;10996;10997;11614;1180;1782;2329;2809;6506;7374;7805;7906;8371;9984	18	0.332492	10764;11484;134;1760;2216;2898;3107;3973;4271;4880;5625;5755;6040;6058;7772;8591;8892;9097	19	0.0939642	10996;11421;11437;11620;11667;1180;1456;1642;2329;4295;4450;6211;6506;6797;7374;7553;8337;8519;9984	18	0.946911	11664;1191;132;1642;2298;3073;3204;5067;5508;559;580;6072;7035;7565;7988;8262;8371;9440	37	0.00154139	10764;10915;10925;11286;11421;11484;11614;11647;172;1760;1782;1783;2299;2329;2809;3107;3799;4547;4687;4880;5625;5959;6040;6540;6797;7553;7772;7802;781;7906;8155;8337;8570;8591;8892;9284;9984	29	0.565696	10407;10419;11484;134;1456;1483;2809;3666;3973;4271;5067;559;5755;580;6058;6338;6698;7035;7309;7772;781;8214;8262;849;8519;8892;9044;9097;9440	25	0.794948	11421;11614;11620;11647;11667;1180;1191;1760;1782;2329;252;2898;3107;4295;4547;469;4880;5625;5959;6040;6093;644;6786;7565;8371	37	0.153967	10407;11484;11548;134;1456;1483;1642;2216;2298;2809;3374;3666;3940;3973;4210;4271;4450;5067;5508;559;5755;580;6058;6211;6338;6698;7035;7553;7772;7805;7988;8214;8262;849;8892;9097;9440	30	0.433936	10925;10996;11421;11437;11620;11647;11664;11667;1191;1760;1782;2329;252;265;2898;3107;3204;4295;4301;4547;469;5625;5959;6040;6093;644;6786;7802;8371;8570	25
GO:0046677|response to antibiotic	17	0.00288536	10109;10243;11703;151;1781;3067;3227;4120;4318;5584;670;6799;7106;7295;7412;8650;9620	6	0.815473	11506;4232;4376;5784;60;6632	11	0.341228	11703;3067;3227;3972;4120;4318;5584;670;6799;7106;8650	8	0.53438	10109;10452;11506;1730;4232;5784;6632;9620	17	0.0650732	10243;151;1730;1781;3197;3227;3480;3972;4120;4239;4318;6376;6403;670;7106;7295;9620	7	0.840552	10109;11808;4232;4376;60;6530;6799	9	0.0642605	10109;11506;3067;4232;5584;5784;7295;8650;9620	1	0.980766	3227	6	0.406266	151;3067;3197;39;4232;8650	6	0.255061	10243;11506;11808;1730;4120;6376	10	0.313331	10243;11703;1781;39;5279;5584;6376;6403;7106;9620	8	0.402479	11808;1730;4120;4232;4239;5226;60;6799	19	0.000843041	10243;11703;151;1781;3197;3227;3480;3972;4237;4239;4318;5226;5279;5584;6376;6799;7106;7295;9620	10	0.431475	10109;11808;3067;4376;5784;6403;6530;6632;7412;8650	23	1.49322e-05	10243;11703;151;1730;1781;3227;3480;39;3972;4120;4237;4239;4318;5226;5279;5584;60;6376;6799;7106;7295;8650;9620	9	0.562747	10109;10452;11506;11808;3067;5784;6403;6632;7412	15
GO:0065007|biological regulation	204	0.0413109	10024;10044;10108;10124;10345;10370;1040;10419;10438;10483;10607;10843;1093;10955;110;11002;11016;11024;11029;11038;11100;11111;11165;11219;11324;11339;11472;11495;11653;11673;11734;11770;11788;11817;11822;1219;1265;1276;1352;1397;1434;1437;148;1515;1573;1667;1675;1993;2140;2173;2186;2193;2222;2264;227;2288;2330;2340;2413;2416;2418;2444;2473;256;2604;2762;2784;2793;2810;2904;2916;294;2959;3038;31…	181	0.234687	10002;10057;10074;10096;1026;10274;10312;10313;10493;10556;1061;10688;10827;1096;10981;11021;11081;11250;11386;11483;11614;1167;11687;11700;11708;11835;123;1230;1293;1326;1393;1459;1464;1500;1512;1682;1768;1847;2146;2180;2269;2300;2534;2537;2550;2559;2560;2579;2636;2729;2764;2798;2857;3014;3076;32;3200;3210;3239;330;3318;3490;3514;3706;3755;3834;3926;3931;3951;396;3996;4007;4029;4107;4156;417;42;…	273	1.39696e-09	10024;10033;10044;10108;10139;10192;10232;10340;10342;10345;1040;10400;10438;10477;10502;10607;1068;10760;10828;10843;10883;10955;110;11002;11016;11024;11111;11237;11339;11354;11460;11472;11476;11490;11495;11531;11546;11663;11665;1169;11734;1177;11778;11817;11822;11827;1200;1219;1265;1273;1276;1352;1372;1397;1434;1437;1496;1515;1573;1576;1598;1667;1675;1808;1837;1962;1993;2072;2140;2173;2186;2193…	206	0.0135521	10057;10074;10096;1026;10274;10312;10313;10324;10493;1061;10688;10827;10923;10943;10968;10981;11021;11081;1109;11226;11250;11386;11483;11614;11630;11653;11708;11835;1335;1381;1393;1451;1459;1464;1500;1512;1590;1682;1841;1847;1866;1888;1994;205;2146;2180;2236;2269;2300;2510;2529;2534;2537;2550;2560;2579;2636;2645;2697;2729;2749;2764;2798;2878;2947;3001;3014;3040;306;3076;3153;3200;3210;330;34;3419…	334	2.66765e-14	10024;10033;10035;10044;10096;10108;10117;10124;10139;10246;10336;10342;10351;10370;10400;10483;10502;1054;10601;10607;1061;1068;10703;10718;10760;10770;10828;10843;10883;10955;110;11016;11024;1109;11100;11111;11114;11165;11190;11219;11237;11324;11339;1135;11354;11367;11472;11495;11546;11552;11665;11673;11734;11778;11817;11822;11827;1200;1219;1236;1276;1352;1372;1393;1397;1434;1437;1473;148;1515;…	176	0.999997	10002;1026;10274;10306;10312;10313;10324;10423;10481;10556;10573;10688;10827;10943;1096;10968;10981;11021;11029;11081;11226;11296;11483;11613;1167;11788;1179;123;1230;1381;1407;1451;1459;1464;1500;1512;1590;1682;1818;1837;1841;1847;1854;1866;1888;1994;2003;2231;2236;2269;2529;2550;2559;2560;2636;2645;2686;2729;2749;2764;2798;2857;3001;3059;3076;3239;330;3419;3490;3514;3532;3755;3776;3834;3864;393…	78	1	10055;10057;10159;1040;10438;10502;10843;10849;11100;11226;11673;11835;1352;1924;1953;2180;2193;2269;2579;2702;2720;2762;2784;2922;306;3210;3892;396;4231;4259;4505;4531;4793;4960;5154;5345;5359;5398;5569;5704;5811;6029;620;6268;6287;6302;6315;6630;6701;6817;700;7236;7277;7343;7506;7532;7696;7721;7736;7853;8319;8635;8652;8670;8865;8890;9005;9108;9137;9189;9284;9318;9361;9437;9535;9696;9921;9972	93	0.195002	10096;10306;10324;10340;1061;10688;10968;11029;11081;1111;11386;11614;1167;11817;11827;1230;1236;1284;1382;1464;1512;1573;1576;2432;2529;2534;2537;2554;2559;2560;2636;2798;2806;285;3014;32;3200;330;3318;3490;3514;3518;3755;3834;3864;3931;3951;3996;3999;4007;4107;4138;417;4287;44;4790;4802;5331;5346;5450;5469;5608;6046;6163;6473;6506;686;697;7152;7314;7344;7350;7369;7425;759;7741;7777;7860;7873;79…	167	7.36307e-10	10002;10057;10124;10159;10177;10192;1040;10438;10483;10502;1054;10828;1093;11100;1111;11114;11165;11226;11339;1135;11399;11460;11483;11495;1169;11835;1219;1230;1236;1284;1335;1393;1437;1459;1460;148;1500;1592;1598;1768;1853;2193;2222;2264;2269;2288;2300;2473;2510;2579;2628;2697;2702;2720;2729;2764;2810;2823;2857;2895;299;3001;3177;32;3210;3390;3419;3479;3728;3751;3816;3824;3860;3892;391;3915;399;…	84	0.999653	10096;10306;10324;10556;10827;10968;11081;1109;11296;11311;1167;1265;1381;1464;1641;1738;2146;2180;2231;2416;2503;2537;256;2560;2636;2798;2916;2947;3014;306;311;3200;3239;330;3514;3755;3834;3864;3931;3978;3996;4037;417;4275;4790;4802;4857;494;5189;5291;5542;5762;5820;5914;612;6371;6473;6506;6597;686;691;7228;7260;7343;7350;7369;7425;7698;7741;7777;7929;8220;8244;8485;8527;8800;8831;8935;9004;9050…	176	0.6454	10096;10312;10340;10342;10400;10423;10493;1061;1068;10883;10955;11016;11029;11111;11165;11190;11212;11237;11250;11311;11476;11490;11533;11663;11673;11687;11700;11734;1179;11827;1200;1236;1273;1278;1335;1393;1407;1460;1486;1675;1738;1835;1837;1866;1888;1953;2193;2208;2227;2288;2554;256;2628;2653;2683;2706;2762;2784;2810;2904;3038;3040;3059;3116;3210;3218;3367;3376;3385;3546;3675;3781;3824;3826;391…	168	0.204967	10074;1026;10313;10358;10438;10556;10688;10827;10828;1093;10968;11081;11114;1125;11483;11614;11658;11665;11770;11788;11817;1219;1230;1265;1381;1451;1464;1496;1500;1512;1768;1841;1847;1854;1922;1937;2180;2236;2534;2550;2559;2560;2579;2636;2697;2720;2806;2857;2922;3001;3056;3076;3239;3271;3318;3320;3419;3490;3514;3706;3755;3776;3789;3834;3864;3885;3951;396;4007;4053;4100;42;4267;4275;4334;44;4530;4…	219	0.0642675	10024;10108;10124;10232;10342;10345;10370;10400;10419;10438;10607;1061;1068;10718;10760;10770;10828;10843;1093;10943;10955;110;11029;11072;11100;11111;11237;11324;1135;11354;11495;11673;11687;11734;11760;1177;11770;11788;11817;11827;1219;1265;1276;1335;1352;1372;1397;1407;1434;1437;1460;148;1573;1598;1641;1667;1675;1808;1962;2173;2180;2186;2193;2208;227;2340;2413;2416;2418;2444;246;2473;2554;256;…	220	0.130749	10057;10192;1026;10274;10306;10312;10313;10357;10358;1040;10423;10502;1054;10556;10573;10601;10849;10934;10981;11002;1111;11226;11250;11311;11339;11386;11483;11614;11630;11700;11708;1179;11835;123;1230;1284;1293;1326;1381;1393;1459;1464;1500;1512;1592;1738;1841;1847;1866;1937;1953;1994;205;2140;2146;2269;2537;2550;2559;2560;2579;2645;2697;2702;2720;2749;2798;28;2806;2810;2823;2857;2878;2895;2947;…	242	0.0473292	10108;10124;10159;10232;10345;104;10400;10438;1061;1068;10760;10770;10843;1093;10955;110;11016;11029;11072;11111;11237;11324;1135;11354;11460;11472;11495;11546;11613;11663;11673;11687;1169;11734;11760;1177;11788;11817;11822;11823;11827;1200;1219;1265;1276;1335;1352;1372;1397;1407;1434;1437;148;1496;1573;1576;1641;1667;1675;1768;1808;1835;1837;1962;2072;2173;2180;2186;2193;2208;2222;2340;2413;2416…	237	0.00829048	10022;10057;10192;1026;10274;10306;10312;10313;10351;10357;10358;1040;10423;10445;10493;10502;10573;10601;10827;10923;1096;10981;1111;11190;11226;1125;11250;11311;11386;11399;11483;11552;11630;11708;1179;11835;123;1230;1236;1319;1326;1381;1459;1464;1486;1500;1512;1515;1590;1592;1682;1841;1847;1866;1953;1994;205;2146;2264;2269;2510;2529;2537;2550;2559;2560;2579;2645;2686;2729;2749;2764;2771;2798;2…	209
GO:0009072|aromatic amino acid family metabolic process	12	0.118926	10111;11039;1882;5456;6525;658;6943;7882;7900;8156;9970;9971	12	0.0570788	10646;1088;11273;1529;2610;3622;5057;6084;7111;7672;7941;8933	13	0.123811	10111;11340;1882;2125;2220;5456;6525;6578;658;6943;7882;7900;8156	10	0.233256	10646;11037;3622;6084;7672;7941;8933;9967;9969;9970	8	0.937512	1882;5456;6943;7900;8156;9967;9970;9971	17	0.00416961	10111;10646;1088;11037;11273;11608;1529;2125;2220;2610;2667;3622;6084;7111;7941;8276;8933	4	0.693813	5776;7672;7882;9969	4	0.488929	3622;5456;6084;8933	6	0.361719	1088;11273;2125;6943;7882;9969	4	0.582015	1192;3622;5776;8933	9	0.383415	10111;11273;5057;5776;6525;6578;6943;7900;8194	11	0.100152	1192;2610;5456;6084;7672;7882;8276;8933;9967;9969;9970	9	0.608856	1192;2220;5456;6525;6578;658;6943;7882;7900	16	0.00996052	10111;10646;1088;11037;11273;1529;1882;2125;2610;2667;3622;6084;7111;7941;8933;9969	11	0.404306	11340;1192;2220;5057;5456;6525;6578;658;6943;7882;7900	17	0.00518283	10646;1088;11037;11273;1529;2667;3622;6084;7111;7672;7941;8194;8933;9967;9969;9970;9971	9
GO:0006468|protein phosphorylation	2	0.779142	2916;845	4	0.163653	10057;10313;3755;5935	0	1	/	10	9.1301e-06	10057;10313;3755;5163;5568;5569;5811;5935;6302;8104	1	1	8104	4	0.252086	10313;3755;5935;845	4	0.0642605	10057;5569;5811;6302	1	0.545898	3755	4	0.0597714	10057;5569;6302;845	2	0.291468	2916;3755	0	1	/	4	0.181392	10313;3755;5163;845	0	1	/	7	0.0109216	10057;10313;5163;5569;5935;6302;845	2	0.846327	2916;3755	8	0.00319008	10057;10313;5163;5568;5569;5935;6302;845	4
GO:0044248|cellular catabolic process	29	0.778605	10111;10250;11703;1757;1882;240;2448;2450;3227;4221;4222;4963;5027;5133;5134;5164;5983;6233;6799;6943;7106;7292;7882;9053;9230;9349;9653;9656;9795	36	0.0835806	10080;10089;10908;11081;11365;11445;11506;11594;1224;1532;2396;2877;3068;3214;4291;4395;4987;5672;5692;592;5931;60;6699;6888;7271;7305;7672;7854;7862;9556;9580;9637;967;97;9781;9854	43	0.0777148	10111;10420;10666;10698;10709;1083;11340;11703;1757;1882;2448;2450;2825;3081;3227;3612;3789;3972;4382;4921;4963;5027;5049;5072;5133;5134;5164;5389;5707;5983;6233;6799;6943;7106;7292;7882;8094;8418;8838;9230;9349;9598;9656	42	0.0149207	10080;10089;10250;10297;10908;10968;11081;11365;11445;11506;11594;1212;1224;1532;2319;2396;2697;3068;3214;4221;4291;4395;5203;5670;5672;5692;592;5931;6140;6699;7271;7305;7672;7854;7862;9556;9637;967;97;9781;9854;9969	41	0.556964	10089;11193;11639;1468;1757;1862;1882;2063;3227;3458;3972;4047;4084;4221;4222;4382;4619;4963;5049;5072;5133;5134;5707;5983;6107;6233;6699;6943;7106;7292;7944;8094;8418;8592;9053;9230;9349;9598;9795;9854;9996	35	0.500729	10080;10111;10908;10968;11081;11365;11445;11729;11808;1212;1223;1224;2396;4291;4395;4987;504;5100;5670;5692;592;5931;60;6140;6496;6799;7271;7305;7854;7862;8888;9556;9637;967;9781	22	0.117729	10250;11506;2093;2319;240;2877;3214;4963;5164;5203;5672;5931;6496;6699;6741;7672;7882;7944;9653;9656;97;9969	13	0.721011	10080;10968;11081;11445;1212;1224;3227;4291;5072;5692;592;7305;9556	22	0.272909	10250;11365;2093;2319;2396;240;2697;2877;3214;4084;5164;5203;5672;5931;6699;6741;6943;7882;7944;9053;97;9969	20	0.19565	10080;10089;10968;11081;11445;11506;11808;1212;1224;1757;4222;5027;504;5692;5709;690;7305;8177;9556;9656	27	0.769939	10089;10111;10297;1083;11703;1212;1223;1224;2450;3214;3313;4047;4221;4222;4619;4921;4963;5049;5115;5134;6888;6943;7106;9230;9556;9854;9996	44	0.000435319	10004;10080;10250;10420;10908;10968;11081;11365;11445;11808;1862;2319;2697;3570;3725;3789;4291;5100;5133;5389;5692;5709;592;5931;60;6140;6496;6538;6540;6741;6799;7271;7305;7672;7854;7862;7882;8103;8888;9580;9637;967;9781;9969	32	0.750245	10089;11703;1212;1468;1757;240;2448;2450;2541;3227;3972;4221;4222;4237;4382;5049;5133;5134;5983;6233;6799;690;6943;7106;7292;7882;7944;8094;9053;9230;9349;9996	48	0.00793902	10111;10297;10666;10908;11193;11365;11445;11594;11808;1223;1532;1882;2063;2319;2396;2697;3214;3570;4047;4291;4395;440;4619;4987;504;5164;5670;5672;5709;592;5931;6140;6496;7271;7305;7854;7862;8177;8418;8592;9489;9556;9637;9656;967;97;9854;9969	42	0.216299	10004;10089;10250;10698;10709;11340;11703;1212;1468;1757;240;2448;2450;2541;3081;3227;3612;3972;4222;4237;4382;5049;5072;5133;5134;5707;5983;60;6233;6799;690;6943;7106;7292;7882;8094;8888;9053;9230;9349;9598;9764	49	0.00583087	10908;11193;11365;11445;11506;11594;11639;11808;1223;1224;1532;2319;2396;3068;3214;3313;3789;4047;4291;4395;440;4619;4987;504;5115;5164;5670;5672;5692;5709;592;5931;6140;6496;7271;7305;7593;7672;7854;7862;7944;8177;9489;9637;967;97;9781;9854;9969	27
GO:0034645|cellular macromolecule biosynthetic process	209	0.0687644	10024;10044;10124;10345;10370;10419;10471;10483;10534;10607;10843;1093;10955;110;11016;11024;11029;11038;1105;11111;11149;11219;11324;11339;11472;11495;11653;11673;11734;11770;11788;11817;11822;1219;1276;1386;1397;1434;1437;148;1515;1675;1977;2017;2140;2186;2264;227;2288;2330;2340;24;2413;2418;2473;256;2604;2784;2789;2810;2904;2916;294;2959;3038;3115;314;3177;3205;3299;3320;3457;3507;3544;3546;36…	159	0.959132	10057;10074;10274;10312;10313;10333;10395;10424;10493;10605;1061;10688;10735;10793;10827;10861;1096;11065;11080;1114;11250;11276;1137;11386;11442;11483;11570;11614;11624;11687;11700;11708;11835;123;1230;1293;1326;1393;1459;1464;1512;1682;1897;2007;2082;2146;2269;2300;2410;2550;2559;2579;2636;2729;2764;2857;3014;3076;3210;3239;3446;3490;3559;3755;3926;3931;3951;3996;4156;417;42;4279;4284;4502;4658…	253	0.000317083	10024;10044;10139;10192;10232;1030;10340;10342;10345;10349;10430;10477;10568;10607;1068;10828;10843;10883;10955;110;11016;11024;1105;11111;11149;11339;11354;11460;11472;11476;11490;11495;11546;11663;1169;11734;1177;11778;11817;11822;11827;1200;1219;1273;1276;1372;1397;1434;1437;1496;1515;1598;1675;1808;1861;1962;2015;2140;2186;227;2288;2340;2413;2418;246;2473;2554;2604;2653;2702;2810;2871;2904;29…	160	0.997098	10057;10074;10274;10312;10313;10333;10395;10493;10605;1061;10688;10793;10827;10923;10943;11065;11080;1109;11250;11276;1132;11386;11442;11483;11614;11624;11653;11708;11835;1335;1393;1394;1451;1459;1464;1512;1590;1682;1841;1888;2007;205;2082;2146;2236;2269;2300;2510;2529;2550;2579;2636;2645;2678;2729;2749;2764;2878;2947;3001;3014;3040;3076;3153;3210;34;3604;3755;3829;3926;3931;3951;3996;4156;417;42…	308	2.89272e-06	10024;10044;10084;10117;10124;10139;10246;10336;10342;10370;10483;10601;10607;1061;1068;10718;10770;10828;10843;10883;10952;10955;110;11016;11024;1109;11111;11114;11149;11219;11297;11324;11339;1135;11354;11367;11407;11472;11495;11546;11673;11734;11778;11817;11822;11827;1200;1219;1236;1276;1372;1386;1393;1397;1434;1437;1474;148;1515;1598;1675;1808;1861;1953;1962;2015;2123;2140;2186;2208;2286;2288;…	283	4.46727e-08	10010;10274;1030;10306;10312;10313;10395;10424;10430;10431;10471;10481;10506;10520;10535;10560;10568;10610;10630;10635;10654;10688;10735;10752;10761;10787;10793;10796;10827;10861;10928;10943;1096;10992;10999;11029;11042;11065;11080;11089;1114;11185;11270;11276;11296;1132;1137;11423;11442;11483;11539;11568;11570;11593;11603;11613;11788;1179;123;1230;1451;1459;1464;1482;1512;1590;1682;1818;1841;185…	51	1	10055;10057;10534;10843;11085;11673;11835;1924;1953;2123;2269;2579;2695;2702;2784;2922;3210;3396;3604;3682;4231;4637;4960;5154;5569;5704;5719;620;6287;6302;6315;6521;6553;6630;7513;7696;7736;7853;8022;8319;8635;8652;8865;8876;8890;9137;9437;9535;9696;9921;9972	75	0.97834	10306;10340;1061;10688;11029;11080;1111;11386;11614;11817;11827;1230;1236;1284;1382;1464;1474;1512;2432;2529;2554;2559;2636;2806;285;3014;3490;3755;3864;3931;3951;3996;4138;417;4287;4802;4864;5234;5331;5346;5450;5469;5608;6046;6163;6506;6579;697;7152;729;7314;7344;7425;748;759;7741;7777;7860;7873;7929;8174;8189;8394;8527;8941;9018;9050;9102;9313;9395;957;9689;9815;9846;9883	150	0.000106347	10057;10124;10177;10192;1030;10483;10828;1093;1111;11114;11339;1135;11399;11460;11483;11495;1169;11835;1219;1230;1236;1284;1335;1393;1394;1437;1459;1460;148;1592;1598;1853;1861;2007;2082;2264;2269;2288;2300;24;2473;2510;2579;2628;2678;2695;2702;2729;2764;2810;2823;2857;2895;2981;299;3001;314;3177;3210;3371;3390;3396;3479;36;3604;3728;3751;376;3860;391;3915;399;4165;4167;4231;4284;4327;4356;4637;4…	69	1	10306;10520;10735;10827;10928;10999;11080;1109;11296;11407;11593;1464;1641;1738;2146;2231;256;2636;2916;2947;3014;311;3239;3356;3488;3755;3864;3931;3978;3996;4037;4101;4116;417;4275;4502;4736;4751;4799;4802;4836;4854;6018;612;6506;691;6918;7228;7425;748;7533;7698;7741;7777;7929;81;8220;8308;8527;8800;9050;9102;930;9313;9367;957;9846;9851;9883	263	2.28256e-11	10010;1030;10312;10340;10342;10349;10430;10431;10471;10493;10506;10520;10560;10568;1061;10610;10630;10635;1068;10735;10761;10793;10796;10883;10928;10955;10992;11016;11029;11042;11111;11185;11250;11423;11476;11490;11539;11568;11593;11603;11663;11673;11687;11700;11734;1179;11827;1200;1236;1273;1278;1335;1393;1394;1460;1474;1482;1675;1738;1861;1874;1876;1888;1927;1939;1945;1953;1977;1987;2015;2017;2…	123	1	10074;10313;10688;10827;10828;10925;1093;11114;1125;11442;11483;11614;11770;11788;11817;1219;1230;1386;1451;1464;1496;1512;1841;1854;1937;2007;2082;2123;2236;24;2550;2559;2579;2636;2806;2857;2922;3001;3056;3076;3239;3271;3320;3490;3755;3864;3951;4100;42;4275;4334;4440;4658;4769;4965;5092;5163;5280;534;5346;5425;5450;5475;5629;5899;6046;6315;6553;6630;665;6810;697;6997;7022;7054;7196;733;7344;7413…	195	0.934416	10024;10124;10232;1030;10342;10345;10370;10419;10607;1061;1068;10718;10770;10828;10843;1093;10943;10955;110;11029;11072;11085;11111;11149;11297;11324;1135;11354;11407;11495;11673;11687;11734;11760;1177;11770;11788;11817;11827;1219;1276;1335;1372;1397;1434;1437;1460;148;1598;1641;1675;1808;1962;2186;2208;227;2340;2413;2418;246;2473;2554;256;258;2604;2784;2922;2959;2981;311;3177;3390;3544;3546;3640…	200	0.869275	10057;10192;10274;10306;10312;10313;10333;10395;10424;10601;10793;10861;10934;10992;11065;11089;1111;11250;11276;11339;11386;11442;11483;11539;11568;11570;11603;11614;11700;11708;1179;11835;123;1230;1284;1293;1326;1386;1393;1459;1464;1474;1512;1592;1738;1841;1937;1945;1953;2007;205;2082;2132;2140;2146;2269;2550;2559;2579;2645;2678;2702;2749;28;2806;2810;2823;2857;2878;2895;2947;3014;3076;3205;321…	219	0.854923	10124;10232;1030;10345;104;1061;1068;10770;10843;1093;10955;110;11016;11029;1105;11072;11085;11111;11149;11324;1135;11354;11407;11460;11472;11495;11546;11613;11663;11673;11687;1169;11734;11760;1177;11788;11817;11822;11823;11827;1200;1219;1276;1335;1372;1394;1397;1434;1437;148;1496;1641;1675;1808;1962;2015;2186;2208;2340;24;2413;2418;246;2554;256;258;2604;2653;2702;2784;2904;2916;2918;2922;294;295…	199	0.892321	10057;10192;10274;10306;10312;10313;10333;10395;10424;10445;10493;10560;10601;10793;10827;10923;10925;1096;11089;1111;1125;11250;1132;11386;11399;11442;11483;11624;11708;1179;11835;123;1230;1236;1319;1326;1459;1464;1512;1515;1590;1592;1682;1841;1953;1987;2007;205;2082;2132;2146;2264;2269;2321;2510;2529;2550;2559;2579;2645;2678;2729;2749;2764;2771;2806;2810;2823;285;2857;290;2947;3001;3014;3076;32…	175
GO:0043436|oxoacid metabolic process	46	0.999766	10111;10390;10504;11039;11350;1757;1882;24;2448;2450;2960;3131;3385;3476;3553;3777;4194;4221;4276;4615;4620;4752;4853;5456;5563;5924;6071;6525;658;6943;7292;7735;7882;7900;8061;811;8156;8308;8567;8639;8685;8876;9038;9113;9970;9971	125	0	10360;10527;10616;10646;10706;1088;10908;11081;11176;11178;11179;11273;11314;11442;11573;11686;11727;11767;138;1393;1529;1532;157;1579;1580;1756;2082;2159;220;2314;2353;2395;2410;2429;2455;2610;2709;2775;2862;2877;3068;3111;3137;316;3214;323;3514;352;3531;3598;3622;3732;3733;3771;3773;4291;4378;4395;4398;5011;5057;5217;5239;5660;5672;5692;5721;5773;5995;5997;6084;6110;6185;6420;6446;6464;6473;658…	71	0.688113	10111;1030;10390;10430;10504;10666;1083;11178;11340;11350;1757;1882;2125;2157;2220;2448;2450;2627;2794;2825;2960;2992;3385;3539;3553;3777;3789;3837;4349;4615;4620;4690;4853;4921;5072;5264;5456;5563;5639;5676;5924;6022;6071;6201;6334;6525;657;6578;658;6943;729;7292;7437;7464;7735;7857;7882;7888;7900;8008;8037;8156;8308;8418;8567;8639;8838;8876;8895;9113;9227	108	4.73285e-09	10297;10360;10527;10646;10706;10908;10968;11037;11081;11176;11314;11429;11442;11573;11686;1228;138;1393;1394;1532;1579;1580;2082;2314;2395;2775;2834;2862;3040;3068;3111;3113;3133;3214;323;3514;352;3531;3604;3622;3733;3773;3949;4221;4291;4378;4395;4474;5011;5085;5239;549;5660;5672;5692;5773;5997;6084;6420;6446;6464;6473;6651;666;686;6877;6894;7074;7109;713;7271;748;7482;7669;7672;7731;7742;7743;78…	61	1	10390;10504;10952;11350;11407;1228;138;1393;157;1757;1882;2157;24;2960;2992;3539;3553;3558;3747;3777;3837;397;4047;4084;4194;4221;4349;4615;4619;4752;5072;5217;5456;549;5563;5915;5924;6071;615;6334;6830;6865;6943;729;7292;7513;7735;7888;7900;811;8156;8308;8418;8639;8876;9038;9113;9227;9967;9970;9971	163	0	10111;10255;1030;10430;10527;10616;10646;10706;10752;1088;10908;10968;11037;11081;11176;11178;11179;11270;11273;11314;11429;11442;11573;11603;11608;11686;11729;1529;1579;1580;1800;1945;2082;2125;2159;220;2220;2314;2321;2353;2410;2455;2530;2610;2667;2709;2775;2794;2834;2862;3111;3133;3137;316;323;324;3476;3514;3531;3598;3604;3622;3733;3771;3773;3949;4110;4291;4378;4395;4398;4474;481;4853;504;5085;…	18	1	10255;10390;2627;2877;3214;3604;397;5672;5776;6339;6341;6894;7513;7672;7882;8876;8895;9969	58	1.31525e-06	10527;10968;11081;11178;11179;11686;11767;138;1579;1580;1800;2455;323;3514;3531;3622;3747;3773;4276;4291;4378;5011;5072;5392;5456;5660;5692;5773;5995;5997;6084;6473;686;7109;713;729;748;7482;8028;8061;8065;8108;811;8148;8170;8181;8482;8527;877;8933;9;9018;9101;9102;9373;9556;9579;968	40	0.544303	10255;1030;1088;11178;11273;11573;138;1393;1394;157;2082;2125;24;2877;3137;3214;3476;36;3604;4084;5217;5239;5563;5672;5995;6339;6341;6464;6943;7074;7513;7882;7888;811;8122;8555;877;8895;9018;9969	47	0.0363864	10527;10968;11081;11407;11767;1192;1228;1579;1580;1757;1800;2314;2429;2974;3133;3514;3531;3622;4276;4378;504;5392;549;5692;5773;5776;6473;686;6865;690;713;748;7482;8061;8148;8170;8181;8308;8527;8639;8933;9;9101;9102;9373;9556;9579	72	0.226751	10111;10297;1030;10430;1083;11178;11179;11273;11314;11603;1393;1394;157;1945;220;2450;2627;2834;2862;2960;2992;3040;3214;3385;3534;3539;3553;3558;3747;3771;3777;4047;4110;4221;4349;4615;4619;4752;4921;5011;5057;5115;5124;5217;5563;5639;5776;5915;6525;6566;6578;6586;6596;6755;6830;6888;6943;729;7513;7516;7900;7987;8037;8181;8194;8639;8697;9;9038;9194;9227;9556	81	0.000793008	10255;10504;10908;10968;11081;11350;11442;11573;1192;2082;2157;2314;24;2610;2794;3111;3133;323;3514;3531;3570;3725;3732;3733;3773;3789;3949;4291;4378;4620;5085;5100;5239;5456;5692;5721;5773;5924;6071;6084;615;6201;6339;6341;6473;6651;686;6894;7271;7437;7464;7482;7669;7672;7743;7840;7854;7882;8008;8061;8108;8276;8308;8527;8567;86;8876;8895;8933;9101;9102;9344;9345;9579;9637;9639;966;967;9967;9969;…	50	1	10255;1030;10504;11178;11179;11407;11429;1192;157;1757;2220;2448;2450;2627;2960;2992;3539;3553;3747;3837;4194;4221;4349;4615;5217;5456;5563;5924;6201;6525;6578;658;6830;690;6943;7292;7437;7857;7882;7888;7900;8008;8037;811;8308;8876;8895;9018;9113;968	129	1.70883e-12	10111;10297;10527;10646;10666;10706;1088;10908;11037;11176;11273;11314;11442;11573;11603;11767;1393;1529;1532;1579;1580;1756;1882;1945;2082;2125;2159;2314;2353;2395;2610;2667;2709;2775;2794;2834;2862;3111;3113;3137;316;3214;323;3476;352;3570;3598;3604;3622;3733;3773;3949;397;4047;4291;4378;4395;4398;4474;4619;5011;504;5085;5090;5239;5392;5560;5639;5672;5676;5773;5860;5995;5997;6084;6341;6420;6446…	65	1	1030;10390;10504;11178;11179;11340;11350;11407;11429;11763;1192;1394;157;1757;2220;24;2448;2450;2627;2960;2992;3534;3539;3553;3747;3777;3837;4194;4349;4615;5057;5072;5264;5456;5563;5639;5924;6071;6201;6334;6339;6525;6578;658;6830;690;6943;729;7292;7437;7735;7857;7882;7900;8008;8037;811;8308;8639;8697;8876;8895;9018;9113;968	129	2.05559e-12	10527;10646;10706;1088;10908;11037;11176;11273;11314;11442;11573;11686;1228;138;1529;1532;1579;1580;1756;2082;2159;2314;2321;2353;2395;2667;2709;2775;2794;2862;3068;3111;3113;3131;3137;316;3214;323;3476;3514;352;3598;3622;3733;3773;3789;3949;397;4047;4110;4291;4378;4395;4474;4619;4620;5011;504;5085;5090;5115;5239;5672;5692;5773;5860;5995;5997;6084;6341;6420;6446;6464;6473;6586;6651;666;686;6877;6…	51
GO:0006399|tRNA metabolic process	12	0.999766	10359;24;3071;3777;4786;4853;632;7735;8308;8685;8804;8876	12	0.878551	11442;1393;2082;2410;6110;6575;748;7513;7840;8527;9018;9102	15	0.901878	1030;10430;10845;3777;4690;4786;4853;632;6334;729;7735;7888;8308;8804;8876	11	0.948337	11442;1393;1394;2082;3604;6575;748;7840;8060;8527;9102	16	1	10359;10952;11407;1393;24;3558;3777;632;6334;729;7513;7735;7888;8308;8804;8876	47	2.59759e-11	1030;10430;10752;10845;11270;11442;11603;1581;1813;1826;1945;2082;2321;2410;2472;2530;2686;324;3456;3586;3604;3660;4110;471;481;4853;499;5090;5124;5291;5501;5560;5860;6092;6110;6556;6575;6603;6707;6709;7058;748;7516;7840;7981;8527;9102	3	1	3604;7513;8876	8	0.545898	1813;1826;4786;729;748;8527;9018;9102	11	0.480787	1030;1393;1394;2082;24;36;3604;3660;7513;7888;9018	12	0.190719	11407;1813;1826;1827;2503;5291;6575;748;8308;8527;8804;9102	22	0.133103	10104;1030;10430;11603;1393;1394;1581;1813;1945;3558;3660;3777;4110;4786;5124;5501;6575;6596;729;7513;7516;7987	10	0.933428	10845;11442;2082;24;7840;8308;8527;8804;8876;9102	11	1	1030;10359;10845;11407;4786;632;7888;8308;8804;8876;9018	19	0.52193	11442;11603;1393;1945;2082;3604;3660;471;5090;5560;5860;6575;6709;7058;7513;7840;7981;8060;8527	15	1	1030;10845;11407;1394;24;3777;4786;632;6334;729;7735;8308;8804;8876;9018	17	0.694312	11442;1581;2082;2321;2686;3660;4110;471;5090;5860;6575;6709;7058;748;7840;8060;9102	11
GO:0019740|nitrogen utilization	5	0.997103	2173;3778;3999;7236;8390	17	0.000127376	1167;1768;2534;2560;32;3318;396;4007;44;4505;5359;6268;6371;7350;7369;9004;9808	5	0.94844	10033;2173;300;3778;3999	13	0.0232628	2534;2560;396;4007;44;4505;5359;6268;7350;7369;9004;9695;976	11	0.416777	10033;1768;2173;2912;32;4267;5542;6268;6817;7388;976	8	0.559086	1167;2560;3776;396;4007;4505;7236;7369	6	0.219391	396;4505;5359;6268;6817;7236	10	0.00201244	1167;2534;2560;32;3318;3999;4007;44;7350;7369	7	0.172589	1768;32;4267;6268;6817;7236;8390	8	0.0420595	1167;2560;5542;6371;7350;7369;9004;976	4	0.936376	4505;5359;6371;7350	12	0.0287757	1768;2534;2560;3318;3776;396;4007;4267;44;7236;7369;805	6	0.917108	2173;32;6817;7236;8390;9695	9	0.401322	2560;396;4007;44;4505;7350;7369;8988;9004	12	0.168419	1768;2173;300;32;3778;3999;6371;6817;7236;805;8936;9695	10	0.274383	2560;3776;396;4007;44;4505;7350;7369;8390;9004	10
GO:0006811|ion transport	51	0.118926	10109;10240;10243;10448;10739;10763;10970;11341;11342;1501;151;1781;1792;1975;200;2168;2397;2419;273;2957;2967;3067;3398;3875;3932;4120;4318;5550;5584;5763;5809;61;6344;643;670;7053;7295;7335;7412;7477;7500;7595;8593;8650;8764;8916;9021;9399;9442;9620;9638	44	0.274714	10669;1112;11180;11319;1134;1725;1794;2006;2292;2428;2468;2520;255;26;3052;3104;3581;3596;3877;389;4149;4232;4376;5189;5248;5251;5481;551;5583;5702;5784;6240;6520;6565;6632;6668;6754;6765;6845;7256;747;7526;7913;942	29	1	10739;1329;200;2397;2419;273;2957;3067;3398;4120;4318;5584;5788;5809;61;6344;643;670;6898;7053;7477;7500;7595;8650;8664;8764;8916;9442;9638	57	0.00934966	10109;10282;10669;10970;10990;1112;11319;1134;1288;1403;1417;1730;1779;1794;1896;2006;2292;2428;2468;255;2978;3426;3493;3581;3877;389;3932;4149;4154;4232;4470;4506;5248;5251;5478;5481;551;5583;5702;5784;6240;6519;6520;6565;6632;6754;6845;6860;7256;747;7706;7913;807;8861;9088;942;9620	60	0.353813	10037;10240;10243;10448;10970;11180;1329;1403;1501;151;1730;1766;1781;1792;1896;200;2086;2397;2419;26;273;2957;2967;3197;3398;3417;3480;3737;389;4120;4239;4251;4318;4597;480;5315;5616;5744;5788;5809;5915;5978;6000;61;6261;6344;6376;6403;670;6719;6898;6971;7295;7477;787;8593;8916;9021;9088;9620	58	0.0871664	10109;10669;10893;1112;11319;1134;1288;1725;1779;1794;2006;2428;2468;2513;2520;255;3104;3346;3426;3581;3877;402;4149;4232;4376;4470;5189;5248;5251;5481;551;5550;5583;5702;5769;5887;6240;6520;6530;6565;6617;6668;6754;6765;6845;7256;7263;737;7526;7595;7706;7913;8149;8419;8424;8744;942;951	33	0.045181	10037;10109;10282;10970;1794;1896;2397;26;3067;3398;3417;3426;3493;389;4232;4506;4597;5584;5763;5784;61;6234;643;6784;6860;7295;787;807;8650;8764;9399;942;9620	17	0.866872	10893;11133;11319;1403;2428;2978;3104;3932;551;5583;5616;6845;7256;7500;7913;8419;9638	18	0.949544	10037;10669;10970;151;255;2957;3067;3197;3417;3703;39;4232;5992;6784;8650;9021;9399;942	35	0.00887338	10243;10893;11133;11342;1403;1501;1730;2168;2428;2722;2967;2978;3730;3932;4120;4154;5189;5478;551;5583;5616;5809;6240;6376;6519;6845;7256;7335;7477;7500;7913;81;8764;8880;9638	46	0.313331	10240;10243;11133;11180;1134;1403;1501;1766;1781;1792;200;26;2722;2967;2978;3052;3398;39;4154;5279;5315;5468;5583;5584;5744;5915;5923;6000;6376;6403;6592;6719;6845;6898;7335;747;7526;7694;81;8593;8664;8744;8764;9088;9620;9638	42	0.227085	10669;10739;10990;1112;11319;11342;11661;1329;1725;1730;1794;255;3384;3426;3493;3703;3730;3737;3932;4120;4232;4239;4470;480;5226;5550;5592;56;5763;5769;61;6240;6519;6520;6784;6880;7263;7500;787;7913;8149;942	40	0.989812	10037;10240;10243;10448;151;1766;1781;1792;200;2168;2419;2940;2967;3197;3480;3932;4239;4318;5226;5279;5478;5584;5616;5744;5809;61;6344;6376;6845;6860;6898;7295;7335;7500;787;8764;8880;9021;9620;9727	82	6.26721e-08	10109;10282;10669;10763;10970;1112;11133;11180;11319;11341;1288;1725;1794;1896;1906;1975;2006;2292;2428;2513;255;2957;2978;3067;3384;3417;3426;3493;3581;3596;3703;3730;3737;3875;3877;389;402;4149;4376;4470;4506;4649;480;5248;5251;5481;551;5550;5583;56;5784;5887;6000;6234;6240;6403;643;6519;6530;6565;6632;6754;6784;7053;7256;737;7412;747;7595;7694;7706;7913;807;8149;8217;8424;8650;8664;9088;9399;9…	44	0.975564	10240;10243;10739;10763;151;1730;1766;1781;200;2168;2419;2957;2967;3480;39;4120;4239;4318;4597;5226;5279;5584;5616;5744;5809;5923;61;6344;6376;6784;6860;6898;7053;7295;7477;7526;787;8650;8764;8861;8880;9021;9620;9727	63	0.0136287	10109;10282;10669;10970;10990;11133;11319;11341;1288;1329;1725;1896;2292;255;26;3067;3124;3384;3395;3417;3426;3493;3703;3730;3737;3877;389;402;4149;4154;4470;4649;480;5248;5251;5481;5583;56;5702;5763;5784;5887;6240;6261;6403;6519;6520;6565;6632;6754;737;7412;7595;7694;7706;7913;807;8149;8217;8664;9088;942;951	55
GO:0008652|cellular amino acid biosynthetic process	15	0.765945	10504;11039;1757;3131;3385;3553;4194;4615;4620;6071;6525;658;811;8567;8639	36	4.29207e-08	10360;10646;1088;11273;1529;1756;2159;220;2353;2610;2709;3137;323;3531;3598;3622;3732;3771;5011;5057;5997;6185;6446;7109;7941;8028;8108;8122;8148;8469;8482;877;9;9101;9373;9637	18	0.534901	10504;1757;2125;2220;2794;3385;3553;4615;4620;5639;6071;6525;6578;658;7437;8008;8567;8639	19	0.20572	10360;10646;11037;323;3531;3622;5011;5997;6446;7109;713;7941;8028;8148;8469;877;9;9101;9637	9	1	10504;1757;3553;4194;4615;4619;6071;811;8639	45	2.40508e-11	10646;1088;11037;11273;11608;1529;2125;2159;220;2220;2353;2610;2667;2709;2794;3137;323;3531;3598;3622;3771;5392;5639;5997;6185;6446;6977;7109;713;7941;8028;8108;8122;8148;8276;8469;8482;877;9;9101;9343;9344;9373;9637;9639	1	1	5776	17	0.00140222	323;3531;3622;5011;5392;5997;7109;713;8028;8108;811;8148;8482;877;9;9101;9373	7	0.882777	1088;11273;2125;3137;811;8122;877	12	0.133569	1192;1757;3531;3622;5392;5776;713;8148;8639;9;9101;9373	17	0.405236	11273;220;3385;3534;3553;3771;4615;4619;5011;5057;5639;5776;6525;6578;8194;8639;9	18	0.184462	10504;1192;2610;2794;323;3531;3732;4620;6071;7437;8008;8108;8276;8567;9101;9344;9637;9639	13	1	10504;1192;1757;2220;3553;4194;4615;6525;6578;658;7437;8008;811	40	3.71751e-08	10646;1088;11037;11273;1529;1756;2125;2159;2353;2610;2667;2709;2794;3137;323;3598;3622;4619;5011;5392;5639;5997;6446;6977;7109;713;7941;8028;8108;8122;8148;8469;8482;877;9;9101;9343;9373;9637;9639	18	0.733778	10504;1192;1757;2220;3534;3553;4194;4615;5057;5639;6071;6525;6578;658;7437;8008;811;8639	39	1.58195e-07	10646;1088;11037;11273;1529;1756;2159;2353;2667;2709;2794;3131;3137;323;3598;3622;4619;4620;5011;5997;6446;6977;7109;713;7941;8028;8108;8122;8148;8194;8469;8482;8740;877;9;9343;9373;9637;9639	15
GO:1901293|nucleoside phosphate biosynthetic process	11	0.999766	2583;3385;474;6045;631;6344;6943;7081;7292;7595;8912	25	0.0116388	10908;11031;1532;2006;2520;2774;3068;3214;3361;3618;4395;4401;5672;5933;6668;6754;6765;6888;7271;7672;7854;8682;9250;9556;967	20	0.426562	10666;2825;3385;456;474;4921;5167;6045;631;6344;6943;7081;7292;7585;7595;8075;8258;8838;9144;9308	20	0.201067	10297;10908;11031;1532;2006;2774;3068;3214;3361;3618;4395;4856;5672;6754;7271;7672;7854;9250;9556;967	9	1	11550;4047;4084;456;6344;6943;7081;7292;8912	35	7.79254e-05	10908;11729;2006;2290;2520;2583;2774;3346;3361;3618;4395;4401;470;474;4856;5090;5100;5459;5499;5769;5887;5933;6668;6754;6765;7271;7595;7774;7854;8682;9250;9308;951;9556;967	4	1	11550;3214;5672;7672	5	0.944553	11031;3618;470;5459;9556	7	0.882777	11550;3214;4084;5672;5992;6943;9607	5	0.999653	3361;3618;470;6045;9556	17	0.485319	10297;11031;2583;3214;3385;4047;4401;4856;4921;5933;6045;6888;6943;7585;8258;9144;9556	12	0.780853	10908;11225;11550;3570;5100;5592;5769;7271;7672;7854;9250;967	5	1	6344;6943;7081;7292;8912	31	0.00221219	10297;10666;10908;1532;2006;2290;2774;3214;3361;3570;3618;4047;4395;4401;4856;5090;5459;5499;5672;5887;5933;6754;7271;7595;7854;8075;8682;9250;951;9556;967	12	1	470;474;5167;6045;6344;6943;7081;7292;7585;8912;9144;9308	30	0.00583087	10022;10908;11031;1532;2774;3068;3214;3361;3618;4047;4395;4401;4856;5090;5459;5499;5672;5887;5933;6754;7271;7593;7595;7672;7854;8075;8682;9250;951;967	9
GO:0009126|purine nucleoside monophosphate metabolic process	6	0.999766	2583;6045;6344;7081;7292;7595	23	0.0041373	10908;11031;1532;2006;2520;3068;3214;3361;3618;4395;563;5672;6668;6754;6765;6888;7271;7826;7854;8162;8252;9556;967	11	0.949835	10666;2825;4921;6045;6344;7081;7292;7595;8075;8258;8838	19	0.0942553	10297;10908;11031;1532;2006;3068;3214;3361;3618;4395;4856;5672;6754;7271;7826;7854;8162;9556;967	6	1	11550;4047;4084;6344;7081;7292	31	4.68021e-05	10016;10908;11729;2006;2290;2520;2583;3346;3361;3618;4395;4856;5090;5100;5459;5769;5887;6668;6754;6765;7271;7595;7793;7826;7854;8162;8252;951;9556;9633;967	3	1	11550;3214;5672	4	0.944553	11031;3618;5459;9556	5	0.89768	11550;3214;4084;5672;5992	4	0.992624	3361;3618;6045;9556	11	0.83408	10297;11031;2583;3214;4047;4856;4921;6045;6888;8258;9556	10	0.757623	10908;11225;11550;3570;5100;5592;5769;7271;7854;967	3	1	6344;7081;7292	30	0.000129399	10297;10666;10908;1532;2006;2290;3214;3361;3570;3618;4047;4395;4856;5090;5459;5672;5887;6754;7271;7595;7793;7826;7854;8075;8162;8252;951;9556;9633;967	4	1	6045;6344;7081;7292	26	0.00577522	10908;11031;1532;3068;3214;3361;3618;4047;4395;4856;5090;5459;5672;5887;6754;7271;7593;7595;7793;7826;7854;8075;8162;951;9633;967	5
GO:0051171|regulation of nitrogen compound metabolic process	171	8.66796e-05	10024;10044;10108;10124;10345;10370;10419;10483;10607;10843;1093;10955;110;11002;11016;11024;11029;11038;11111;11219;11324;11339;11472;11495;11653;11673;11734;11770;11788;11817;11822;1219;1276;1397;1434;1437;148;1515;1667;1675;2140;2186;2264;227;2288;2330;2340;2413;2418;2473;256;2604;2762;2784;2810;2904;2916;294;2959;3038;3177;3205;3299;3320;3507;3544;3546;3640;3781;3860;3898;3914;3915;3945;3976;…	113	0.897769	10057;10074;10274;10312;10313;10493;1061;10688;10827;1096;11250;11386;11483;11614;11687;11700;11708;11835;123;1230;1293;1326;1393;1459;1464;1512;1682;2146;2269;2300;2550;2559;2579;2636;2729;2764;2857;3014;3076;3210;3239;330;3490;3755;3926;3931;3951;3996;4156;417;42;4279;4531;4658;4769;4830;4906;4965;5092;511;5219;5331;5450;5469;5629;5679;5704;5820;6046;6066;6163;6838;691;6997;7022;7152;72;7314;73…	226	3.67038e-14	10024;10044;10108;10139;10192;10232;10340;10342;10345;10477;10607;1068;10828;10843;10883;10955;110;11002;11016;11024;11111;11339;11354;11460;11472;11476;11490;11495;11546;11663;11665;1169;11734;1177;11778;11817;11822;11827;1200;1219;1273;1276;1372;1397;1434;1437;1496;1515;1598;1667;1675;1808;1962;2140;2186;227;2288;2340;2413;2418;246;2473;2554;2604;2653;2702;2762;2810;2871;2904;2918;294;2959;3129…	135	0.340758	10057;10074;10274;10312;10313;10493;1061;10688;10827;10923;10943;1109;11250;11386;11483;11614;11653;11708;11835;1335;1393;1451;1459;1464;1512;1590;1682;1841;1888;205;2146;2236;2269;2300;2510;2529;2550;2579;2636;2645;2729;2749;2764;2878;2947;3001;3014;3040;3076;3153;3210;330;34;3755;3829;3926;3931;3951;3996;4156;417;42;4531;4658;4769;4830;4843;4906;5092;5099;511;5163;5210;5280;5475;5568;5569;5629;…	267	0	10024;10044;10108;10117;10124;10139;10246;10336;10342;10370;10483;10601;10607;1061;1068;10718;10770;10828;10843;10883;10955;110;11016;11024;1109;11111;11114;11219;11324;11339;1135;11354;11367;11472;11495;11546;11552;11665;11673;11734;11778;11817;11822;11827;1200;1219;1236;1276;1372;1393;1397;1434;1437;148;1515;1598;1667;1675;1808;1928;1953;1962;2140;2186;2208;2227;2286;2288;2330;2340;2413;2418;24…	108	0.999997	10274;10306;10312;10313;10481;10688;10827;10943;1096;11029;11296;11483;11613;11788;1179;123;1230;1451;1459;1464;1512;1590;1682;1818;1841;1854;1888;2231;2236;2269;2529;2550;2559;2636;2645;2729;2749;2764;2857;3001;3076;3239;330;3490;3755;3864;3931;3951;3996;4156;417;42;4279;4531;4658;4769;4830;4843;5092;511;5280;534;5469;5475;5629;5770;5820;595;6076;612;6163;6180;6720;6776;6997;7007;7013;7022;7298;…	39	1	10055;10057;10843;11673;11835;1924;1953;2269;2579;2702;2762;2784;2922;3210;4231;4531;4960;5154;5569;5704;620;6287;6302;6315;6630;7696;7736;7853;8319;8635;8652;8865;8890;9137;9437;9535;9696;9921;9972	63	0.505896	10306;10340;1061;10688;11029;1111;11386;11614;11817;11827;1230;1236;1284;1382;1464;1512;2432;2529;2554;2559;2636;2806;285;3014;330;3490;3755;3864;3931;3951;3996;4138;417;4287;4802;5331;5346;5450;5469;5608;6046;6163;6506;697;7152;7314;7344;7425;759;7741;7777;7860;7873;7929;8189;8394;8941;9050;9395;9689;9815;9846;9883	126	2.03644e-08	10057;10124;10177;10192;10483;10828;1093;1111;11114;11339;1135;11399;11460;11483;11495;1169;11835;1219;1230;1236;1284;1335;1393;1437;1459;1460;148;1592;1598;1853;2264;2269;2288;2300;2473;2510;2579;2628;2702;2729;2764;2810;2823;2857;2895;299;3001;3177;3210;3390;3479;3728;3751;3860;391;3915;399;4165;4167;4231;4327;4356;4769;4906;4960;4965;511;5154;5363;5397;5536;5569;5608;5704;5894;605;6229;6232;62…	43	1	10306;10827;1109;11296;1464;1641;1738;2146;2231;256;2636;2916;2947;3014;311;3239;330;3755;3864;3931;3978;3996;4037;417;4275;4802;494;5820;612;6506;691;7228;7425;7698;7741;7777;7929;8220;8800;9050;9846;9851;9883	121	0.871345	10312;10340;10342;10493;1061;1068;10883;10955;11016;11029;11111;11250;11476;11490;11663;11673;11687;11700;11734;1179;11827;1200;1236;1273;1278;1335;1393;1460;1675;1738;1888;1953;2208;2227;2288;2554;256;2628;2653;2683;2762;2784;2810;2904;3038;3040;3116;3210;3218;3367;3376;3546;3781;3826;3914;3985;4156;417;4358;447;4672;4716;5196;5219;5254;5332;5546;5704;580;6069;612;6210;624;6404;6462;6522;6531;66…	112	0.628859	10074;10313;10688;10827;10828;1093;11114;1125;11483;11614;11658;11665;11770;11788;11817;1219;1230;1451;1464;1496;1512;1841;1854;1937;2236;2550;2559;2579;2636;2806;2857;2922;3001;3056;3076;3239;3271;3320;3490;3755;3864;3951;4053;4100;42;4275;4334;4658;4769;4965;5092;5163;5280;534;5346;5450;5475;5525;5629;5820;5899;6046;6315;6533;6630;665;6810;697;6997;7022;7054;733;7344;7413;7461;7564;7578;7655;76…	179	0.000653749	10024;10108;10124;10232;10342;10345;10370;10419;10607;1061;1068;10718;10770;10828;10843;1093;10943;10955;110;11029;11072;11111;11324;1135;11354;11495;11673;11687;11734;11760;1177;11770;11788;11817;11827;1219;1276;1335;1372;1397;1434;1437;1460;148;1598;1641;1667;1675;1808;1962;2186;2208;227;2340;2413;2418;246;2473;2554;256;2604;2762;2784;2922;2959;311;3177;3390;3544;3546;3640;3728;3751;3781;3792;3…	148	0.584353	10057;10192;10274;10306;10312;10313;10601;10934;11002;1111;11250;11339;11386;11483;11614;11700;11708;1179;11835;123;1230;1284;1293;1326;1393;1459;1464;1512;1592;1738;1841;1937;1953;205;2140;2146;2269;2550;2559;2579;2645;2702;2749;28;2806;2810;2823;2857;2878;2895;2947;3014;3076;3205;3210;3218;3239;3293;3344;3490;3495;3829;391;3926;3931;3951;4156;417;42;4231;4275;4531;4658;4769;4830;4843;4906;5092;…	187	0.00872948	10108;10124;10232;10345;104;1061;1068;10770;10843;1093;10955;110;11016;11029;11072;11111;11324;1135;11354;11460;11472;11495;11546;11613;11663;11673;11687;1169;11734;11760;1177;11788;11817;11822;11823;11827;1200;1219;1276;1335;1372;1397;1434;1437;148;1496;1641;1667;1675;1808;1962;2186;2208;2340;2413;2418;246;2554;256;2604;2653;2702;2762;2784;2904;2916;2918;2922;294;2959;299;311;3116;3177;3299;3316…	159	0.219243	10057;10192;10274;10306;10312;10313;10445;10493;10601;10827;10923;1096;1111;1125;11250;11386;11399;11483;11552;11708;1179;11835;123;1230;1236;1319;1326;1459;1464;1512;1515;1590;1592;1682;1841;1953;205;2146;2264;2269;2510;2529;2550;2559;2579;2645;2729;2749;2764;2771;2806;2810;2823;285;2857;290;2947;3001;3014;3076;3210;3239;3293;34;3490;3495;3829;391;3926;3931;3951;4009;4131;4156;417;42;4275;4531;4…	160
GO:0019222|regulation of metabolic process	182	6.56476e-05	10024;10044;10108;10124;10345;10370;1040;10419;10483;10607;10843;1093;10955;110;11002;11016;11024;11029;11038;11100;11111;11219;11324;11339;11472;11495;11653;11673;11734;11770;11788;11817;11822;1219;1276;1352;1397;1434;1437;148;1515;1667;1675;2140;2186;2193;2264;227;2288;2330;2340;2413;2416;2418;2473;256;2604;2762;2784;2810;2904;2916;294;2959;3038;3177;3205;3299;3320;3507;3544;3546;3640;3781;3860…	129	0.750207	10057;10074;10096;10274;10312;10313;10493;1061;10688;10827;1096;11250;11386;11483;11614;11687;11700;11708;11835;123;1230;1293;1326;1393;1459;1464;1512;1682;2146;2269;2300;2537;2550;2559;2579;2636;2729;2764;2798;2857;3014;3076;3200;3210;3239;330;3490;3755;3926;3931;3951;3996;4156;417;42;4259;4279;4531;4658;4769;4790;4830;4857;4906;4965;5092;511;5219;5331;5398;5450;5469;5629;5679;5704;5820;6046;606…	239	2.59792e-14	10024;10044;10108;10139;10192;10232;10340;10342;10345;1040;10477;10607;1068;10828;10843;10883;10955;110;11002;11016;11024;11111;11237;11339;11354;11460;11472;11476;11490;11495;11546;11663;11665;1169;11734;1177;11778;11817;11822;11827;1200;1219;1273;1276;1352;1372;1397;1434;1437;1496;1515;1598;1667;1675;1808;1837;1962;2140;2186;2193;227;2288;2340;2413;2416;2418;246;2473;2554;2604;2653;2702;2762;28…	149	0.200866	10057;10074;10096;10274;10312;10313;10493;1061;10688;10827;10923;10943;1109;11250;11386;11483;11614;11653;11708;11835;1335;1381;1393;1451;1459;1464;1512;1590;1682;1841;1888;205;2146;2236;2269;2300;2510;2529;2537;2550;2579;2636;2645;2729;2749;2764;2798;2878;2947;3001;3014;3040;3076;3153;3200;3210;330;34;3755;3829;3926;3931;3951;3996;4156;417;42;4259;4531;4658;4769;4790;4830;4843;4857;4906;5092;509…	279	0	10024;10044;10096;10108;10117;10124;10139;10246;10336;10342;10370;10483;10601;10607;1061;1068;10718;10770;10828;10843;10883;10955;110;11016;11024;1109;11100;11111;11114;11219;11237;11324;11339;1135;11354;11367;11472;11495;11546;11552;11665;11673;11734;11778;11817;11822;11827;1200;1219;1236;1276;1352;1372;1393;1397;1434;1437;148;1515;1598;1667;1675;1808;1928;1953;1962;2140;2186;2193;2208;2227;2286…	124	0.999997	10274;10306;10312;10313;10481;10688;10827;10943;1096;11029;11296;11483;11613;11788;1179;123;1230;1381;1451;1459;1464;1512;1590;1682;1818;1837;1841;1854;1888;2231;2236;2269;2529;2550;2559;2636;2645;2686;2729;2749;2764;2798;2857;3001;3076;3239;330;3490;3755;3864;3931;3951;3996;4156;417;42;4279;4526;4531;4658;4769;4790;4830;4843;5092;511;5280;5291;534;5469;5475;5629;5770;5820;595;6076;612;6163;6168;…	51	1	10055;10057;10159;1040;10843;10849;11100;11673;11835;1352;1924;1953;2193;2269;2579;2702;2762;2784;2922;3210;3892;4231;4259;4531;4960;5154;5398;5569;5704;620;6287;6302;6315;6630;700;7277;7343;7696;7736;7853;8319;8635;8652;8865;8890;9137;9437;9535;9696;9921;9972	70	0.35319	10096;10306;10340;1061;10688;11029;1111;11386;11614;11817;11827;1230;1236;1284;1382;1464;1512;2432;2529;2537;2554;2559;2636;2798;2806;285;3014;3200;330;3490;3755;3864;3931;3951;3996;4138;417;4287;4790;4802;5331;5346;5450;5469;5608;6046;6163;6506;697;7152;7314;7344;7425;759;7741;7777;7860;7873;7929;8189;8394;8527;8831;8941;9050;9395;9689;9815;9846;9883	137	1.37393e-09	10057;10124;10159;10177;10192;1040;10483;10828;1093;11100;1111;11114;11339;1135;11399;11460;11483;11495;1169;11835;1219;1230;1236;1284;1335;1393;1437;1459;1460;148;1592;1598;1853;2193;2264;2269;2288;2300;2473;2510;2579;2628;2702;2729;2764;2810;2823;2857;2895;299;3001;3177;3210;3390;3479;3728;3751;3860;3892;391;3915;399;4165;4167;4231;4259;4327;4356;4769;4906;4960;4965;511;5154;5363;5397;5398;5536…	58	1	10096;10306;10827;1109;11296;1381;1464;1641;1738;2146;2231;2416;2503;2537;256;2636;2798;2916;2947;3014;311;3200;3239;330;3755;3864;3931;3978;3996;4037;417;4275;4790;4802;4857;494;5291;5820;612;6506;691;7228;7260;7343;7425;7698;7741;7777;7929;8220;8527;8800;8831;8935;9050;9846;9851;9883	131	0.846759	10096;10312;10340;10342;10493;1061;1068;10883;10955;11016;11029;11111;11237;11250;11476;11490;11663;11673;11687;11700;11734;1179;11827;1200;1236;1273;1278;1335;1393;1460;1675;1738;1837;1888;1953;2193;2208;2227;2288;2554;256;2628;2653;2683;2762;2784;2810;2904;3038;3040;3116;3210;3218;3367;3376;3546;3781;3826;3914;3985;4156;417;4345;4358;447;4672;4716;4857;5134;5196;5219;5254;5332;5546;5704;580;606…	118	0.698241	10074;10313;10688;10827;10828;1093;11114;1125;11483;11614;11658;11665;11770;11788;11817;1219;1230;1381;1451;1464;1496;1512;1841;1854;1937;2236;2550;2559;2579;2636;2806;2857;2922;3001;3056;3076;3239;3271;3320;3490;3755;3864;3951;4053;4100;42;4275;4334;4658;4769;4790;4965;5092;5163;5280;534;5346;5450;5475;5525;5629;5820;5899;6046;6315;6533;6630;665;6810;697;6997;7022;7054;7277;733;7344;7413;7461;75…	193	0.000235366	10024;10108;10124;10232;10342;10345;10370;10419;10607;1061;1068;10718;10770;10828;10843;1093;10943;10955;110;11029;11072;11100;11111;11237;11324;1135;11354;11495;11673;11687;11734;11760;1177;11770;11788;11817;11827;1219;1276;1335;1352;1372;1397;1434;1437;1460;148;1598;1641;1667;1675;1808;1962;2186;2193;2208;227;2340;2413;2416;2418;246;2473;2554;256;2604;2762;2784;2922;2959;311;3177;3390;3544;3546…	164	0.38407	10057;10192;10274;10306;10312;10313;1040;10601;10849;10934;11002;1111;11250;11339;11386;11483;11614;11700;11708;1179;11835;123;1230;1284;1293;1326;1381;1393;1459;1464;1512;1592;1738;1841;1937;1953;205;2140;2146;2269;2537;2550;2559;2579;2645;2702;2749;2798;28;2806;2810;2823;2857;2878;2895;2947;3014;3076;3200;3205;3210;3218;3239;3293;3344;3490;3495;3829;391;3926;3931;3951;4156;417;42;4231;4259;4275…	200	0.006715	10108;10124;10159;10232;10345;104;1061;1068;10770;10843;1093;10955;110;11016;11029;11072;11111;11237;11324;1135;11354;11460;11472;11495;11546;11613;11663;11673;11687;1169;11734;11760;1177;11788;11817;11822;11823;11827;1200;1219;1276;1335;1352;1372;1397;1434;1437;148;1496;1641;1667;1675;1808;1837;1962;2186;2193;2208;2340;2413;2416;2418;246;2554;256;2604;2653;2702;2762;2784;2904;2916;2918;2922;294;…	174	0.126971	10057;10192;10274;10306;10312;10313;1040;10445;10493;10601;10827;10923;1096;1111;1125;11250;11386;11399;11483;11552;11708;1179;11835;123;1230;1236;1319;1326;1381;1459;1464;1512;1515;1590;1592;1682;1841;1953;205;2146;2264;2269;2510;2529;2537;2550;2559;2579;2645;2686;2729;2749;2764;2771;2798;2806;2810;2823;285;2857;290;2947;3001;3014;3076;3200;3210;3239;3293;34;3490;3495;3829;391;3926;3931;3951;400…	172
GO:0019438|aromatic compound biosynthetic process	188	0.00291422	10024;10044;10124;10345;10370;10419;10483;10534;10607;10843;1093;10955;110;11016;11024;11029;11038;11039;11111;11219;11324;11339;11472;11495;11585;11653;11673;11734;11770;11788;11817;11822;1219;1276;1397;1434;1437;148;1515;1675;2140;2186;2264;227;2288;2330;2340;2413;2418;2473;256;2583;2604;2784;2810;2904;2916;294;2959;3038;3177;3205;3299;3320;3385;3457;3507;3544;3546;3640;3781;3860;3898;3914;3915…	154	0.317058	10057;10074;10274;10312;10313;10401;10493;1061;10646;10688;10717;10827;1088;10908;1096;11031;11250;11273;11276;11298;11365;11386;11483;11614;11687;11700;11708;11835;123;1230;1293;1326;1393;1459;1464;1512;1529;1532;1682;2006;2035;2146;2269;2300;2520;2550;2559;2579;2610;2636;2729;2764;2774;2857;3014;3068;3076;3210;3214;3239;3361;3490;3618;3622;3755;3798;3926;3931;3951;3996;4156;417;42;4279;4395;440…	252	2.26737e-12	10018;10024;10044;10139;10192;10232;10340;10342;10345;10477;10607;10666;1068;10828;10843;10883;10955;110;11016;11024;11111;11339;11354;11460;11472;11476;11490;11495;11546;11585;11663;1169;11734;1177;11778;11817;11822;11827;1200;1219;1273;1276;1372;1397;1434;1437;1496;1515;1598;1675;1808;1978;2015;2125;2140;2186;2220;227;2288;2340;2413;2418;246;2473;2554;2604;2653;2702;2810;2825;2871;2904;2918;294…	168	0.123518	10057;10074;10274;10297;10312;10313;10401;10493;1061;10646;10688;10827;10908;10923;10943;11031;11037;1109;11250;11276;11298;11365;11386;11483;11614;11653;11708;11835;1335;1393;1451;1459;1464;1512;1532;1590;1682;1841;1888;2006;2035;205;2146;2236;2269;2300;2510;2529;2550;2579;2636;2645;2678;2697;2729;2749;2764;2774;2878;2947;3001;3014;3040;3068;3076;3153;3210;3214;3361;34;3618;3622;3723;3755;3798;3…	273	1.29478e-08	10018;10024;10044;10117;10124;10139;10246;10336;10342;10370;10483;10601;10607;1061;1068;10718;10770;10828;10843;10883;10955;110;11016;11024;1109;11111;11114;11219;11297;11324;11339;1135;11354;11367;11472;11495;11546;11550;11673;11734;11778;11817;11822;11827;1200;1219;1236;1276;1372;1393;1397;1434;1437;1474;148;1515;1598;1675;1808;1953;2015;2140;2186;2208;2286;2288;2330;2340;2413;2418;246;2473;260…	164	0.94774	10274;10306;10312;10313;10401;10481;10646;10688;10787;10827;1088;10908;10943;1096;11029;11037;11273;11276;11365;11483;11608;11729;11788;1179;123;1230;1451;1459;1464;1512;1529;1590;1682;1818;1841;1854;1888;1987;2006;2035;2125;2220;2231;2236;2269;2290;2520;2529;2550;2559;2583;2610;2636;2645;2667;2678;2729;2749;2764;2774;2857;3001;3076;3239;3346;3361;3490;3618;3622;3755;3798;3864;3931;3951;3996;4101…	46	1	10055;10057;10534;10843;11298;11550;11673;11835;1924;1953;2269;2579;2702;2784;2922;3210;3214;3682;4231;4960;5154;5569;5672;5704;5776;620;6287;6302;6315;6630;6894;7672;7696;7736;7853;8319;8635;8652;8865;8890;9137;9437;9535;9696;9921;9972	74	0.51546	10306;10340;10401;1061;10688;11029;11031;1111;11386;11614;11817;11827;1230;1236;1284;1382;1464;1474;1512;1978;2432;2529;2554;2559;2636;2806;285;3014;3490;3618;3622;3755;3864;3931;3951;3996;4138;417;4287;470;4802;5019;5331;5346;5450;5459;5469;5608;6046;6163;6506;697;7152;7314;7344;7425;759;7741;7777;7860;7873;7929;8170;8189;8394;8941;9050;9353;9395;9556;9689;9815;9846;9883	139	3.36308e-07	10057;10124;10177;10192;10483;10828;1088;1093;1111;11114;11273;11339;1135;11365;11399;11460;11483;11495;11550;1169;11835;1219;1230;1236;1284;1335;1393;1437;1459;1460;148;1592;1598;1853;2125;2264;2269;2288;2300;2336;2473;2510;2579;2628;2678;2697;2702;2729;2764;2810;2823;2857;2895;299;3001;3177;3210;3214;3390;3479;3728;3751;3860;391;3915;399;4084;4165;4167;4231;4327;4356;4769;4906;4960;4965;511;515…	53	1	10306;10401;10827;1109;11298;1192;1464;1641;1738;2146;2231;256;2636;2916;2947;3014;311;3239;3361;3618;3622;3755;3864;3931;3978;3996;4037;4101;417;4275;470;4802;5019;5776;6045;612;6506;691;7228;7425;7698;7741;7777;7929;8170;8220;8800;9050;9353;9556;9846;9851;9883	150	0.702154	10297;10312;10340;10342;10493;1061;1068;10883;10955;11016;11029;11031;11111;11250;11273;11476;11490;11663;11673;11687;11700;11734;1179;11827;1200;1236;1273;1278;1335;1393;1460;1474;1675;1738;1888;1953;1987;2015;2208;2288;2336;2554;256;2583;2628;2653;2683;2784;2810;2904;3038;3040;3210;3214;3218;3313;3367;3385;3546;3781;3914;3985;4047;4156;417;4349;4358;4400;4401;4439;447;4716;4856;4921;5057;5196;5…	131	0.68999	10014;10074;10313;10401;10688;10827;10828;10908;1093;11114;11225;1125;11365;11483;11550;11585;11614;11770;11788;11817;1192;1219;1230;1451;1464;1496;1512;1841;1854;1937;2035;2236;2550;2559;2579;2610;2636;2697;2806;2857;2922;3001;3056;3076;3239;3271;3320;3490;3570;3755;3798;3864;3951;4100;42;4275;4334;4440;4658;4769;4965;5092;5100;5163;5280;534;5346;5450;5475;5592;5629;5769;5899;6046;6315;6516;6630…	192	0.0502462	10018;10024;10124;10232;10342;10345;10370;10419;10607;1061;1068;10718;10770;10828;10843;1093;10943;10955;110;11029;11072;11111;11297;11324;1135;11354;11495;11673;11687;11734;11760;1177;11770;11788;11817;11827;1192;1219;1276;1335;1372;1397;1434;1437;1460;148;1598;1641;1675;1808;2186;2208;2220;227;2336;2340;2413;2418;246;2473;2554;256;2604;2784;2922;2959;311;3177;3390;3544;3546;3640;3728;3751;3781;…	201	0.0238072	10014;10057;10192;10274;10297;10306;10312;10313;10401;10601;10646;10666;1088;10908;10934;11037;1111;11250;11273;11276;11298;11339;11365;11386;11483;11614;11700;11708;1179;11835;123;1230;1284;1293;1326;1393;1459;1464;1474;1512;1529;1532;1592;1738;1841;1937;1953;2006;2035;205;2125;2140;2146;2269;2290;2550;2559;2579;2610;2645;2667;2678;2697;2702;2749;2774;28;2806;2810;2823;2857;2878;2895;2947;3014;3…	211	0.0459464	10018;10124;10232;10345;104;1061;1068;10770;10843;1093;10955;110;11016;11029;11072;11111;11324;1135;11354;11460;11472;11495;11546;11585;11663;11673;11687;1169;11734;11760;1177;11788;11817;11822;11823;11827;1192;1200;1219;1276;1335;1372;1397;1434;1437;148;1496;1641;1675;1808;1978;2015;2186;2208;2220;2336;2340;2413;2418;246;2554;256;2604;2653;2702;2784;2904;2916;2918;2922;294;2959;299;311;3177;3299…	204	0.0149544	10022;10057;10192;10274;10306;10312;10313;10401;10445;10493;10601;10646;10827;1088;10908;10923;1096;11031;11037;1111;1125;11250;11273;11298;11365;11386;11399;11483;11708;1179;11835;123;1230;1236;1319;1326;1459;1464;1512;1515;1529;1532;1590;1592;1682;1841;1953;1987;2035;205;2146;2264;2269;2510;2529;2550;2559;2579;2645;2667;2678;2729;2749;2764;2771;2774;2806;2810;2823;285;2857;290;2947;3001;3014;30…	178
GO:0090407|organophosphate biosynthetic process	17	0.999766	241;2583;3385;4027;474;5165;5190;6045;631;6344;6943;7081;7292;7595;8022;8568;8912	30	0.0259277	10908;11031;1532;2006;2408;2520;2774;3068;3214;3361;3618;4395;4401;4974;5672;5933;6332;6668;6754;6765;6888;7271;7672;7854;7911;8682;9130;9250;9556;967	27	0.368187	10666;2825;3385;3661;4027;4439;456;474;4921;5167;5190;6045;631;6344;6943;7081;7292;7585;7595;8022;8075;8258;8568;8838;9144;9308;9357	25	0.268466	10297;10908;11031;1532;2006;2408;2774;3068;3214;3361;3618;4395;4856;5672;6327;6754;7271;7672;7854;7911;8577;9130;9250;9556;967	17	1	11550;241;381;4027;4047;4084;4439;456;5190;6344;6943;7034;7081;7292;8022;8912;9130	42	0.000292989	10908;11729;2006;2290;2408;2520;2583;2695;2774;2792;2795;3346;3361;3437;3618;4395;4401;470;474;4856;5090;5100;5459;5499;5769;5887;5933;6327;6668;6754;6765;7271;7595;7774;7854;7911;8682;9250;9308;951;9556;967	10	0.948493	11550;2408;241;2695;3214;5672;7672;8022;8577;9130	6	0.9748	11031;3618;470;5459;6332;9556	12	0.760451	11550;2695;3214;381;4084;4974;5672;5992;6332;6943;9130;9607	6	1	3361;3618;470;6045;6721;9556	26	0.239461	10297;11031;241;2583;3214;3385;3661;4047;4401;4439;4856;4921;5165;5933;6045;6721;6888;6943;7034;7585;8022;8258;9130;9144;9357;9556	13	0.974328	10908;11225;11550;3570;5100;5592;5769;6332;7271;7672;7854;9250;967	13	1	241;4027;4439;5165;5190;6344;6943;7081;7292;8022;8568;8912;9357	36	0.012968	10297;10666;10908;1532;2006;2290;2408;2774;2792;3214;3361;3570;3618;4047;4395;4401;4856;4974;5090;5459;5499;5672;5887;5933;6754;7271;7595;7854;7911;8075;8577;8682;9250;951;9556;967	20	1	241;3661;4027;4439;470;474;5167;5190;6045;6344;6943;7034;7081;7292;7585;8022;8568;8912;9144;9308	36	0.0156558	10022;10908;11031;1532;2408;2774;2792;3068;3214;3361;3437;3618;381;4047;4395;4401;4856;5090;5459;5499;5672;5887;5933;6754;7271;7593;7595;7672;7854;7911;8075;8577;8682;9250;951;967	13
GO:0009069|serine family amino acid metabolic process	1	0.999766	3385	8	0.00450248	10527;11081;3514;352;3531;6185;7074;7669	2	0.864498	3385;3789	9	0.00160132	10527;10968;11081;3514;352;3531;686;7074;7669	0	1	/	12	8.69367e-06	10527;10968;11081;3514;3531;5392;6185;686;7074;7669;9343;9344	0	1	/	7	0.000376802	10527;10968;11081;3514;3531;5392;686	1	0.805084	7074	7	0.000785862	10527;10968;11081;3514;3531;5392;686	1	0.936376	3385	8	0.00448701	10968;11081;3514;3531;3789;686;7669;9344	0	1	/	6	0.108911	10527;352;5392;7074;7669;9343	0	1	/	8	0.0164462	10527;3514;352;3789;686;7074;7669;9343	4
GO:0046434|organophosphate catabolic process	4	0.999766	10250;6233;7292;9349	17	0.000713294	10089;10908;11365;1532;2122;3068;3214;4170;4395;5672;5931;6888;7271;7854;9556;967;97	7	0.835204	10666;2825;4921;6233;7292;8838;9349	20	2.76384e-05	10089;10250;10297;10908;11365;1532;2122;2697;3068;3214;4170;4395;5203;5672;5931;7271;7854;9556;967;97	7	1	10089;4047;4084;6233;7292;7944;9349	12	0.191844	10908;11365;11729;2122;4395;5100;5931;7271;7854;8888;9556;967	8	0.0881327	10250;3214;4170;5203;5672;5931;7944;97	1	0.97834	9556	10	0.0309521	10250;11365;2697;3214;4084;5203;5672;5931;7944;97	5	0.389602	10089;4170;8177;8727;9556	8	0.538475	10089;10297;3214;3313;4047;4921;6888;9556	13	0.0289367	10250;10908;11365;2122;2697;3570;4170;5100;5931;7271;7854;8888;967	6	1	10089;6233;7292;7944;8727;9349	19	0.000666439	10297;10666;10908;11365;1532;2122;2697;3214;3570;4047;4395;5672;5931;7271;7854;8177;9556;967;97	7	0.950571	10089;10250;6233;7292;8727;8888;9349	19	0.000892775	10908;11365;1532;2122;3068;3214;3313;4047;4170;4395;5672;5931;7271;7593;7854;7944;8177;967;97	10
GO:0015980|energy derivation by oxidation of organic compounds	0	1	/	15	1.63724e-06	10706;11176;11573;11727;2775;316;5239;5425;563;5660;7826;8162;8252;9217;966	0	1	/	11	0.00338254	10706;11176;11573;2775;4474;5239;5660;7826;8162;9217;966	3	1	2123;5425;6865	15	1.82032e-05	10016;10706;11176;11573;2775;316;4474;5239;7793;7826;8162;8252;9217;9633;966	1	1	2123	1	0.866872	5660	2	0.763243	11573;5239	2	0.620236	6865;81	1	0.97676	81	5	0.32315	11573;2123;5239;5425;966	0	1	/	15	2.07398e-05	10706;11176;11573;2775;316;4474;5239;5425;7793;7826;8162;8252;9217;9633;966	0	1	/	13	0.00081411	10706;11176;11573;2775;316;4474;5239;7793;7826;8162;9217;9633;966	1
GO:0065009|regulation of molecular function	16	0.952448	10108;1040;11002;11100;1352;1667;2193;2330;2416;3892;4345;5134;7343;8831;8835;960	26	0.0320444	10096;2180;2537;2798;3200;330;4259;4530;4531;4790;4857;5398;5820;6168;6474;7022;7260;7277;8485;8527;8995;9108;9281;9284;9747;9944	26	0.19	10108;1040;11002;11237;11665;1352;1667;1837;2193;2416;3059;3826;3892;4053;4345;5134;5536;6010;6415;7343;8145;8147;8831;8835;960;9864	28	0.0210926	10096;1381;2180;2537;2697;2798;306;3200;330;4259;4530;4531;4790;4857;5210;5398;5820;7022;7260;7277;8485;8527;9108;9281;9284;9581;9747;9944	25	0.658866	10096;10108;11100;11237;11552;11665;1352;1667;1928;2193;2227;2330;2416;3116;3826;3892;5134;5398;5536;6010;6415;700;7343;8835;960	26	0.183937	10423;1381;1837;2686;2798;3059;330;4531;4790;5291;5820;595;6168;6474;7022;8485;8527;8599;8728;8995;9281;9284;9581;9747;9788;9944	17	0.0601108	10159;1040;10849;11100;1352;2180;2193;306;3892;4259;4531;5398;700;7277;7343;9108;9284	9	0.547855	10096;2537;2798;3200;330;4790;8485;8527;8831	16	0.144167	10159;1040;11100;2193;2697;3892;4259;5398;5536;6533;700;7022;7277;9108;9788;9944	22	0.000486319	10096;11311;1381;2180;2416;2503;2537;2798;306;3200;330;4790;4857;494;5291;5820;7260;7343;8485;8527;8831;8935	16	0.802367	10096;10423;11237;11311;1837;2193;2227;3059;3116;3826;4345;4857;5134;7260;8835;8995	19	0.28277	11658;11665;1381;2180;2697;4053;4530;4790;5820;6533;7022;7277;8485;8527;8831;9281;9284;9581;9944	23	0.445459	10108;11100;11237;1352;1667;2180;2193;2416;306;3826;3892;4131;5134;5210;6415;700;7277;7343;8599;8728;8835;960;9864	29	0.0528928	1040;10423;10849;11002;11311;1381;2537;2697;2798;3200;4259;4345;4531;4790;4857;5820;6168;6474;7022;7773;8145;8485;8527;8831;9108;9281;9581;9747;9944	22	0.721947	10108;10159;11237;1352;1667;1837;2180;2193;2416;3116;3826;3892;5134;6010;6415;6568;700;7343;8831;8835;960;9864	28	0.087455	1040;10423;11311;11552;1381;2537;2686;2798;3200;4131;4259;4345;4530;4531;4662;4790;4857;5820;7022;7260;7277;7773;8485;9108;9281;9581;9747;9944	17
GO:0055114|oxidation-reduction process	0	1	/	16	1.15528e-06	10706;11176;11573;11727;2775;316;4291;5239;5425;563;5660;7826;8162;8252;9217;966	0	1	/	12	0.00232552	10706;11176;11573;2775;4291;4474;5239;5660;7826;8162;9217;966	3	1	2123;5425;6865	17	2.12317e-06	10016;10706;11176;11573;2775;316;4291;4474;5239;7793;7826;8162;8252;9217;9343;9633;966	1	1	2123	2	0.635987	4291;5660	2	0.810292	11573;5239	2	0.679064	6865;81	1	0.986885	81	6	0.260492	11573;2123;4291;5239;5425;966	0	1	/	17	2.36964e-06	10706;11176;11573;2775;316;4291;4474;5239;5425;7793;7826;8162;8252;9217;9343;9633;966	0	1	/	15	0.000122335	10706;11176;11573;2775;316;4291;4474;5239;7793;7826;8162;9217;9343;9633;966	2
GO:0022607|cellular component assembly	4	0.999766	10397;2715;3483;57	15	0.000510875	10307;11276;11277;1925;395;5189;6591;6944;7273;7762;8165;9214;9215;9285;9580	7	0.628586	11239;2072;2715;3080;3483;3831;57	8	0.292375	10307;11276;11277;1925;395;5914;7762;9285	6	0.991755	11239;2072;2715;3483;3831;7297	13	0.0267942	10307;11276;1925;395;5189;5914;6543;6591;6944;7273;7516;7762;9214	1	1	1925	1	0.944553	10307	1	0.949544	3831	4	0.41166	10307;5189;5762;5914	8	0.32368	10307;2084;2715;57;5914;6591;7516;8165	4	0.792052	5762;7762;9285;9580	5	0.968381	2715;3483;57;5762;7297	11	0.102152	10307;10975;11276;11277;1925;395;5914;7762;9214;9215;9285	8	0.629174	11239;2072;2715;3080;3483;3831;57;5762	9	0.302627	10307;10397;11277;1925;395;5914;6944;7762;9285	3
GO:0016053|organic acid biosynthetic process	20	0.999766	10504;11039;1757;3131;3385;3553;4194;4615;4620;4752;5563;6071;6525;658;6679;7292;811;8567;8639;9038	58	1.20342e-10	10360;10616;10646;1088;10908;11273;11767;138;1529;1532;1579;1580;1756;2159;220;2353;2610;2709;3068;3137;3214;323;3531;3598;3622;3732;3771;4378;4395;5011;5057;5672;5997;6185;6446;6586;6888;6894;7109;7271;7854;7941;8028;8108;8122;8148;8170;8469;8482;877;9;9101;9345;9373;9556;9579;9637;967	32	0.470438	10504;10666;1757;2125;2220;2794;2825;3385;3539;3553;4349;4615;4620;4921;5264;5563;5639;5676;6022;6071;6525;657;6578;658;7292;7437;7464;8008;8037;8567;8639;8838	38	0.0223293	10297;10360;10646;10908;11037;138;1532;1579;1580;3068;3214;323;3531;3622;4378;4395;5011;5672;5997;6446;6894;7109;713;7271;7854;7941;8028;8148;8170;8469;877;9;9101;9345;9556;9579;9637;967	21	1	10504;138;1757;3539;3553;3747;4047;4084;4194;4349;4615;4619;4752;5563;6071;6679;6830;7292;811;8639;9038	67	9.68866e-12	10616;10646;1088;10908;11037;11273;11608;11729;1529;1579;1580;2125;2159;220;2220;2353;2610;2667;2709;2794;3137;323;3531;3598;3622;3771;4378;4395;5100;5392;5639;5997;6185;6341;6446;657;6586;6755;6894;6977;7109;713;7271;7854;7941;8028;8108;8122;8148;8170;8276;8469;8482;877;9;9039;9101;9343;9344;9345;9360;9373;9556;9579;9637;9639;967	6	1	3214;5672;5776;6341;6679;6894	26	0.000635535	11767;138;1579;1580;323;3531;3622;3747;4378;5011;5392;5997;7109;713;8028;8108;811;8148;8170;8482;877;9;9101;9373;9556;9579	13	0.882777	1088;11273;138;2125;3137;3214;4084;5563;5672;6341;811;8122;877	20	0.10423	11767;1192;1579;1580;1757;2974;3531;3622;4378;5392;5776;713;8148;8170;8639;9;9101;9373;9556;9579	33	0.177652	10297;11273;220;3214;3385;3534;3539;3553;3747;3771;4047;4349;4615;4619;4752;4921;5011;5057;5563;5639;5776;6525;6578;6586;6755;6830;6888;8037;8194;8639;9;9038;9556	30	0.149394	10504;10908;1192;2610;2794;323;3531;3570;3732;4378;4620;5100;6071;6341;6894;7271;7437;7464;7854;8008;8108;8276;8567;9101;9344;9345;9579;9637;9639;967	20	1	10504;1192;1757;2220;3539;3553;3747;4194;4349;4615;5563;6525;6578;658;6830;7292;7437;8008;8037;811	64	2.51767e-10	10297;10646;10666;1088;10908;11037;11273;11767;1529;1532;1579;1580;1756;2125;2159;2353;2610;2667;2709;2794;3137;3214;323;3570;3598;3622;4047;4378;4395;4619;5011;5392;5639;5672;5676;5997;6341;6446;6586;6679;6755;6894;6977;7109;713;7271;7854;7941;8028;8108;8122;8148;8469;8482;877;9;9101;9343;9373;9556;9579;9637;9639;967	27	1	10504;11763;1192;1757;2220;3534;3539;3553;3747;4194;4349;4615;5057;5264;5563;5639;6071;6525;6578;658;6830;7292;7437;8008;8037;811;8639	60	2.85759e-08	10646;1088;10908;11037;11273;138;1529;1532;1579;1580;1756;2159;2353;2667;2709;2794;3068;3131;3137;3214;323;3598;3622;4047;4378;4395;4619;4620;5011;5672;5997;6341;6446;6586;6679;6894;6977;7109;713;7271;7593;7854;7941;8028;8108;8122;8148;8194;8469;8482;8740;877;9;9038;9343;9373;9579;9637;9639;967	26
GO:0005996|monosaccharide metabolic process	1	0.999766	5313	13	8.13718e-06	10865;1606;2929;3214;3768;5343;5970;6888;7072;7271;8073;925;9935	4	0.657801	10685;10865;5313;6387	10	0.0033649	1606;2929;3214;5343;5970;7072;7271;8073;925;9935	2	1	5283;5313	5	0.427247	4177;5970;7072;7271;925	3	0.3918	1606;3214;9935	3	0.252303	10865;2929;3768	5	0.102624	3214;5283;5970;8073;9935	4	0.133305	2929;3768;5343;6387	13	1.61625e-05	10685;10865;1606;2929;3214;3768;5283;5970;6387;6888;6978;8073;925	5	0.256499	4177;5313;7072;7271;9935	3	0.911795	10685;2929;6387	10	0.00795133	1606;3214;5343;5970;6978;7072;7271;8073;925;9935	6	0.393239	10685;10865;2929;3768;4177;6387	9	0.0278713	1606;3214;5970;64;6978;7072;7271;8073;9935	8
GO:0019693|ribose phosphate metabolic process	8	0.999766	11350;2583;474;6045;6344;7292;7595;8780	28	0.00432813	10908;11233;1532;1618;2006;2520;3068;3214;3618;4395;4864;563;5672;5933;5966;6668;6754;6765;6777;6888;7271;7826;7854;8162;8252;9556;967;968	15	0.949835	10666;11079;11350;2825;3267;474;4921;5167;6045;6344;7292;7595;8075;8780;8838	26	0.0310892	10297;10908;1532;1618;2006;2043;2697;3068;3214;3618;4395;4856;5672;5966;6754;6777;7271;7826;7854;8162;8211;8784;9556;9641;967;968	8	1	11079;11350;2735;4047;4084;6344;7292;8780	42	3.73815e-07	10016;10908;11729;1258;1618;2006;2290;2520;2583;261;3346;3618;4395;4528;474;4856;4864;5090;5100;5459;5769;5887;5933;5966;6668;6754;6765;6777;7271;7595;7793;7826;7854;8162;8211;8252;951;9556;9633;967;968;9981	4	1	3214;5672;5776;8780	6	0.915115	1618;3618;4864;5459;9556;968	7	0.89768	11233;2697;3214;4084;5672;5992;8211	11	0.343332	1258;1618;234;261;3618;5776;6045;8780;8784;9556;9641	14	0.873778	10297;234;2583;3214;4047;4856;4921;5776;5933;6045;6888;8784;9556;9981	16	0.48544	10908;11079;11350;1258;1618;2697;3570;5100;5592;5769;5966;6777;7271;7854;8211;967	7	1	11079;234;6344;7292;8211;8780;968	41	1.05341e-06	10297;10666;10908;11233;1258;1532;1618;2006;2290;261;2697;3214;3267;3570;3618;4047;4395;4528;4856;4864;5090;5459;5672;5887;5933;5966;6754;6777;7271;7595;7793;7826;7854;8075;8162;8252;951;9556;9633;967;9981	12	1	11079;11350;1258;234;474;5167;6045;6344;7292;8211;8780;968	32	0.00541046	10908;11233;1532;1618;261;3068;3214;3618;4047;4395;4856;4864;5090;5459;5672;5887;5933;5966;6754;6777;7271;7593;7595;7793;7826;7854;8075;8162;8784;951;9633;967	11
GO:0015904|tetracycline transport	13	0.00511759	10109;10243;151;1781;3067;4120;4318;5584;670;7295;7412;8650;9620	4	0.815473	4232;4376;5784;6632	6	0.67148	3067;4120;4318;5584;670;8650	6	0.484181	10109;1730;4232;5784;6632;9620	14	0.0260245	10243;151;1730;1781;3197;3480;4120;4239;4318;6376;6403;670;7295;9620	4	0.911475	10109;4232;4376;6530	8	0.0318356	10109;3067;4232;5584;5784;7295;8650;9620	0	1	/	6	0.171381	151;3067;3197;39;4232;8650	4	0.342218	10243;1730;4120;6376	8	0.246411	10243;1781;39;5279;5584;6376;6403;9620	5	0.548663	1730;4120;4232;4239;5226	13	0.0117853	10243;151;1781;3197;3480;4239;4318;5226;5279;5584;6376;7295;9620	9	0.205211	10109;3067;4376;5784;6403;6530;6632;7412;8650	16	0.000621162	10243;151;1730;1781;3480;39;4120;4239;4318;5226;5279;5584;6376;7295;8650;9620	6	0.611394	10109;3067;5784;6403;6632;7412	14
GO:0044255|cellular lipid metabolic process	21	0.615071	10250;10756;10951;11108;11157;11214;11792;2176;231;2382;2448;2450;4752;5165;5421;5924;7052;7399;8022;8129;9038	28	0.0310122	10089;10616;11767;138;1579;1580;1919;2250;2408;2429;3958;3980;4291;4378;4864;4974;5764;5931;6332;7863;7911;8064;8065;9130;9286;9290;9345;97	22	0.666245	10088;10756;10951;11157;11214;11331;231;2382;2448;2450;2981;3661;4556;5072;5421;5766;5924;657;7052;8022;8732;9357	26	0.121339	10089;10250;1228;138;1579;1580;1822;1919;2250;2408;2834;3958;4291;4378;5203;5931;6327;7911;8211;8572;8577;9130;9286;9290;9345;97	29	0.487288	10088;10089;10756;11214;1228;138;2176;231;2382;2981;381;4422;4752;4920;5072;5421;5924;615;6830;7034;7052;7399;7944;8022;8572;8633;8738;9038;9130	35	0.00879655	10616;10951;1579;1580;1822;1919;2250;2408;2695;2792;2795;2834;3437;3958;4291;4378;4864;504;5764;5766;5931;6327;6341;657;7863;7911;8065;8129;8211;8888;9039;9286;9290;9345;9360	17	0.0812808	10250;10432;10756;11108;2408;2695;5203;5931;6341;7287;7399;7944;8022;8577;8732;9130;97	14	0.122952	10088;11767;138;1579;1580;1919;3958;4291;4378;4556;4864;5072;6332;8065	26	0.000267897	10250;10432;10756;138;2176;2695;2981;381;4556;4598;4974;5203;5931;6332;6341;7287;7399;7863;7944;8129;8211;8732;8738;9130;9286;97	17	0.0623254	10088;10089;11767;1228;1579;1580;1919;2429;2974;3201;3958;3980;4378;504;5764;6721;8177	21	0.487901	10089;1919;231;2382;2450;2834;3661;3980;4422;4752;5165;5421;6721;6830;7034;8022;8129;8738;9038;9130;9357	20	0.32315	10250;11214;1822;2250;3725;3958;4291;4378;4598;4740;4920;5924;5931;615;6332;6341;8211;8888;9290;9345	24	0.52265	10089;10756;10951;11157;11214;11331;11792;1822;2176;231;2382;2448;2450;2981;5165;5421;5924;6830;7944;8022;8211;8732;8738;9357	27	0.221811	10088;10432;11767;1579;1580;1919;2250;2408;2792;2834;3958;4291;4378;4422;4864;4974;504;5931;6341;7287;7911;8177;8572;8577;9286;9290;97	32	0.0986226	10089;10250;11157;11214;11331;11763;11792;1822;2176;231;2382;2448;2450;2981;3661;3980;4556;5072;5421;5766;5924;6830;7034;7052;7399;8022;8129;8211;8633;8732;8738;8888	31	0.0632713	10432;11108;11450;1228;138;1579;1580;2250;2408;2792;3437;381;3958;4291;4378;4740;4864;504;5764;5931;6341;7287;7911;7944;8177;8572;8577;9038;9286;9290;97	27
GO:0006355|regulation of transcription, DNA-dependent	165	6.32142e-06	10024;10044;10124;10345;10370;10419;10483;10607;10843;1093;10955;110;11016;11024;11029;11038;11111;11219;11324;11339;11472;11495;11653;11673;11734;11770;11788;11817;11822;1219;1276;1397;1434;1437;148;1515;1675;2140;2186;2264;227;2288;2330;2340;2413;2418;2473;256;2604;2784;2810;2904;2916;294;2959;3038;3177;3205;3299;3320;3507;3544;3546;3640;3781;3860;3898;3914;3915;3945;3976;3978;4037;4165;4195;42…	107	0.845206	10057;10074;10274;10312;10313;10493;1061;10688;10827;1096;11250;11386;11483;11614;11687;11700;11708;11835;123;1230;1293;1326;1393;1459;1464;1512;1682;2146;2269;2300;2550;2559;2579;2636;2729;2764;2857;3014;3076;3210;3239;3490;3755;3926;3931;3951;3996;4156;417;42;4279;4658;4769;4906;4965;5092;511;5219;5331;5450;5469;5629;5679;5704;6046;6066;6163;6838;691;6997;7152;72;7314;7351;7425;7564;7667;7741;7…	210	1.15246e-13	10024;10044;10139;10192;10232;10340;10342;10345;10477;10607;1068;10828;10843;10883;10955;110;11016;11024;11111;11339;11354;11460;11472;11476;11490;11495;11546;11663;1169;11734;1177;11778;11817;11822;11827;1200;1219;1273;1276;1372;1397;1434;1437;1496;1515;1598;1675;1808;2140;2186;227;2288;2340;2413;2418;246;2473;2554;2604;2653;2702;2810;2871;2904;2918;294;2959;3129;3177;3205;3215;3293;3299;3316;33…	126	0.287315	10057;10074;10274;10312;10313;10493;1061;10688;10827;10923;10943;1109;11250;11386;11483;11614;11653;11708;11835;1335;1393;1451;1459;1464;1512;1590;1682;1841;1888;205;2146;2236;2269;2300;2510;2529;2550;2579;2636;2645;2729;2749;2764;2878;2947;3001;3014;3040;3076;3153;3210;34;3755;3829;3926;3931;3951;3996;4156;417;42;4658;4769;4843;4906;5092;5099;511;5163;5280;5475;5568;5569;5629;5633;5679;5704;5735…	251	0	10024;10044;10117;10124;10139;10246;10336;10342;10370;10483;10601;10607;1061;1068;10718;10770;10828;10843;10883;10955;110;11016;11024;1109;11111;11114;11219;11324;11339;1135;11354;11367;11472;11495;11546;11673;11734;11778;11817;11822;11827;1200;1219;1236;1276;1372;1393;1397;1434;1437;148;1515;1598;1675;1808;1953;2140;2186;2208;2286;2288;2330;2340;2413;2418;246;2473;2604;2653;2683;2784;28;2895;290…	96	0.999997	10274;10306;10312;10313;10481;10688;10827;10943;1096;11029;11483;11788;1179;123;1230;1451;1459;1464;1512;1590;1682;1818;1841;1854;1888;2231;2236;2269;2529;2550;2559;2636;2645;2729;2749;2764;2857;3001;3076;3239;3490;3755;3864;3931;3951;3996;4156;417;42;4279;4658;4769;4843;5092;511;5280;534;5469;5475;5629;5770;6076;612;6163;6180;6720;6776;6997;7007;7013;7314;7425;7604;7667;7668;7696;7741;7873;7929;…	37	1	10055;10057;10843;11673;11835;1924;1953;2269;2579;2702;2784;2922;3210;4231;4960;5154;5569;5704;620;6287;6302;6315;6630;7696;7736;7853;8319;8635;8652;8865;8890;9137;9437;9535;9696;9921;9972	62	0.294875	10306;10340;1061;10688;11029;1111;11386;11614;11817;11827;1230;1236;1284;1382;1464;1512;2432;2529;2554;2559;2636;2806;285;3014;3490;3755;3864;3931;3951;3996;4138;417;4287;4802;5331;5346;5450;5469;5608;6046;6163;6506;697;7152;7314;7344;7425;759;7741;7777;7860;7873;7929;8189;8394;8941;9050;9395;9689;9815;9846;9883	122	1.55285e-09	10057;10124;10177;10192;10483;10828;1093;1111;11114;11339;1135;11399;11460;11483;11495;1169;11835;1219;1230;1236;1284;1335;1393;1437;1459;1460;148;1592;1598;1853;2264;2269;2288;2300;2473;2510;2579;2628;2702;2729;2764;2810;2823;2857;2895;299;3001;3177;3210;3390;3479;3728;3751;3860;391;3915;399;4165;4167;4231;4327;4356;4769;4906;4960;4965;511;5154;5363;5397;5569;5608;5704;5894;605;6229;6232;6287;63…	39	1	10306;10827;1109;1464;1641;1738;2146;2231;256;2636;2916;2947;3014;311;3239;3755;3864;3931;3978;3996;4037;417;4275;4802;612;6506;691;7228;7425;7698;7741;7777;7929;8220;8800;9050;9846;9851;9883	113	0.818454	10312;10340;10342;10493;1061;1068;10883;10955;11016;11029;11111;11250;11476;11490;11663;11673;11687;11700;11734;1179;11827;1200;1236;1273;1278;1335;1393;1460;1675;1738;1888;1953;2208;2288;2554;256;2628;2653;2683;2784;2810;2904;3038;3040;3210;3218;3367;3546;3781;3914;3985;4156;417;4358;447;4716;5196;5219;5254;5332;5546;5704;6069;612;6210;624;6404;6462;6522;6531;6613;6793;6838;6861;7007;7079;7095;7…	102	0.669582	10074;10313;10688;10827;10828;1093;11114;1125;11483;11614;11770;11788;11817;1219;1230;1451;1464;1496;1512;1841;1854;1937;2236;2550;2559;2579;2636;2806;2857;2922;3001;3056;3076;3239;3271;3320;3490;3755;3864;3951;4100;42;4275;4334;4658;4769;4965;5092;5163;5280;534;5346;5450;5475;5629;5899;6046;6315;6630;665;6810;697;6997;7054;733;7344;7413;7461;7564;7578;7655;7667;7716;772;7736;7741;7873;7929;8304;…	169	0.000249202	10024;10124;10232;10342;10345;10370;10419;10607;1061;1068;10718;10770;10828;10843;1093;10943;10955;110;11029;11072;11111;11324;1135;11354;11495;11673;11687;11734;11760;1177;11770;11788;11817;11827;1219;1276;1335;1372;1397;1434;1437;1460;148;1598;1641;1675;1808;2186;2208;227;2340;2413;2418;246;2473;2554;256;2604;2784;2922;2959;311;3177;3390;3544;3546;3640;3728;3751;3781;3792;3898;3914;3915;3945;39…	140	0.431993	10057;10192;10274;10306;10312;10313;10601;10934;1111;11250;11339;11386;11483;11614;11700;11708;1179;11835;123;1230;1284;1293;1326;1393;1459;1464;1512;1592;1738;1841;1937;1953;205;2140;2146;2269;2550;2559;2579;2645;2702;2749;28;2806;2810;2823;2857;2878;2895;2947;3014;3076;3205;3210;3218;3239;3293;3344;3490;3495;3829;391;3926;3931;3951;4156;417;42;4231;4275;4658;4769;4843;4906;5092;511;5163;5280;54…	174	0.00737697	10124;10232;10345;104;1061;1068;10770;10843;1093;10955;110;11016;11029;11072;11111;11324;1135;11354;11460;11472;11495;11546;11663;11673;11687;1169;11734;11760;1177;11788;11817;11822;11823;11827;1200;1219;1276;1335;1372;1397;1434;1437;148;1496;1641;1675;1808;2186;2208;2340;2413;2418;246;2554;256;2604;2653;2702;2784;2904;2916;2918;2922;294;2959;299;311;3177;3299;3316;3544;3546;3755;3781;3792;3898;3…	149	0.163876	10057;10192;10274;10306;10312;10313;10445;10493;10601;10827;10923;1096;1111;1125;11250;11386;11399;11483;11708;1179;11835;123;1230;1236;1319;1326;1459;1464;1512;1515;1590;1592;1682;1841;1953;205;2146;2264;2269;2510;2529;2550;2559;2579;2645;2729;2749;2764;2771;2806;2810;2823;285;2857;290;2947;3001;3014;3076;3210;3239;3293;34;3490;3495;3829;391;3926;3931;3951;4009;4156;417;42;4275;4658;4769;4843;49…	153
GO:1901565|organonitrogen compound catabolic process	19	0.864817	10111;11703;1757;1882;3227;4221;5027;5133;5164;5983;6331;6799;6943;7106;7882;9053;9230;9653;9795	20	0.529627	10080;10089;11081;11445;11506;11594;1224;2877;4766;4987;5692;592;60;6699;7305;7672;7839;7862;9637;9781	32	0.0578895	10111;10420;10665;10698;10709;1083;11340;11703;1757;1882;3081;3227;3612;3789;3972;4382;5027;5049;5133;5164;5389;5707;5983;6331;6799;6943;7106;7882;8094;8418;9230;9598	25	0.189506	10080;10089;10968;11081;11445;11506;11594;1212;1224;2319;2697;4221;4766;5670;5692;592;6140;6699;7305;7672;7839;7862;9637;9781;9969	29	0.537334	10089;11193;11639;1468;1757;1882;2063;3227;3458;3972;4221;4382;4619;5049;5133;5707;5983;6107;6331;6699;6943;7106;8094;8418;9053;9230;9598;9795;9996	22	0.713933	10080;10111;10968;11081;11445;11808;1212;1224;4766;4987;5670;5692;592;60;6140;6496;6799;7305;7839;7862;9637;9781	11	0.693813	11506;2093;2319;2877;5164;6496;6699;7672;7882;9653;9969	12	0.321718	10080;10968;11081;11445;1212;1224;3227;4766;5692;592;6331;7305	10	0.882777	2093;2319;2697;2877;5164;6699;6943;7882;9053;9969	17	0.0700201	10080;10089;10968;11081;11445;11506;11808;1212;1224;1757;5027;5692;5709;6331;690;7305;8177	14	0.953316	10089;10111;1083;11703;1212;1224;4221;4619;5049;5115;6943;7106;9230;9996	34	0.000268614	10004;10080;10420;10968;11081;11445;11808;2319;2697;3789;4766;5133;5389;5692;5696;5709;590;592;60;6140;6331;6496;6538;6540;6799;7305;7672;7839;7862;7882;8103;9637;9781;9969	23	0.667227	10089;11703;1212;1468;1757;2541;3227;3972;4221;4237;4382;5049;5133;5983;6799;690;6943;7106;7882;8094;9053;9230;9996	26	0.333547	10111;11193;11445;11594;11808;1882;2063;2319;2697;440;4619;4766;4987;5164;5670;5709;592;6140;6496;7305;7839;7862;8177;8418;9637;9969	35	0.0355846	10004;10089;10665;10698;10709;11340;11703;1212;1468;1757;2541;3081;3227;3612;3972;4237;4382;5049;5133;5240;5696;5707;5983;60;6416;6799;690;6943;7106;7882;8094;9053;9230;9598;9764	30	0.107519	11193;11445;11506;11594;11639;11808;1224;2319;3789;440;4619;4766;4987;5115;5164;5670;5692;5709;592;6140;6331;6496;7305;7672;7839;7862;8177;9637;9781;9969	13
GO:0006418|tRNA aminoacylation for protein translation	7	0.999766	24;3777;4853;7735;8308;8685;8876	11	0.542272	11442;1393;2082;2410;6110;748;7513;7840;8527;9018;9102	11	0.799375	1030;10430;3777;4690;4853;6334;729;7735;7888;8308;8876	10	0.710909	11442;1393;1394;2082;3604;748;7840;8060;8527;9102	13	0.898855	10952;11407;1393;24;3558;3777;6334;729;7513;7735;7888;8308;8876	31	4.24893e-07	1030;10430;10752;11270;11442;11603;1945;2082;2321;2410;2530;324;3604;4110;481;4853;5124;5560;5860;6092;6110;6556;6603;6707;7058;748;7516;7840;7981;8527;9102	3	1	3604;7513;8876	5	0.655274	729;748;8527;9018;9102	10	0.204596	1030;1393;1394;2082;24;36;3604;7513;7888;9018	5	0.734817	11407;748;8308;8527;9102	15	0.222654	1030;10430;11603;1393;1394;1945;3558;3777;4110;5124;6596;729;7513;7516;7987	8	0.791711	11442;2082;24;7840;8308;8527;8876;9102	6	1	1030;11407;7888;8308;8876;9018	14	0.430801	11442;11603;1393;1945;2082;3604;5560;5860;7058;7513;7840;7981;8060;8527	11	0.935427	1030;11407;1394;24;3777;6334;729;7735;8308;8876;9018	10	0.843503	11442;2082;2321;4110;5860;7058;748;7840;8060;9102	10
GO:0008152|metabolic process	869	0	1002;10024;10029;10044;10065;10103;10108;10111;10115;10122;10123;10124;10190;10206;10238;10239;10250;10251;10345;10359;10369;10370;10374;10390;10399;1040;10407;10418;10419;10422;10438;10442;10470;10471;10483;10496;10498;10504;10508;10534;10597;10603;10607;10609;10627;1065;1071;10714;10756;10762;10777;10808;10824;10834;10843;10863;10870;10872;10887;1093;10951;10955;10969;10970;110;11002;11007;1101…	828	0	10021;10034;10040;10056;10057;10074;10079;10080;10089;10096;10148;10167;10179;10185;10186;10274;10291;10304;10312;10313;10333;10356;10360;10363;10394;10395;10401;10402;10424;10426;1046;10472;10493;10505;10518;10522;10527;10538;10577;10588;10591;10596;10605;1061;10616;10625;10646;10656;10669;10688;10697;10706;10717;10724;10735;10778;10781;10782;10793;10797;10799;10827;10844;10861;10865;1088;10884;…	1003	0	10018;10024;10029;10033;1004;10044;10065;10071;10079;10088;10092;10103;10108;10111;10115;10129;10139;10190;10192;10232;10238;10260;10284;10291;1030;10340;10342;10345;10349;10390;10399;1040;10407;10408;10418;10420;10422;10430;10438;10442;10477;10496;10504;10508;10540;10549;10559;10568;10584;10597;10603;10607;1065;10650;10665;10666;1068;10685;1069;10698;1070;10709;10710;10715;10716;10756;10762;1082…	821	1.82121e-12	10021;10034;10056;10057;10074;10080;10089;10096;10114;10179;10245;10250;10251;10267;10274;10297;10312;10313;10333;10360;10394;10395;10401;10402;10426;10449;10452;10472;10493;10505;10527;10538;1056;10577;10581;10588;10591;10596;1060;10605;1061;10618;10625;10646;10656;10669;10671;10688;10697;10706;10724;10771;10781;10782;10793;10797;10799;10803;10808;10827;10908;10912;10923;10943;10968;10970;11022;…	1124	0	10018;10024;10033;10044;10051;10062;10065;10079;10084;10088;10089;10092;10096;10108;10117;10120;10123;10124;10128;10133;10139;10142;10238;10239;10246;10251;10260;1029;10303;10304;10318;10336;10342;10351;10359;10363;10367;10369;10370;10372;10374;10390;10407;10408;10418;10422;10468;10470;10483;10486;10496;10498;10504;10508;10585;10597;1060;10601;10603;10607;10609;1061;10627;1065;10650;10678;1068;10…	1026	0	10010;10016;10034;10056;10080;10103;10111;10148;10167;10179;10185;10209;10255;10267;10274;10284;1030;10306;10312;10313;10338;10394;10395;10399;10401;10402;10424;10426;10430;10431;10471;10472;10481;10505;10506;10520;10522;10527;10535;10538;10549;10560;10568;10577;10588;10596;10610;10616;10618;10625;10626;10630;10635;10640;10646;10651;10654;10663;10669;10688;10690;10697;10705;10706;10724;10735;1075…	409	0.0163895	10023;10055;10057;10062;10159;10206;10209;10250;10253;10255;10267;1029;10390;1040;10432;10438;10498;10505;10534;1056;10591;106;10618;10627;10633;10640;10690;10724;10756;10762;10781;10799;10803;10824;10843;10849;10863;10970;11040;11064;11085;11100;11108;11121;11191;1121;11226;11298;11363;11372;11439;1144;11504;11506;11550;11581;11626;11644;11647;11673;11696;11712;11726;11747;11752;11769;11782;1180…	430	0	10034;10080;10088;10096;10115;10167;10185;10306;10340;10401;10402;10422;1046;10472;10522;10527;10559;10585;10588;10609;1061;10688;10697;10716;10778;10865;10884;10912;10915;10962;10968;10995;10996;10997;11004;11007;11029;11031;11034;11041;11080;11081;11106;1111;11134;11144;11178;11179;11202;11231;11337;11386;11409;11440;11445;11463;11501;11513;11523;11555;11614;11645;1167;1168;11685;11686;1173;117…	530	2.60221e-15	10023;10040;10051;10057;10122;10124;10159;10177;10192;10250;10255;10257;10267;1029;1030;10304;10363;10394;1040;10408;10432;10438;10449;10483;10591;10618;10650;10669;10671;1070;10724;10756;10762;10781;10799;10828;1088;1093;10970;11026;11060;11064;11100;1111;11114;11121;11155;11178;11184;11191;11226;11233;11249;11264;11273;11301;11339;1135;11365;11366;11399;11402;11439;11460;11483;11495;11550;11573…	460	1.79426e-11	10034;10080;10088;10089;10096;10114;10115;10185;10186;10251;10263;10306;10401;10422;10442;1046;10520;10522;10527;10559;10577;10588;10597;10609;10716;10735;10808;10827;10872;10884;10928;10962;10968;10982;10996;10999;11022;11034;11041;11080;11081;1109;11091;11106;11144;11296;11298;11311;11393;11407;11440;11445;11463;11501;11506;11519;11523;11553;11555;11593;11598;1167;1168;11685;1173;11736;11767;11…	843	0	10010;10065;10071;10089;10096;1010;10103;10104;10111;10238;10239;10263;1029;10297;1030;10312;10338;10340;10342;10349;10430;10431;10442;10471;10493;10496;10506;10520;10549;10559;10560;10568;10609;1061;10610;10630;10635;10647;10671;10678;1068;10685;1069;1070;10705;1071;10714;10715;10716;10724;10735;10761;10771;10777;10793;10796;1080;1083;10865;10870;10881;10883;10884;10928;10955;10962;10982;10992;1…	784	0	10004;10014;1002;10034;1004;10040;10074;10080;10114;10115;10133;10179;10245;10250;10255;10257;10267;10291;10304;10313;10318;10394;10401;10402;10420;10422;10426;10438;10498;10504;10528;10538;10574;10577;10584;10588;10597;10618;10621;10625;10633;10640;1065;10669;10688;10690;10697;10745;10762;10799;10803;10808;10827;10828;10834;10845;10908;10912;10915;10925;1093;10968;11022;1103;11033;11034;11041;11…	950	0	10018;1002;10024;10065;10071;10089;10092;10108;10115;10120;10123;10124;10133;10167;10172;10232;10238;10239;10251;10255;10284;1030;10342;10345;10359;10369;10370;10374;10407;10419;10422;10438;10449;10470;10504;10508;10549;10559;10584;10597;1060;10603;10607;1061;10626;1065;1068;10685;1069;1071;10710;10716;10718;10756;10762;10770;10777;10808;10828;10834;10841;10843;10845;10870;10872;10881;1093;10943;…	949	2.99502e-15	10014;10021;10034;10056;10057;10088;10111;10114;10148;10179;10186;10192;10257;10274;10297;10303;10304;10306;10312;10313;10333;10338;10394;10395;1040;10401;10424;10426;10432;1046;10472;10498;10505;10527;10528;1056;10577;10581;10588;10591;10601;10609;10625;10627;10646;10656;10666;10669;10690;10697;1070;10706;10724;10771;10778;10781;10793;10797;10799;10823;10849;10861;1088;10884;10908;10912;10934;10…	1065	0	10004;10018;1002;1004;10065;10071;10079;10089;10092;10108;10115;10120;10124;10129;10133;10159;10167;10190;10232;10239;10250;10260;10284;1030;10345;10390;104;10407;10422;10438;10496;10504;10508;10549;10559;10584;10585;10597;10603;1061;10626;1065;10650;10665;10678;1068;10685;1069;10698;10709;1071;10710;10716;10770;10834;10841;10843;10845;10865;10870;10872;10881;10884;1093;10933;10955;10959;10969;10…	955	0	10021;10022;10034;10040;10056;10057;10128;10148;10179;10192;10209;10263;10267;10274;10304;10306;10312;10313;10333;10338;10351;10369;10372;10374;10375;10394;10395;1040;10401;10424;10426;10432;10445;10452;10457;10472;10493;10498;10505;1052;10527;1056;10560;10588;10591;1060;10601;10618;10625;10627;10644;10646;10656;10669;10671;10690;10697;1070;10706;10724;10771;10781;10782;10793;10799;10803;10824;10…	755
GO:0017001|antibiotic catabolic process	6	0.0868551	11703;2448;2450;3227;6799;7106	2	0.714773	11506;60	8	0.0112141	11703;2448;2450;3227;3972;5072;6799;7106	1	0.879978	11506	4	0.631659	3227;3972;5072;7106	4	0.362524	11808;504;60;6799	1	0.818132	11506	2	0.32915	3227;5072	0	1	/	3	0.155361	11506;11808;504	3	0.500741	11703;2450;7106	4	0.22776	11808;3725;60;6799	8	0.0114824	11703;2448;2450;3227;3972;4237;6799;7106	2	0.773589	11808;504	10	0.000592202	11703;2448;2450;3227;3972;4237;5072;60;6799;7106	3	0.568007	11506;11808;504	3
GO:0015849|organic acid transport	19	0.0868551	10240;10763;11341;11342;1501;1792;200;273;2957;2967;3875;7053;7335;7477;7500;8764;8916;9442;9638	10	0.815473	2428;26;3596;4149;551;5583;6845;7256;747;7913	13	0.73614	200;273;2957;5788;6898;7053;7477;7500;8664;8764;8916;9442;9638	17	0.13944	1288;1403;1417;2428;2978;4149;4506;5478;551;5583;6519;6845;7256;747;7913;807;8861	20	0.323511	10037;10240;1403;1501;1792;200;26;273;2957;2967;3417;3737;4251;5788;6000;6719;6898;6971;7477;8916	12	0.824498	1288;2428;402;4149;551;5583;6845;7256;7263;7913;8419;8744	7	0.650943	10037;26;3417;4506;6234;807;8764	12	0.0258367	11133;1403;2428;2978;551;5583;6845;7256;7500;7913;8419;9638	3	0.975109	10037;2957;3417	22	3.97477e-07	11133;11342;1403;1501;2428;2722;2967;2978;5478;551;5583;6519;6845;7256;7335;7477;7500;7913;81;8764;8880;9638	24	0.00165784	10240;11133;1403;1501;1792;200;26;2722;2967;2978;5468;5583;6000;6719;6845;6898;7335;747;7694;81;8664;8744;8764;9638	6	0.992406	11342;3737;6519;7263;7500;7913	12	0.892806	10037;10240;1792;200;2967;5478;6845;6898;7335;7500;8764;8880	29	8.92581e-05	10763;11133;11341;1288;1906;2428;2957;2978;3417;3596;3737;3875;402;4149;4506;551;5583;6000;6234;6519;7053;7256;747;7694;7913;807;8217;8664;9638	11	1	10240;10763;200;2957;2967;6898;7053;7477;8764;8861;8880	15	0.495047	11133;11341;1288;26;3417;3737;402;4149;5583;6519;7694;7913;807;8217;8664	12
GO:0006101|citrate metabolic process	0	1	/	10	9.58691e-07	10706;11176;11573;11727;2775;316;5239;5660;9217;966	0	1	/	9	3.58289e-05	10706;11176;11573;2775;4474;5239;5660;9217;966	1	1	6865	9	9.01454e-05	10706;11176;11573;2775;316;4474;5239;9217;966	0	1	/	1	0.515232	5660	2	0.352301	11573;5239	1	0.55509	6865	0	1	/	3	0.262924	11573;5239;966	0	1	/	9	0.000108704	10706;11176;11573;2775;316;4474;5239;9217;966	0	1	/	9	0.000131073	10706;11176;11573;2775;316;4474;5239;9217;966	1
GO:0009081|branched-chain amino acid metabolic process	3	0.835266	10504;11350;4194	11	0.000195374	10360;2314;2709;323;5997;8028;8122;8469;877;9;968	5	0.417096	10504;11350;2794;2992;7437	9	0.00771177	10360;2314;323;5997;8028;8469;877;9;968	4	0.836753	10504;11350;2992;4194	12	0.000178539	2314;2709;2794;323;5997;6977;8028;8122;8469;877;9;968	0	1	/	6	0.00776042	323;5997;8028;877;9;968	2	0.617181	8122;877	2	0.506586	2314;9	2	0.869978	2992;9	6	0.121843	10504;11350;2314;2794;323;7437	5	0.487843	10504;2992;4194;7437;968	11	0.0010403	2314;2709;2794;323;5997;6977;8028;8122;8469;877;9	6	0.327793	10504;11350;2992;4194;7437;968	12	0.00025287	2314;2709;2794;323;5997;6977;8028;8122;8469;8740;877;9	1
GO:0071705|nitrogen compound transport	37	0.999766	10240;10499;10545;10763;11341;11342;1501;1792;200;2390;2444;273;2788;2957;2967;345;3875;4064;4178;4256;4554;5714;7051;7053;7335;7477;7500;7554;7689;7703;8005;8489;8764;8916;9318;9442;9638	40	0.616078	10002;10773;10860;11004;11021;11057;11222;11309;2428;26;2687;2801;3596;4029;4149;4396;4795;5176;5393;551;5583;6145;6523;6572;6845;6899;7256;747;785;7913;8039;8131;8377;8445;8494;9203;9361;9917;9944;9973	35	1	10063;1022;10545;10719;11271;11567;1259;200;2390;2706;273;2957;3042;345;3676;4064;4178;4256;4554;5502;5788;6010;6898;7053;7477;7500;7689;8005;8489;8664;8764;8916;9318;9442;9638	47	0.270771	1035;10773;10860;11021;11102;11222;1288;1403;1417;2428;2655;2687;2978;4029;4149;4506;4795;5176;5393;5478;551;5583;6145;6519;6572;6739;6845;6899;6974;7256;747;7913;8039;807;8131;8377;8861;9002;9105;9253;9361;9733;9784;9786;9917;9944;9973	50	0.996912	10035;10037;10063;1022;10240;10336;1054;10719;10820;10927;1259;1403;1501;1568;1792;200;2390;2444;26;2706;273;2957;2967;3042;3417;345;3676;3737;4064;4251;4256;4422;5041;5116;5714;5788;6000;6010;6719;6898;6941;6971;7477;7554;7687;7689;8289;8489;8916;9318	56	0.188802	10002;10593;10632;10773;10860;11004;11021;11057;11102;11222;11309;1288;1944;2428;2581;2655;3574;402;4029;4149;4396;4693;5176;5393;551;5583;5792;5910;6134;6145;6329;6572;6583;6845;6899;6974;7115;7256;7263;7703;785;7913;8131;8377;8419;8445;8481;8744;9002;9253;9733;9780;9786;9917;9944;9973	20	0.997764	10037;10773;10972;26;2655;2687;3417;4178;4256;4506;5714;6029;6234;807;8289;8764;9318;9361;9587;9786	19	0.71354	11004;11133;1403;2428;2978;3518;4795;5176;551;5583;6845;6899;7256;7500;7913;8419;9002;9638;9733	19	0.938697	10002;10037;1054;10820;10972;1852;2655;2687;2788;2957;3417;4090;5714;7554;8289;8489;9587;9786;9944	29	0.133305	11133;11342;11370;1264;1403;1501;2428;2722;2967;2978;4178;4795;5176;5478;551;5583;6519;6597;6845;7256;7335;7477;7500;7913;81;8764;8880;9105;9638	73	8.14729e-07	10240;10719;10860;11057;11102;11133;11222;11271;11294;11533;1259;1403;1501;1568;1792;1835;1944;200;2460;2581;26;2706;2722;2788;2967;2978;3042;3574;3676;4029;4178;4256;4396;4422;4554;4672;5176;5468;5502;5583;5641;574;5910;6000;6145;626;6583;6597;6719;6845;6898;6899;6912;7335;747;7554;7687;7694;8005;81;8255;8261;8434;8445;8487;8664;8744;8764;9002;9105;9203;9318;9638	20	1	10623;11342;2655;3737;6519;6523;6739;7263;7500;7766;7790;785;7913;8039;8131;8289;9780;9786;9917;9944	34	1	10037;10063;10240;11102;11294;1259;1792;200;2390;2444;2967;3714;4178;4256;5176;5478;5502;557;5758;6029;6126;6845;6898;6899;7335;7500;7687;7689;8005;8764;8880;9002;9105;9318	54	0.231115	1054;10763;10773;10860;10972;11133;11222;11341;1264;1288;1906;2428;2655;2687;2957;2978;3417;3596;3737;3875;402;4149;4422;4506;4554;4795;5393;551;5583;6000;6145;6234;6519;7053;7115;7256;747;7694;7773;785;7913;807;8074;8217;8289;8377;8445;8664;9638;9733;9786;9917;9944;9973	42	1	1022;10240;10719;10763;11102;11294;11562;11567;1835;200;2390;2444;2706;2957;2967;3714;4178;4256;5176;5502;5641;5758;6010;6029;6126;622;6898;6899;7053;7477;7554;7687;7689;7790;8005;8434;8764;8861;8880;9002;9105;9318	39	0.963704	10773;10860;10972;11133;11222;11341;1288;26;2655;2687;3417;3737;402;4149;4795;5393;5583;6145;6519;6523;6572;6739;6912;7115;7694;7773;785;7913;807;8217;8289;8377;8664;9587;9733;9786;9917;9944;9973	27
GO:0046394|carboxylic acid biosynthetic process	19	0.999766	10504;11039;1757;3131;3385;3553;4194;4615;4620;4752;5563;6071;6525;658;7292;811;8567;8639;9038	58	8.14741e-11	10360;10616;10646;1088;10908;11273;11767;138;1529;1532;1579;1580;1756;2159;220;2353;2610;2709;3068;3137;3214;323;3531;3598;3622;3732;3771;4378;4395;5011;5057;5672;5997;6185;6446;6586;6888;6894;7109;7271;7854;7941;8028;8108;8122;8148;8170;8469;8482;877;9;9101;9345;9373;9556;9579;9637;967	32	0.448805	10504;10666;1757;2125;2220;2794;2825;3385;3539;3553;4349;4615;4620;4921;5264;5563;5639;5676;6022;6071;6525;657;6578;658;7292;7437;7464;8008;8037;8567;8639;8838	38	0.0196799	10297;10360;10646;10908;11037;138;1532;1579;1580;3068;3214;323;3531;3622;4378;4395;5011;5672;5997;6446;6894;7109;713;7271;7854;7941;8028;8148;8170;8469;877;9;9101;9345;9556;9579;9637;967	20	1	10504;138;1757;3539;3553;3747;4047;4084;4194;4349;4615;4619;4752;5563;6071;6830;7292;811;8639;9038	67	6.02828e-12	10616;10646;1088;10908;11037;11273;11608;11729;1529;1579;1580;2125;2159;220;2220;2353;2610;2667;2709;2794;3137;323;3531;3598;3622;3771;4378;4395;5100;5392;5639;5997;6185;6341;6446;657;6586;6755;6894;6977;7109;713;7271;7854;7941;8028;8108;8122;8148;8170;8276;8469;8482;877;9;9039;9101;9343;9344;9345;9360;9373;9556;9579;9637;9639;967	5	1	3214;5672;5776;6341;6894	26	0.00055928	11767;138;1579;1580;323;3531;3622;3747;4378;5011;5392;5997;7109;713;8028;8108;811;8148;8170;8482;877;9;9101;9373;9556;9579	13	0.882777	1088;11273;138;2125;3137;3214;4084;5563;5672;6341;811;8122;877	20	0.097249	11767;1192;1579;1580;1757;2974;3531;3622;4378;5392;5776;713;8148;8170;8639;9;9101;9373;9556;9579	33	0.163324	10297;11273;220;3214;3385;3534;3539;3553;3747;3771;4047;4349;4615;4619;4752;4921;5011;5057;5563;5639;5776;6525;6578;6586;6755;6830;6888;8037;8194;8639;9;9038;9556	30	0.138677	10504;10908;1192;2610;2794;323;3531;3570;3732;4378;4620;5100;6071;6341;6894;7271;7437;7464;7854;8008;8108;8276;8567;9101;9344;9345;9579;9637;9639;967	20	1	10504;1192;1757;2220;3539;3553;3747;4194;4349;4615;5563;6525;6578;658;6830;7292;7437;8008;8037;811	63	5.44774e-10	10297;10646;10666;1088;10908;11037;11273;11767;1529;1532;1579;1580;1756;2125;2159;2353;2610;2667;2709;2794;3137;3214;323;3570;3598;3622;4047;4378;4395;4619;5011;5392;5639;5672;5676;5997;6341;6446;6586;6755;6894;6977;7109;713;7271;7854;7941;8028;8108;8122;8148;8469;8482;877;9;9101;9343;9373;9556;9579;9637;9639;967	27	0.988426	10504;11763;1192;1757;2220;3534;3539;3553;3747;4194;4349;4615;5057;5264;5563;5639;6071;6525;6578;658;6830;7292;7437;8008;8037;811;8639	59	5.69626e-08	10646;1088;10908;11037;11273;138;1529;1532;1579;1580;1756;2159;2353;2667;2709;2794;3068;3131;3137;3214;323;3598;3622;4047;4378;4395;4619;4620;5011;5672;5997;6341;6446;6586;6894;6977;7109;713;7271;7593;7854;7941;8028;8108;8122;8148;8194;8469;8482;8740;877;9;9038;9343;9373;9579;9637;9639;967	25
GO:0022613|ribonucleoprotein complex biogenesis	1	0.999766	1977	4	0.65324	1006;11257;2409;2637	0	1	/	4	0.668455	10771;2409;2637;5807	0	1	/	21	1.57283e-11	1006;10338;10771;10982;10995;11257;11568;1487;1571;1894;1977;2071;2409;2637;5078;5104;5807;6125;6543;7516;8091	0	1	/	4	0.169992	10995;2409;5078;5807	0	1	/	11	1.55748e-05	1006;10982;11257;1487;1827;2409;2637;2668;5078;5104;5807	20	2.50623e-11	1006;10338;10771;10982;10995;11257;11568;1487;1571;1977;2071;2409;2637;2668;5078;5104;5807;7516;8091;8251	0	1	/	0	1	/	10	0.0335278	1006;10338;10771;10982;10995;11568;2637;5807;6125;8091	0	1	/	14	0.000312619	1006;10338;10771;10982;10995;11257;1487;1894;2071;2409;2637;2668;5807;6125	2
GO:0046034|ATP metabolic process	3	0.999766	6344;7292;7595	20	0.0014028	10908;1532;2006;2520;3068;3214;4395;563;5672;6668;6754;6765;6888;7271;7826;7854;8162;8252;9556;967	7	0.971502	10666;2825;4921;6344;7292;7595;8838	15	0.0990477	10297;10908;1532;2006;3068;3214;4395;5672;6754;7271;7826;7854;8162;9556;967	4	1	4047;4084;6344;7292	24	0.000300602	10016;10908;11729;2006;2520;3346;4395;5100;5769;5887;6668;6754;6765;7271;7595;7793;7826;7854;8162;8252;951;9556;9633;967	2	1	3214;5672	1	0.999972	9556	4	0.882777	3214;4084;5672;5992	1	1	9556	6	0.945689	10297;3214;4047;4921;6888;9556	8	0.694085	10908;3570;5100;5592;5769;7271;7854;967	2	1	6344;7292	23	0.0008121	10297;10666;10908;1532;2006;3214;3570;4047;4395;5672;5887;6754;7271;7595;7793;7826;7854;8162;8252;951;9556;9633;967	2	1	6344;7292	19	0.0284032	10908;1532;3068;3214;4047;4395;5672;5887;6754;7271;7593;7595;7793;7826;7854;8162;951;9633;967	5
GO:0019219|regulation of nucleobase-containing compound metabolic process	166	1.20937e-05	10024;10044;10124;10345;10370;10419;10483;10607;10843;1093;10955;110;11016;11024;11029;11038;11111;11219;11324;11339;11472;11495;11653;11673;11734;11770;11788;11817;11822;1219;1276;1397;1434;1437;148;1515;1675;2140;2186;2264;227;2288;2330;2340;2413;2418;2473;256;2604;2784;2810;2904;2916;294;2959;3038;3177;3205;3299;3320;3507;3544;3546;3640;3781;3860;3898;3914;3915;3945;3976;3978;4037;4165;4195;42…	109	0.84361	10057;10074;10274;10312;10313;10493;1061;10688;10827;1096;11250;11386;11483;11614;11687;11700;11708;11835;123;1230;1293;1326;1393;1459;1464;1512;1682;2146;2269;2300;2550;2559;2579;2636;2729;2764;2857;3014;3076;3210;3239;3490;3755;3926;3931;3951;3996;4156;417;42;4279;4658;4769;4830;4906;4965;5092;511;5219;5331;5450;5469;5629;5679;5704;6046;6066;6163;6838;691;6997;7022;7152;72;7314;7351;7425;7564;7…	214	5.28722e-14	10024;10044;10139;10192;10232;10340;10342;10345;10477;10607;1068;10828;10843;10883;10955;110;11016;11024;11111;11339;11354;11460;11472;11476;11490;11495;11546;11663;1169;11734;1177;11778;11817;11822;11827;1200;1219;1273;1276;1372;1397;1434;1437;1496;1515;1598;1675;1808;1962;2140;2186;227;2288;2340;2413;2418;246;2473;2554;2604;2653;2702;2810;2871;2904;2918;294;2959;3129;3177;3205;3215;3293;3299;33…	130	0.234318	10057;10074;10274;10312;10313;10493;1061;10688;10827;10923;10943;1109;11250;11386;11483;11614;11653;11708;11835;1335;1393;1451;1459;1464;1512;1590;1682;1841;1888;205;2146;2236;2269;2300;2510;2529;2550;2579;2636;2645;2729;2749;2764;2878;2947;3001;3014;3040;3076;3153;3210;34;3755;3829;3926;3931;3951;3996;4156;417;42;4658;4769;4830;4843;4906;5092;5099;511;5163;5210;5280;5475;5568;5569;5629;5633;5679…	254	0	10024;10044;10117;10124;10139;10246;10336;10342;10370;10483;10601;10607;1061;1068;10718;10770;10828;10843;10883;10955;110;11016;11024;1109;11111;11114;11219;11324;11339;1135;11354;11367;11472;11495;11546;11673;11734;11778;11817;11822;11827;1200;1219;1236;1276;1372;1393;1397;1434;1437;148;1515;1598;1675;1808;1953;1962;2140;2186;2208;2286;2288;2330;2340;2413;2418;246;2473;2604;2653;2683;2784;28;289…	99	0.999997	10274;10306;10312;10313;10481;10688;10827;10943;1096;11029;11483;11788;1179;123;1230;1451;1459;1464;1512;1590;1682;1818;1841;1854;1888;2231;2236;2269;2529;2550;2559;2636;2645;2729;2749;2764;2857;3001;3076;3239;3490;3755;3864;3931;3951;3996;4156;417;42;4279;4658;4769;4830;4843;5092;511;5280;534;5469;5475;5629;5770;6076;612;6163;6180;6720;6776;6997;7007;7013;7022;7314;7425;7604;7667;7668;7696;7741;…	37	1	10055;10057;10843;11673;11835;1924;1953;2269;2579;2702;2784;2922;3210;4231;4960;5154;5569;5704;620;6287;6302;6315;6630;7696;7736;7853;8319;8635;8652;8865;8890;9137;9437;9535;9696;9921;9972	62	0.334756	10306;10340;1061;10688;11029;1111;11386;11614;11817;11827;1230;1236;1284;1382;1464;1512;2432;2529;2554;2559;2636;2806;285;3014;3490;3755;3864;3931;3951;3996;4138;417;4287;4802;5331;5346;5450;5469;5608;6046;6163;6506;697;7152;7314;7344;7425;759;7741;7777;7860;7873;7929;8189;8394;8941;9050;9395;9689;9815;9846;9883	124	1.18169e-09	10057;10124;10177;10192;10483;10828;1093;1111;11114;11339;1135;11399;11460;11483;11495;1169;11835;1219;1230;1236;1284;1335;1393;1437;1459;1460;148;1592;1598;1853;2264;2269;2288;2300;2473;2510;2579;2628;2702;2729;2764;2810;2823;2857;2895;299;3001;3177;3210;3390;3479;3728;3751;3860;391;3915;399;4165;4167;4231;4327;4356;4769;4906;4960;4965;511;5154;5363;5397;5569;5608;5704;5894;605;6229;6232;6287;63…	39	1	10306;10827;1109;1464;1641;1738;2146;2231;256;2636;2916;2947;3014;311;3239;3755;3864;3931;3978;3996;4037;417;4275;4802;612;6506;691;7228;7425;7698;7741;7777;7929;8220;8800;9050;9846;9851;9883	114	0.846759	10312;10340;10342;10493;1061;1068;10883;10955;11016;11029;11111;11250;11476;11490;11663;11673;11687;11700;11734;1179;11827;1200;1236;1273;1278;1335;1393;1460;1675;1738;1888;1953;2208;2288;2554;256;2628;2653;2683;2784;2810;2904;3038;3040;3210;3218;3367;3546;3781;3914;3985;4156;417;4358;447;4716;5196;5219;5254;5332;5546;5704;580;6069;612;6210;624;6404;6462;6522;6531;6613;6793;6838;6861;7007;7079;70…	104	0.664046	10074;10313;10688;10827;10828;1093;11114;1125;11483;11614;11770;11788;11817;1219;1230;1451;1464;1496;1512;1841;1854;1937;2236;2550;2559;2579;2636;2806;2857;2922;3001;3056;3076;3239;3271;3320;3490;3755;3864;3951;4100;42;4275;4334;4658;4769;4965;5092;5163;5280;534;5346;5450;5475;5629;5899;6046;6315;6630;665;6810;697;6997;7022;7054;733;7344;7413;7461;7564;7578;7655;7667;7716;772;7736;7741;7873;7929;…	172	0.000210189	10024;10124;10232;10342;10345;10370;10419;10607;1061;1068;10718;10770;10828;10843;1093;10943;10955;110;11029;11072;11111;11324;1135;11354;11495;11673;11687;11734;11760;1177;11770;11788;11817;11827;1219;1276;1335;1372;1397;1434;1437;1460;148;1598;1641;1675;1808;1962;2186;2208;227;2340;2413;2418;246;2473;2554;256;2604;2784;2922;2959;311;3177;3390;3544;3546;3640;3728;3751;3781;3792;3898;3914;3915;39…	142	0.449929	10057;10192;10274;10306;10312;10313;10601;10934;1111;11250;11339;11386;11483;11614;11700;11708;1179;11835;123;1230;1284;1293;1326;1393;1459;1464;1512;1592;1738;1841;1937;1953;205;2140;2146;2269;2550;2559;2579;2645;2702;2749;28;2806;2810;2823;2857;2878;2895;2947;3014;3076;3205;3210;3218;3239;3293;3344;3490;3495;3829;391;3926;3931;3951;4156;417;42;4231;4275;4658;4769;4830;4843;4906;5092;511;5163;52…	178	0.00528985	10124;10232;10345;104;1061;1068;10770;10843;1093;10955;110;11016;11029;11072;11111;11324;1135;11354;11460;11472;11495;11546;11663;11673;11687;1169;11734;11760;1177;11788;11817;11822;11823;11827;1200;1219;1276;1335;1372;1397;1434;1437;148;1496;1641;1675;1808;1962;2186;2208;2340;2413;2418;246;2554;256;2604;2653;2702;2784;2904;2916;2918;2922;294;2959;299;311;3177;3299;3316;3544;3546;3755;3781;3792;3…	151	0.175242	10057;10192;10274;10306;10312;10313;10445;10493;10601;10827;10923;1096;1111;1125;11250;11386;11399;11483;11708;1179;11835;123;1230;1236;1319;1326;1459;1464;1512;1515;1590;1592;1682;1841;1953;205;2146;2264;2269;2510;2529;2550;2559;2579;2645;2729;2749;2764;2771;2806;2810;2823;285;2857;290;2947;3001;3014;3076;3210;3239;3293;34;3490;3495;3829;391;3926;3931;3951;4009;4156;417;42;4275;4658;4769;4830;48…	154
GO:0034654|nucleobase-containing compound biosynthetic process	183	0.000285021	10024;10044;10124;10345;10370;10419;10483;10534;10607;10843;1093;10955;110;11016;11024;11029;11038;11111;11219;11324;11339;11472;11495;11653;11673;11734;11770;11788;11817;11822;1219;1276;1397;1434;1437;148;1515;1675;2140;2186;2264;227;2288;2330;2340;2413;2418;2473;256;2583;2604;2784;2810;2904;2916;294;2959;3038;3177;3205;3299;3320;3385;3457;3507;3544;3546;3640;3781;3860;3898;3914;3915;3945;3976;3…	135	0.665306	10057;10074;10274;10312;10313;10493;1061;10688;10827;10908;1096;11031;11250;11276;11365;11386;11483;11614;11687;11700;11708;11835;123;1230;1293;1326;1393;1459;1464;1512;1532;1682;2006;2146;2269;2300;2520;2550;2559;2579;2636;2729;2764;2774;2857;3014;3068;3076;3210;3214;3239;3361;3490;3618;3755;3926;3931;3951;3996;4156;417;42;4279;4395;4401;4658;4769;4906;4965;5092;511;5219;5331;5450;5469;5629;5672…	236	7.37279e-12	10024;10044;10139;10192;10232;10340;10342;10345;10477;10607;10666;1068;10828;10843;10883;10955;110;11016;11024;11111;11339;11354;11460;11472;11476;11490;11495;11546;11663;1169;11734;1177;11778;11817;11822;11827;1200;1219;1273;1276;1372;1397;1434;1437;1496;1515;1598;1675;1808;2015;2140;2186;227;2288;2340;2413;2418;246;2473;2554;2604;2653;2702;2810;2825;2871;2904;2918;294;2959;3129;3177;3205;3215;3…	154	0.189506	10057;10074;10274;10297;10312;10313;10493;1061;10688;10827;10908;10923;10943;11031;1109;11250;11276;11365;11386;11483;11614;11653;11708;11835;1335;1393;1451;1459;1464;1512;1532;1590;1682;1841;1888;2006;205;2146;2236;2269;2300;2510;2529;2550;2579;2636;2645;2678;2697;2729;2749;2764;2774;2878;2947;3001;3014;3040;3068;3076;3153;3210;3214;3361;34;3618;3755;3829;3926;3931;3951;3996;4156;417;42;4395;465…	268	2.66301e-11	10024;10044;10117;10124;10139;10246;10336;10342;10370;10483;10601;10607;1061;1068;10718;10770;10828;10843;10883;10955;110;11016;11024;1109;11111;11114;11219;11297;11324;11339;1135;11354;11367;11472;11495;11546;11550;11673;11734;11778;11817;11822;11827;1200;1219;1236;1276;1372;1393;1397;1434;1437;1474;148;1515;1598;1675;1808;1953;2015;2140;2186;2208;2286;2288;2330;2340;2413;2418;246;2473;2604;2653…	141	0.999997	10274;10306;10312;10313;10481;10688;10787;10827;10908;10943;1096;11029;11276;11365;11483;11729;11788;1179;123;1230;1451;1459;1464;1512;1590;1682;1818;1841;1854;1888;1987;2006;2231;2236;2269;2290;2520;2529;2550;2559;2583;2636;2645;2678;2729;2749;2764;2774;2857;3001;3076;3239;3346;3361;3490;3618;3755;3864;3931;3951;3996;4101;4156;417;42;4279;4395;4401;4658;470;471;474;4769;4843;4856;5090;5092;5100;…	43	1	10055;10057;10534;10843;11550;11673;11835;1924;1953;2269;2579;2702;2784;2922;3210;3214;3682;4231;4960;5154;5569;5672;5704;620;6287;6302;6315;6630;7672;7696;7736;7853;8319;8635;8652;8865;8890;9137;9437;9535;9696;9921;9972	68	0.563867	10306;10340;1061;10688;11029;11031;1111;11386;11614;11817;11827;1230;1236;1284;1382;1464;1474;1512;2432;2529;2554;2559;2636;2806;285;3014;3490;3618;3755;3864;3931;3951;3996;4138;417;4287;470;4802;5331;5346;5450;5459;5469;5608;6046;6163;6506;697;7152;7314;7344;7425;759;7741;7777;7860;7873;7929;8189;8394;8941;9050;9395;9556;9689;9815;9846;9883	135	3.43455e-08	10057;10124;10177;10192;10483;10828;1093;1111;11114;11339;1135;11365;11399;11460;11483;11495;11550;1169;11835;1219;1230;1236;1284;1335;1393;1437;1459;1460;148;1592;1598;1853;2264;2269;2288;2300;2473;2510;2579;2628;2678;2697;2702;2729;2764;2810;2823;2857;2895;299;3001;3177;3210;3214;3390;3479;3728;3751;3860;391;3915;399;4084;4165;4167;4231;4327;4356;4769;4906;4960;4965;511;5154;5363;5397;5569;5608…	45	1	10306;10827;1109;1464;1641;1738;2146;2231;256;2636;2916;2947;3014;311;3239;3361;3618;3755;3864;3931;3978;3996;4037;4101;417;4275;470;4802;6045;612;6506;691;7228;7425;7698;7741;7777;7929;8220;8800;9050;9556;9846;9851;9883	136	0.819024	10297;10312;10340;10342;10493;1061;1068;10883;10955;11016;11029;11031;11111;11250;11476;11490;11663;11673;11687;11700;11734;1179;11827;1200;1236;1273;1278;1335;1393;1460;1474;1675;1738;1888;1953;1987;2015;2208;2288;2554;256;2583;2628;2653;2683;2784;2810;2904;3038;3040;3210;3214;3218;3313;3367;3385;3546;3781;3914;3985;4047;4156;417;4358;4401;447;4716;4856;4921;5196;5219;5254;5332;5546;5704;5933;60…	120	0.753902	10074;10313;10688;10827;10828;10908;1093;11114;11225;1125;11365;11483;11550;11614;11770;11788;11817;1219;1230;1451;1464;1496;1512;1841;1854;1937;2236;2550;2559;2579;2636;2697;2806;2857;2922;3001;3056;3076;3239;3271;3320;3490;3570;3755;3864;3951;4100;42;4275;4334;4440;4658;4769;4965;5092;5100;5163;5280;534;5346;5450;5475;5592;5629;5769;5899;6046;6315;6630;665;6810;697;6997;7022;7054;7196;7271;733;…	180	0.0502462	10024;10124;10232;10342;10345;10370;10419;10607;1061;1068;10718;10770;10828;10843;1093;10943;10955;110;11029;11072;11111;11297;11324;1135;11354;11495;11673;11687;11734;11760;1177;11770;11788;11817;11827;1219;1276;1335;1372;1397;1434;1437;1460;148;1598;1641;1675;1808;2186;2208;227;2340;2413;2418;246;2473;2554;256;2604;2784;2922;2959;311;3177;3390;3544;3546;3640;3728;3751;3781;3792;3898;3914;3915;3…	179	0.116129	10057;10192;10274;10297;10306;10312;10313;10601;10666;10908;10934;1111;11250;11276;11339;11365;11386;11483;11614;11700;11708;1179;11835;123;1230;1284;1293;1326;1393;1459;1464;1474;1512;1532;1592;1738;1841;1937;1953;2006;205;2140;2146;2269;2290;2550;2559;2579;2645;2678;2697;2702;2749;2774;28;2806;2810;2823;2857;2878;2895;2947;3014;3076;3205;3210;3214;3218;3239;3293;3344;3361;3490;3495;3570;3618;38…	193	0.0957504	10124;10232;10345;104;1061;1068;10770;10843;1093;10955;110;11016;11029;11072;11111;11324;1135;11354;11460;11472;11495;11546;11663;11673;11687;1169;11734;11760;1177;11788;11817;11822;11823;11827;1200;1219;1276;1335;1372;1397;1434;1437;148;1496;1641;1675;1808;2015;2186;2208;2340;2413;2418;246;2554;256;2604;2653;2702;2784;2904;2916;2918;2922;294;2959;299;311;3177;3299;3316;3544;3546;3755;3781;3792;3…	185	0.0512189	10022;10057;10192;10274;10306;10312;10313;10445;10493;10601;10827;10908;10923;1096;11031;1111;1125;11250;11365;11386;11399;11483;11708;1179;11835;123;1230;1236;1319;1326;1459;1464;1512;1515;1532;1590;1592;1682;1841;1953;1987;205;2146;2264;2269;2510;2529;2550;2559;2579;2645;2678;2729;2749;2764;2771;2774;2806;2810;2823;285;2857;290;2947;3001;3014;3068;3076;3210;3214;3239;3293;3313;3361;34;3490;3495…	167
GO:0046907|intracellular transport	13	0.999766	10499;10545;2390;2444;2788;3428;4064;4554;5714;7051;7689;7703;8005	17	0.843195	10002;10860;11004;11021;11057;11309;2687;2801;4029;4396;6523;6547;8039;8131;8445;8494;9944	15	1	10063;1022;10545;10719;11271;11567;2390;2706;3428;3676;4064;4554;7689;8005;8253	13	0.995053	10860;11021;11538;2655;2687;4029;6547;6739;8039;8131;9733;9786;9944	18	1	10063;1022;10336;10719;10820;10927;1568;2390;2444;2706;3676;4064;4422;5714;6049;6941;7687;7689	28	0.268669	10002;10632;10860;11004;11021;11057;11309;11538;1944;2581;2655;3574;4029;4396;4693;5792;5910;6329;6547;6583;7115;7703;8131;8445;9733;9780;9786;9944	7	1	2655;2687;5427;5714;6029;9587;9786	2	0.999972	11004;9733	12	0.734881	10002;10820;1852;2655;2687;2788;4090;5427;5714;9587;9786;9944	1	1	11370	38	0.00021671	10719;10860;11057;11271;11294;11533;11538;1568;1835;1944;2460;2581;2706;2788;3428;3574;3676;3821;4029;4346;4396;4422;4554;4672;5427;5641;574;5910;626;6583;6912;7687;8005;8253;8255;8434;8445;8487	10	1	10623;2655;6523;6739;7766;8039;8131;9780;9786;9944	13	1	10063;11294;2390;2444;3428;3714;557;5758;6029;6126;7687;7689;8005	13	0.999546	10860;11538;2655;2687;4346;4422;4554;7115;8074;8445;9733;9786;9944	19	1	1022;10719;11294;11567;1835;2390;2444;2706;3714;5641;5758;6029;6126;622;7687;7689;8005;8253;8434	12	0.999349	10860;11538;2655;2687;6523;6739;6912;7115;9587;9733;9786;9944	7
GO:0006796|phosphate-containing compound metabolic process	71	0.999766	1002;10250;10756;10834;10969;11350;11584;1476;1657;2033;2034;2068;2212;24;241;2412;2545;2583;2617;2916;3333;336;3385;349;3838;3923;4027;4542;4603;4604;4728;474;4782;5165;5190;5996;6045;6075;6233;631;6344;6546;6558;6943;6952;7015;7052;7081;7092;7292;7566;7595;7654;8022;8044;8129;8134;8430;845;8568;8595;8780;8912;9280;9349;9483;9493;9566;9573;9650;9726	100	0.00140502	10040;10057;10089;10291;10313;10363;10394;10426;10505;10588;10591;10656;10724;10781;10844;10908;11031;11064;11169;11191;11233;11273;11349;11365;11523;1532;1618;197;2006;2122;2408;2520;2774;2796;3068;3094;3214;3361;3618;3755;4129;4170;432;4390;4395;4401;4538;4621;4696;4830;4845;4864;4974;4996;5513;563;5672;5740;5757;585;5930;5931;5933;5935;5966;597;6151;6332;6551;6668;6754;6765;6777;6888;7132;7271…	90	0.500564	10260;10291;10408;10666;10756;10834;10969;10971;11079;11328;11350;11584;11655;1476;1497;1558;1657;2033;2034;2433;2545;2617;2813;2825;3075;3267;3328;3333;336;3385;349;3536;3661;4020;4027;4439;4542;456;4665;4728;474;4921;5167;5190;5996;6045;6075;6233;631;6344;6468;6546;6655;6943;7052;7066;7081;7092;7156;7292;7585;7595;7654;8022;8044;8075;8258;8430;8568;8595;8706;8780;8838;9144;9233;9280;9308;9349;9…	105	0.000810992	10057;10089;10250;10297;10313;10394;10426;10505;10588;10591;10656;10671;10724;10781;10908;11031;11064;11169;11191;11349;11365;11523;1532;1618;2006;2043;2122;2158;2408;2442;2467;2535;2697;2774;2796;3068;3094;3214;3361;3618;3755;3829;4129;4170;4390;4395;4538;4696;4775;4830;4845;4856;4996;5163;5203;5258;5513;5568;5569;5672;5740;5757;5811;585;5871;5930;5931;5935;5966;597;6151;6302;6327;6494;6551;6754…	102	0.769706	10062;10089;10260;10351;10363;10408;10678;10756;10834;11079;11328;11350;11550;11584;11655;11711;1476;1558;1657;2033;2034;2068;24;241;2412;2433;2442;2545;2617;2648;2735;3095;3333;349;3536;3645;378;381;3838;3923;4020;4027;4047;4084;4422;4439;4542;456;4782;4920;5190;535;5395;5557;5604;5817;5819;5909;5953;6075;6233;6344;6498;6546;6558;6655;6943;7034;7052;7066;7081;7092;7292;7566;7654;7944;8022;8044;8…	107	0.0429918	10016;10313;10394;10426;10505;10588;10626;10724;10781;10908;11169;11191;11273;11349;11365;11523;11729;1258;1618;2006;2122;2290;2408;2520;2535;2583;261;2695;2774;2792;2795;3094;3346;3361;3437;3524;3582;3618;3755;4390;4395;4401;4528;4538;4621;4654;4696;470;474;4830;4845;4856;4864;4996;5090;5100;5258;5459;5499;5740;5757;5769;5865;5871;5887;5931;5933;5935;5966;597;6151;6327;6494;6566;6668;6754;6765;6…	52	0.0950871	10057;10062;10250;10432;10505;10591;10724;10756;10781;11064;11191;11550;1476;197;2408;241;2695;2813;3075;3214;3838;4129;4170;4604;4845;5203;5258;5569;5672;5757;5776;5811;585;5930;5931;597;6151;6302;6551;6952;7566;7672;7842;7912;7944;8022;8141;8577;8780;9130;97;9785	22	0.999972	10588;11031;11202;11523;1618;2442;3094;3618;3755;4696;470;4864;5459;5513;6332;6881;7425;7929;9543;9556;9610;968	76	2.49586e-05	10040;10057;10250;10363;10394;10408;10432;10591;10671;10724;10756;10781;11064;11191;11233;11273;11365;11550;1161;1476;24;2433;2690;2695;2697;3075;3095;3214;3432;3524;381;4084;4598;4604;4621;4845;4974;5203;5258;5325;535;5557;5569;5604;5672;5740;5909;5931;597;5992;5996;6097;6151;6302;6332;6551;6558;677;6943;6952;7842;7944;8129;8134;8211;845;9130;9286;938;9490;9573;9607;97;9785;9903;9994	31	1	10089;10588;11523;11553;1258;1618;234;261;2916;3094;336;3361;3618;3755;4170;4654;470;4728;5776;6045;6721;7156;7425;7929;806;8177;8727;8780;8784;9556;9641	73	0.800621	10089;10297;10671;10678;10724;11031;11273;11711;1558;1561;1700;2068;234;241;2583;2796;3075;3214;3313;3333;3385;349;3536;3661;378;4020;4047;4401;4422;4439;4728;4856;4921;506;5165;5513;5776;5865;5933;5953;6045;6471;6498;6546;6566;6594;6655;6721;6888;6943;6978;7034;7092;7425;7585;7654;7842;8022;806;8129;8134;8224;8258;8429;8784;9130;9144;9233;9280;9357;9556;9566;9981	66	0.672134	1002;10040;10250;10291;10313;10394;10426;10588;10834;10908;11064;11079;11225;11349;11350;11365;11523;11550;11553;1258;1618;2033;2122;2158;24;2697;3094;3432;3570;3755;4170;4538;4598;4621;4654;4696;4920;4996;5100;5163;5592;5724;5769;5871;5931;5966;597;6332;6494;6777;6881;6952;7271;7672;7854;7912;7929;8211;845;8496;8888;9250;938;967;9892;9994	63	1	1002;10089;10626;10756;10834;11079;11584;1476;2033;2034;234;241;2442;2545;2617;3333;349;3838;4027;432;4439;4542;4603;4604;4728;506;5165;5190;5819;6075;6233;6344;6471;6546;6655;6943;7081;7092;7132;7156;7292;7654;7944;8022;8044;8134;8211;8430;8568;8595;8727;8780;8912;9349;9357;9493;9566;9573;9650;968;9726;9727;9892	128	4.99247e-06	10057;10297;10313;10394;10426;10432;10505;10588;10591;10656;10666;10724;10781;10908;10971;11064;11169;11191;11233;11273;11349;11365;1161;1258;1532;1618;197;2006;2122;2290;2408;2433;2467;261;2697;2774;2792;3075;3095;3214;3267;3361;3524;3570;3580;3618;3829;3923;4047;4129;4390;4395;4401;4422;4528;4538;4696;4830;4845;4856;4864;4974;4996;5090;5163;5258;5325;5459;5499;5513;5569;5604;5672;5757;585;5871;…	93	0.738778	1002;10089;10250;10260;10626;10678;10834;10969;11079;11350;11584;11655;11711;1258;1476;1657;1700;2033;2034;2068;234;24;241;2442;2545;2617;2916;3298;3328;3333;349;3536;3661;3755;4020;4027;432;4439;4542;4604;4665;470;4728;474;5167;5190;5819;6045;6075;6233;6270;6344;6471;6655;6881;6943;7034;7052;7081;7092;7292;7508;7585;7654;8022;8044;8129;8134;8141;8211;8568;8595;8706;8727;8780;8888;8912;9144;9308;…	130	1.97895e-06	10022;10040;10057;10313;10351;10394;10426;10432;10457;10505;10588;10591;10644;10656;10671;10724;10781;10908;10971;10987;11031;11064;11169;11191;11233;11273;11349;11365;11523;1532;1618;197;2122;2408;2467;261;2774;2792;3068;3075;3214;3313;3361;3432;3437;3524;3580;3618;381;3829;4047;4129;4170;433;4390;4395;4401;4538;4696;4775;4782;4830;4845;4856;4864;4996;5090;5163;5459;5499;5513;5568;5569;5672;5740…	85
GO:0016070|RNA metabolic process	190	0.00550907	10024;10044;10124;10345;10359;10370;10399;10419;10442;10483;10534;10607;10843;1093;10955;110;11016;11024;11029;11038;11111;11219;11324;11339;11472;11495;11653;11673;11734;11770;11788;11817;11822;1219;1276;1397;1434;1437;148;1502;1515;1675;2140;2186;2264;227;2288;2330;2340;24;2413;2418;2473;256;2604;2784;2810;2904;2916;294;2959;3038;3071;3177;3205;3299;3320;3457;3487;3507;3544;3546;3640;3777;3781;…	126	0.998098	10057;10074;10274;10312;10313;10356;10493;1061;10688;10827;1096;11169;11250;11276;11386;11442;11483;11614;11687;11700;11708;11835;123;1230;1293;1326;1393;1459;1464;1512;1682;2082;2146;2269;2300;2409;2410;2550;2559;2579;2636;2637;2729;2764;2857;3014;3076;3210;3239;3490;3755;3926;3931;3951;3996;4156;417;42;4279;4475;4658;4769;4886;4906;4965;5092;511;5219;5331;5450;5469;5629;5679;5704;6046;6066;6110…	244	4.06415e-09	10024;10044;10071;10139;10192;10232;1030;10340;10342;10345;10399;10430;10442;10477;10607;1068;10715;10828;10843;10845;10883;10955;110;11016;11024;11045;11111;11339;11354;1138;11460;11472;11476;11490;11495;11546;11663;1169;11734;1177;11778;11817;11822;11827;1200;1219;1273;1276;1372;1397;1434;1437;1496;1515;1598;1675;1808;2015;2140;2186;227;2288;2340;2413;2418;246;2473;2554;2604;2653;2702;281;2810;…	150	0.754488	10057;10074;10274;10312;10313;10493;1061;10688;10771;10827;10923;10943;1109;11169;11250;11276;11386;11442;11483;11614;11653;11708;11835;1335;1393;1394;1451;1459;1464;1512;1590;1682;1841;1888;1891;205;2082;2146;2158;2236;2269;2300;2409;2510;2529;2550;2579;2636;2637;2645;2646;2678;2729;2749;2764;2797;2878;2947;3001;3014;3040;3076;3153;3210;34;3604;3755;3829;3926;3931;3951;3996;4085;4156;417;42;4658…	278	1.73215e-08	10024;10044;10117;10124;10139;10246;10336;10342;10359;10370;10483;10601;10607;1061;1068;10718;10770;10828;10843;10883;10952;10955;110;11016;11024;1109;11111;11114;11219;11297;11324;11339;1135;11354;11367;1138;11407;11454;11472;11495;11546;11673;11734;11778;11817;11822;11827;1200;1219;1236;1276;1372;1393;1397;1434;1437;148;1502;1515;1598;1675;1808;1953;2015;2140;2186;2208;2286;2288;2330;2340;24;24…	183	0.578273	10274;1030;10306;10312;10313;10338;10399;10430;10481;10688;10752;10771;10787;10827;10845;10943;1096;10982;10995;11029;11150;11169;11270;11276;11442;11483;11603;11788;1179;123;1230;1451;1459;1464;1512;1571;1581;1590;1682;1813;1818;1826;1841;1854;1888;1891;1894;1945;1987;2047;2071;2082;2231;2236;2269;2321;2409;2410;2441;2472;2529;2530;2550;2559;2636;2637;2645;2646;2678;2686;2729;2749;2764;2857;3001…	43	1	10055;10057;10534;10843;11673;11835;1924;1953;2269;2579;2702;2784;2922;3210;3604;3682;4231;4638;4960;5154;5569;5704;620;6287;6302;6315;6630;7513;7696;7736;7853;8319;8635;8652;8865;8876;8890;9137;9437;9535;9696;9921;9972	77	0.451515	10306;10340;1061;10688;10995;11029;1111;11386;11614;11817;11827;1230;1236;1284;1382;1464;1512;1813;1826;2409;2432;2529;2554;2559;2636;2806;285;3014;3061;3490;3755;3864;3931;3951;3996;4085;4138;417;4287;4436;4786;4802;5078;5331;5346;5450;5469;5608;6046;6163;6506;6889;697;7152;729;7314;7344;7425;748;759;7741;7777;7860;7873;7929;8189;8394;8527;8941;9018;9050;9102;9395;9689;9815;9846;9883	134	2.25454e-05	10057;10124;10177;10192;1030;10483;10828;1093;1111;11114;11339;1135;11399;11460;11483;11495;1169;11835;1219;1230;1236;1284;1335;1393;1394;1437;1459;1460;148;1592;1598;1853;2082;2264;2269;2288;2300;24;2473;2510;2579;2628;2678;2702;2729;2764;2810;2823;2857;2895;299;3001;3177;3210;3390;3479;36;3604;3660;3728;3751;3860;391;3915;399;4165;4167;4231;4327;4356;4638;4769;4906;4960;4965;511;5154;5363;5397;…	63	1	10306;10442;10827;10982;1109;11407;1464;1641;1738;1813;1826;1827;2146;2231;2409;2503;256;2636;2637;2668;2916;2947;3014;3061;311;3239;3755;3864;3931;3978;3996;4037;4085;4101;417;4275;4802;4868;5078;5112;5291;612;6506;6575;6889;691;7228;7425;748;7698;7741;7777;7929;8220;8308;8527;8800;8804;9050;9102;9846;9851;9883	177	0.0827068	10071;10104;1030;10312;10338;10340;10342;10430;10442;10493;1061;1068;10715;10771;10883;10955;10982;10995;11016;11029;11045;11111;11250;11476;11490;11603;11663;11673;11687;11700;11734;1179;11827;1200;1236;1273;1278;1335;1393;1394;1460;1502;1571;1581;1675;1738;1813;1888;1945;1953;1987;2015;2071;2208;2288;2409;2554;256;2628;2637;2653;2668;2683;2784;281;2810;2904;3038;3040;3061;3210;3218;3367;3387;33…	119	1	10074;10313;10688;10827;10828;10845;1093;11114;1125;11442;11483;11614;11770;11788;11817;1219;1230;1451;1464;1496;1512;1841;1854;1937;2047;2082;2158;2236;24;2441;2550;2559;2579;2636;2646;2806;2857;2922;3001;3056;3076;3239;3271;3320;3490;3755;3864;3951;4100;42;4275;4334;4440;4658;4769;4965;5092;5163;5280;534;5346;5450;5475;5629;5899;6046;6315;6630;665;6810;697;6997;7054;733;7344;7413;7461;7564;7578…	198	0.0372987	10024;10071;10124;10232;1030;10342;10345;10359;10370;10419;10607;1061;1068;10718;10770;10828;10843;10845;1093;10943;10955;110;11029;11045;11072;11111;11297;11324;1135;11354;1138;11407;11495;11673;11687;11734;11760;1177;11770;11788;11817;11827;1219;1276;1335;1372;1397;1434;1437;1460;148;1502;1598;1641;1675;1808;2186;2208;227;2340;2413;2418;2441;246;2473;2554;256;2604;2784;2922;2959;311;3177;3390;3…	179	0.60187	10057;10192;10274;10306;10312;10313;10338;10601;10771;10934;10982;10995;1111;11150;11169;11250;11276;11339;11386;11442;11483;11603;11614;11700;11708;1179;11835;123;1230;1284;1293;1326;1393;1459;1464;1512;1592;1738;1841;1891;1937;1945;1953;205;2082;2140;2146;2269;2550;2559;2579;2637;2645;2678;2702;2749;2797;28;2806;2810;2823;2857;2878;2895;2947;3014;3076;3205;3210;3218;3239;3293;3344;3490;3495;360…	209	0.12772	10071;10124;10232;1030;10345;104;1061;1068;10770;10843;10845;1093;10955;110;11016;11029;11045;11072;11111;11324;1135;11354;1138;11407;11460;11472;11495;11546;11663;11673;11687;1169;11734;11760;1177;11788;11817;11822;11823;11827;1200;1219;1276;1335;1372;1394;1397;1434;1437;148;1496;1641;1675;1808;2015;2186;2208;2340;24;2413;2418;246;2554;256;2604;2653;2702;2784;281;2904;2916;2918;2922;294;2959;299…	194	0.163876	10057;10192;10274;10306;10312;10313;10338;10445;10493;10601;10771;10827;10923;1096;10982;10995;1111;11150;11169;1125;11250;11386;11399;11442;11483;11708;1179;11835;123;1230;1236;1319;1326;1459;1464;1512;1515;1581;1590;1592;1682;1841;1891;1894;1953;1987;2047;205;2071;2082;2146;2264;2269;2321;2409;2510;2529;2550;2559;2579;2637;2645;2668;2678;2686;2729;2749;2764;2771;2797;2806;2810;2823;285;2857;290…	173
GO:0071840|cellular component organization or biogenesis	18	0.999766	10397;10503;11770;1491;1977;2174;2715;2793;3483;3677;4052;57;5705;5729;6558;7470;9697;9698	28	0.42034	1006;10307;10639;11257;11276;11277;1925;2007;2409;2637;395;4837;4874;488;5139;5189;6591;6825;6944;7273;7760;7762;8165;9214;9215;9285;9580;9932	24	0.962083	10503;11239;11271;2055;2072;2174;2715;3080;3483;3533;3677;3831;4052;4091;4764;493;57;5729;5864;5984;9175;9575;9697;9698	23	0.847109	10307;10639;10702;10771;11276;11277;1519;1925;2007;2409;2637;3738;395;4874;5099;5807;5914;6570;6739;7537;7762;9285;9932	33	0.911183	10503;11239;11409;1491;2072;2119;2174;2715;3483;3831;4052;4091;4748;4764;4885;5252;5304;5420;5460;5705;5729;5864;5984;6016;6558;6923;7297;7470;8738;9224;9575;9697;9698	49	0.000980708	1006;10307;10338;10639;10771;10982;10995;11257;11276;11568;1487;1504;1571;1894;1925;1944;1977;2007;2071;2231;2409;2637;3738;395;4837;4874;488;5078;5104;5189;534;5807;5910;5914;6125;6329;6543;6579;6583;6591;6825;6944;7273;7516;7537;7762;8091;9214;9932	3	1	1925;3533;9785	9	0.944553	10307;10995;11409;1519;2409;5078;5252;5807;6579	9	0.988536	2007;3533;3831;4885;5729;5984;6558;8738;9785	20	0.12532	1006;10307;10982;11257;1487;1827;2231;2409;2637;2668;488;5078;5104;5189;5252;5762;5807;5914;7470;9175	45	0.000606059	1006;10307;10338;10702;10771;10982;10995;11257;11271;11568;1487;1519;1571;1944;1977;2071;2084;2119;2409;2637;2668;2715;4091;4764;488;5078;5104;5252;5460;57;5807;5910;5914;6579;6583;6591;7470;7516;8091;8165;8251;8325;8738;9697;9959	15	1	10503;11770;1504;1701;2007;2174;534;5762;6739;6923;7550;7762;9285;9580;9932	18	1	11770;2055;2174;2715;3483;3677;4052;4091;493;5252;5460;57;5762;7297;7470;8738;9175;9698	34	0.353724	1006;10307;10338;10503;10639;10721;10771;10903;10975;10982;10995;11276;11277;11568;1504;1925;2007;2637;3533;3738;395;4748;4874;5807;5914;6125;6825;7537;7762;8091;9214;9215;9285;9932	20	1	11239;2055;2072;2715;3080;3483;3831;4052;4091;4764;493;5252;5460;57;5762;7470;8738;9575;9697;9698	37	0.185477	1006;10307;10338;10397;10503;10702;10771;10903;10982;10995;11257;11277;1487;1491;1519;1894;1925;2007;2071;2409;2637;2668;3601;3738;395;4874;5807;5914;6125;6570;6739;6944;7044;7537;7762;9285;9932	13
GO:0006457|protein folding	4	0.999766	10950;2258;3060;659	13	0.120591	10101;10460;10773;1980;2153;3347;4680;540;5949;6109;6459;6909;8150	14	0.233439	10236;10478;10950;2167;2258;2728;3060;4739;4866;659;6604;7061;7071;9674	14	0.098257	10101;10460;10773;1980;2153;3347;4680;540;5949;6109;6459;6909;8150;9692	2	1	10478;2258	25	1.4511e-05	10075;10101;10236;10460;10626;10773;1980;2153;2313;3060;3347;3478;4083;4111;4680;540;5949;6109;6459;6909;7279;8111;8150;9047;9692	3	1	10773;7279;8150	4	0.681392	10101;3347;4680;7071	0	1	/	4	0.746568	10101;2728;4739;659	11	0.390588	10478;2258;4083;4111;5241;5527;6604;7061;7071;7661;9960	12	0.180102	10101;10460;1980;2313;3347;4680;540;5949;6459;6909;9165;9172	9	0.86397	10478;10626;2258;3060;4739;7061;7071;8079;9165	13	0.289771	10460;10773;1980;2153;3347;4680;540;5949;6109;6459;6909;7279;9692	13	0.467064	10236;10626;10950;2258;3060;4083;4739;5527;6684;7061;7071;8079;9165	15	0.129094	10101;10460;10773;1980;3347;4111;4680;540;5949;6459;6909;7279;8150;9047;9692	1
GO:0044267|cellular protein metabolic process	103	0.999766	1002;10108;10471;10714;10834;10969;11002;11149;11584;11770;1386;1476;1657;1667;1977;2017;2033;2068;2212;24;241;2412;2545;2617;2762;2789;2791;2916;3115;314;336;345;3460;349;3636;3677;371;3716;3777;3838;3898;3923;4027;4454;4542;4551;4603;4604;4728;4782;4791;4853;4854;4904;5027;5133;5165;5190;5234;528;5284;5503;5551;5781;5983;5996;6075;6546;6558;6952;7015;7092;7566;7654;7735;8022;8044;8057;8101;8134…	107	0.860745	10040;10057;10080;10291;10313;10333;10363;10394;10395;10424;10426;10505;10588;10591;10605;10656;10735;10781;10793;10844;10861;11064;11065;11080;1114;11169;11191;11273;11349;1137;11442;11523;11570;11594;1393;1897;197;2082;2410;2796;3094;330;3347;3446;3559;3755;4129;4284;4502;4531;4538;4621;4696;4736;4767;4837;4845;4864;4874;497;4987;5083;5504;5513;5700;5740;5782;5820;585;592;5930;5935;597;6011;602…	116	1	10108;10260;10291;1030;10349;10408;10430;10568;10698;10709;10834;10959;10969;10971;11002;11149;11328;11584;11655;11665;1476;1497;1558;1657;1667;2033;2433;2545;2617;2762;2813;3075;3081;3328;336;345;3460;349;3536;3612;3677;3777;3826;3898;4020;4027;4053;4382;4542;4665;4690;4728;4791;4853;5027;5030;5049;5133;5190;5234;528;5389;5536;5707;5823;5983;5996;6075;6334;6415;6468;6546;6610;6655;6987;7061;7066…	99	0.997098	10057;10080;10313;10333;10394;10395;10426;10505;10588;10591;10605;10656;10671;10781;10793;10803;11064;11065;11080;11169;11191;11349;11442;11523;11594;1393;1394;2082;2158;2319;2442;2467;2535;2796;3094;330;3347;3604;3755;3829;4129;4284;4431;4531;4538;4637;4696;4775;4845;4874;5099;5163;5258;5513;5568;5569;5670;5700;5740;5811;5820;585;5871;592;5930;5935;597;6023;6140;6151;6302;6327;6494;6497;6551;655…	137	1	10062;10108;10260;10351;10363;10408;10834;10952;11149;11193;11328;11407;11552;11584;11639;11655;11665;11711;1386;1393;1468;1476;1558;1657;1667;1928;2033;2068;2227;24;241;2412;2433;2442;2545;2617;2648;3095;3116;314;345;3458;3460;3486;349;3536;3558;3645;371;3777;378;3826;3838;3898;3923;4020;4027;4342;4382;4542;4782;4791;4920;5049;5133;5190;5234;528;535;5395;5525;5536;5551;5557;5604;5707;5817;5819;5…	244	0	10010;10080;1030;10313;10394;10395;10424;10426;10430;10431;10471;10505;10506;10520;10535;10560;10568;10588;10610;10626;10630;10635;10654;10735;10752;10761;10781;10793;10796;10861;10928;10992;10999;11042;11065;11080;11089;1114;11169;11185;11191;11270;11273;11296;11349;1137;11423;11442;11523;11539;11568;11570;11593;11603;11613;1482;1629;1874;1876;1927;1939;1945;1977;2017;2026;2082;2132;2231;2235;23…	45	1	10057;10062;10505;10591;10781;10803;11064;11085;11191;1476;197;2093;2319;241;2695;2762;2791;2813;3075;3604;3838;4129;4531;4604;4637;4845;5258;5569;5811;585;5930;597;6151;6302;6496;6521;6551;6553;6952;7513;7566;7912;8022;8876;9785	30	0.999972	10080;10588;11080;11202;11523;2442;3094;330;3347;3755;4696;4864;5234;5513;592;6579;6881;729;7305;7306;7425;748;7929;8527;9018;9102;9313;9543;957;9610	70	0.785703	10040;10057;10257;1030;10363;10394;10408;10591;10671;10781;11064;11191;11273;1393;1394;1476;2082;2093;2319;24;2433;2690;2695;3075;3095;314;3432;3524;36;3604;4284;4342;4604;4621;4637;4845;5086;5258;5325;535;5536;5557;5569;5604;5740;5909;597;5996;6097;6151;6302;6440;6533;6551;6553;6558;677;6952;7513;7888;8134;845;9018;9053;9274;9490;9573;9785;9903;9994	47	1	10080;10520;10588;10735;10928;10999;11080;11296;11407;11523;11553;11593;2231;2916;3094;330;3356;336;3488;3755;4116;4502;4654;4728;4736;4751;4799;4836;4854;494;5027;5820;6918;7156;7305;7425;748;7533;7929;806;8308;8527;9102;930;9313;9367;957	190	1.42533e-12	10010;1010;1030;10349;10430;10431;10471;10506;10520;10560;10568;10610;10630;10635;10647;10671;10714;10735;10761;10793;10796;10928;10992;11042;11185;11273;11423;11539;11568;11593;11603;11711;1393;1394;1482;1558;1561;1700;1874;1876;1927;1939;1945;1977;2017;2026;2068;2132;2227;241;258;2654;2711;2762;2789;2796;3075;3116;314;3356;3376;338;3446;3460;3488;349;3536;3554;3558;3559;3571;3636;3637;3716;3777…	79	1	10004;1002;10040;10080;10257;10291;10313;10394;10426;10588;10803;10834;11064;11349;11442;11523;11553;11658;11665;11770;1386;1892;2033;2082;2158;2319;24;3094;3347;3432;3755;4053;4342;4538;4621;4654;4696;4920;5133;5163;534;5389;5525;5724;5820;5871;592;597;6140;6494;6496;6533;6538;6540;6553;6823;6881;6952;7305;7723;7840;7912;7929;8103;8110;8304;8308;845;8496;8527;8876;9102;9281;9313;9553;9581;9781;9…	83	1	1002;10108;1030;10626;10834;10959;11085;11149;11407;11584;11770;1468;1476;1667;2033;241;2442;2541;2545;258;2617;2762;3460;3486;349;3677;3826;3838;3898;4027;4131;4382;4542;4603;4604;4728;4791;5049;506;5133;5165;5190;5234;5819;5823;5983;6075;6415;6471;6546;6655;7061;7092;7132;7156;7654;7888;8022;8027;8036;8044;8094;8134;8273;8308;8363;8430;8568;8595;8876;9018;9053;9230;9493;9553;9566;9573;960;9650;…	131	0.786062	10057;10257;10313;10333;10394;10395;10424;10426;10505;10588;10591;10656;10781;10793;10861;10971;10992;11002;11064;11065;11089;11169;11191;11193;11273;11349;11442;11539;11568;11570;11594;11603;1386;1393;1945;197;2082;2132;2319;2433;2467;3075;3095;3347;3524;3580;3604;3637;3829;3870;3923;4129;416;4284;440;4431;4531;4538;4637;4696;4845;4864;4874;4928;4987;5163;5258;5271;5325;5504;5513;5560;5569;5604;…	119	1	10004;1002;10108;10260;1030;10626;10698;10709;10834;10959;10969;11085;11149;11407;11584;11613;11655;11711;1394;1468;1476;1657;1667;1700;2033;2068;24;241;2442;2541;2545;258;2617;2762;2916;3081;3116;3298;3328;3460;3486;349;3536;3612;3755;3777;3826;3898;4020;4027;4083;4382;4542;4604;4665;4728;5042;5049;5133;5190;5234;528;5455;5461;5527;5707;5819;5823;5983;6075;6270;6334;6415;6471;6568;6615;6616;6655…	132	0.759892	10040;10057;10313;10333;10351;10394;10395;10424;10426;10457;10505;10560;10588;10591;10644;10656;10671;10781;10793;10803;10971;10987;11064;11089;11169;11191;11193;11273;11349;11442;11523;11552;11594;11639;197;2082;2132;2319;2321;2467;3075;3347;3432;3524;3580;3637;3829;3870;4110;4129;4131;416;4284;433;440;4431;4531;4538;4637;4696;4767;4775;4782;4845;4864;4874;4987;5163;5513;5568;5569;5670;5700;5740…	87
GO:0006807|nitrogen compound metabolic process	453	0.0163987	1002;10024;10044;10108;10111;10122;10124;10345;10359;10370;10390;10399;10407;10419;10442;10471;10483;10504;10534;10607;10627;10714;10824;10834;10843;10863;1093;10955;10969;110;11002;11016;11024;11029;11038;11039;1105;11106;11111;11149;11219;11301;11324;11339;11350;11439;11472;11495;11584;11585;11598;11653;11673;11703;11734;11770;11788;11817;11822;1219;1265;1276;1295;1386;1397;1434;1437;1456;1476;…	424	0.0433825	10040;10056;10057;10074;10080;10089;10167;10274;10291;10312;10313;10333;10356;10360;10363;10394;10395;10401;10402;10424;10426;10493;10505;10527;10588;10591;10605;1061;10625;10646;10656;10688;10717;10735;10781;10793;10827;10844;10861;1088;10908;10915;1096;10997;11022;11031;11058;11064;11065;11080;11081;1114;11169;11178;11179;11191;11231;11233;11250;11273;11276;11298;11314;11349;11365;1137;11386;11…	553	1.55569e-08	10018;10024;10044;10071;10108;10111;10139;10192;10232;10260;10291;1030;10340;10342;10345;10349;10390;10399;10407;10408;10420;10430;10442;10477;10504;10568;10607;10665;10666;1068;10698;10709;10710;10715;10828;1083;10834;10843;10845;10883;10955;10959;10969;10971;10997;110;11002;11016;11024;11045;1105;11079;11111;11149;11178;11301;11328;11339;11340;11350;11354;1138;11439;11460;11472;11476;11490;1149…	422	0.280055	10056;10057;10074;10080;10089;10267;10274;10297;10312;10313;10333;10360;10394;10395;10401;10402;10426;10493;10505;10527;10588;10591;10605;1061;10625;10646;10656;10671;10688;10771;10781;10793;10803;10827;10908;10923;10943;10968;11022;11031;11037;11064;11065;11080;11081;1109;11091;11134;11169;11191;11231;11250;11276;11298;11314;1132;11349;11365;11386;11416;11429;11442;11445;11483;11506;11523;11555;…	607	0.00121955	10018;10024;10044;10051;10062;10084;10089;10108;10117;10124;10139;10246;10260;10303;10336;10342;10351;10359;10363;10367;10370;10390;10407;10408;10468;10483;10486;10504;10585;10601;10607;1061;10627;1068;10718;10770;10824;10828;10834;10843;10883;10952;10955;110;11016;11024;11079;1109;11111;11114;11149;11193;11219;11297;11301;11324;11328;11339;1135;11350;11354;11367;1138;11407;11409;11439;11454;1147…	629	0	10010;10016;10056;10080;10111;10167;10255;10267;10274;1030;10306;10312;10313;10338;10394;10395;10399;10401;10402;10424;10426;10430;10431;10471;10481;10505;10506;10520;10527;10535;10560;10568;10588;10610;10625;10626;10630;10635;10646;10654;10663;10688;10735;10752;10761;10771;10781;10787;10793;10796;10827;10845;10861;1088;10908;10928;10943;1096;10968;10982;10992;10995;10999;11022;11029;11037;11042;…	153	1	10023;10055;10057;10062;10255;10267;10390;10505;10534;10591;10627;10781;10803;10824;10843;10863;11064;11085;11191;11298;11439;11506;11550;11647;11673;11835;1295;1476;1843;1924;1953;197;2093;222;2269;2319;2408;241;2578;2579;2627;2695;2702;2747;2762;2784;2791;2813;2877;2922;306;3075;3107;3210;3214;3259;3366;3373;3396;3604;363;3682;3838;397;4071;4088;4129;4145;4169;4231;4373;4531;4604;4637;4638;4653…	198	0.41847	10080;10167;10306;10340;10401;10402;10527;10585;10588;1061;10688;10915;10968;10995;10996;10997;11029;11031;11080;11081;11106;1111;11134;11178;11179;11202;11231;11386;11409;11445;11523;11555;11614;11686;11817;11827;1212;1224;1230;1236;1284;1382;1464;1474;1512;1618;1727;1796;1813;1826;1936;1978;2409;242;2432;2442;2455;2529;2554;2559;2636;2725;2799;2806;2809;2824;285;2932;2994;3014;3061;3094;3227;32…	278	0.0254177	10023;10040;10051;10057;10122;10124;10177;10192;10255;10257;10267;1030;10363;10394;10408;10483;10591;10671;10781;10828;1088;1093;11064;1111;11114;11178;11191;11233;11273;11301;11339;1135;11365;11399;11439;11460;11483;11495;11550;1161;1169;11835;1219;1230;1236;1284;1335;1393;1394;1437;1459;1460;1476;148;157;1592;1598;1853;1859;1861;1936;2007;2082;2093;2125;2176;2216;2264;2269;2288;2300;2319;2336;2…	204	1	10080;10089;10306;10401;10442;10520;10527;10588;10735;10827;10928;10968;10982;10996;10999;11022;11080;11081;1109;11091;11106;11296;11298;11407;11445;11506;11523;11553;11555;11593;11598;11736;11808;1192;1212;1224;124;1258;1265;1456;1464;1610;1618;1627;1641;1738;1757;1776;1796;1813;1826;1827;2146;2231;2314;234;2409;2497;2503;256;261;2636;2637;2668;2824;2916;2947;2967;2993;3014;306;3061;3094;311;323…	521	2.51341e-13	10010;10071;10089;1010;10104;10111;10297;1030;10312;10338;10340;10342;10349;10430;10431;10442;10471;10493;10506;10520;10560;10568;1061;10610;10630;10635;10647;10671;1068;10714;10715;10735;10761;10771;10793;10796;1083;10883;10928;10955;10982;10992;10995;11016;11029;11031;11042;11045;11091;11106;11111;1116;11178;11179;11185;11250;11273;11314;11423;11476;11490;11539;11568;11593;11598;11603;11663;116…	369	0.320256	10004;10014;1002;10040;10074;10080;10255;10257;10267;10291;10313;10394;10401;10402;10420;10426;10504;10588;10621;10625;10688;10745;10803;10827;10828;10834;10845;10908;10915;10925;1093;10968;11022;11064;11079;11081;11114;11225;11231;1125;11286;11349;11350;11365;11416;11424;11442;11445;11483;11523;11550;11553;11555;11585;11614;11647;11658;11665;11770;11777;11788;11808;11817;1192;1219;1230;124;1258;…	456	0.606529	10018;1002;10024;10071;10089;10108;10124;10167;10232;10255;1030;10342;10345;10359;10370;10407;10419;10504;10607;1061;10626;1068;10710;10718;10770;10828;10834;10843;10845;1093;10943;10955;10959;110;11029;11045;11072;11079;11085;11091;11106;11111;11149;11178;11179;11297;11301;11324;1135;11354;1138;11407;11429;11439;11495;11584;11673;11687;11703;11734;11736;11745;11760;1177;11770;11777;11788;11817;1…	516	0.00635911	10014;10056;10057;10111;10192;10257;10274;10297;10303;10306;10312;10313;10333;10338;10394;10395;10401;10424;10426;10505;10527;10588;10591;10601;10625;10627;10646;10656;10666;10771;10781;10793;10861;1088;10908;10934;10971;10982;10992;10995;11002;11022;11037;11064;11065;11089;1111;11134;11150;11169;11191;11193;11231;11233;11250;11273;11276;11298;11314;11339;11349;11365;11386;11416;11442;11445;11483…	542	0.0176934	10004;10018;1002;10071;10089;10108;10124;10167;10232;10260;1030;10345;10390;104;10407;10504;10585;1061;10626;10665;1068;10698;10709;10710;10770;10834;10843;10845;1093;10955;10959;10969;110;11016;11029;11045;1105;11072;11079;11085;11091;11106;11111;11149;11178;11179;11301;11324;11340;1135;11350;11354;1138;11407;11429;11460;11472;11495;11540;11546;11584;11585;11598;11613;11655;11663;11673;11687;116…	533	0.000236333	10022;10040;10056;10057;10192;10267;10274;10306;10312;10313;10333;10338;10351;10394;10395;10401;10424;10426;10445;10457;10493;10505;1052;10527;10560;10588;10591;10601;10625;10627;10644;10646;10656;10671;10771;10781;10793;10803;10824;10827;1088;10908;10923;10925;1096;10971;10982;10987;10995;10996;11022;11031;11037;11064;11089;1111;11134;11150;1116;11169;11191;11193;11231;11233;1125;11250;11273;112…	358
GO:0044283|small molecule biosynthetic process	26	0.999766	10504;11039;1757;3131;3385;3553;4194;4615;4620;474;4752;5563;582;6071;6233;632;6502;6525;658;6679;7292;811;8567;8639;9038;9349	71	2.50631e-12	10360;10616;10646;1088;10908;11231;11273;11298;11365;11555;11633;11767;138;1529;1532;1579;1580;1756;1796;1919;2035;2159;220;2353;2610;2709;3068;3137;3214;323;3531;3598;3622;3732;3771;4378;4395;4655;5011;5057;5672;5997;6185;6332;6446;6586;6888;6894;7109;7271;7854;7941;8028;8073;8108;8122;8148;8170;8469;8482;877;9;9101;9345;9373;940;9556;9579;9637;967;9935	41	0.368187	10504;10666;10685;10710;1757;2125;2220;2794;2825;3377;3385;3539;3553;4349;4615;4620;474;4921;5264;5563;5639;5676;582;6022;6071;6233;632;6502;6525;657;6578;658;7292;7437;7464;8008;8037;8567;8639;8838;9349	52	0.000836405	10297;10360;10646;10908;11037;11231;11298;11365;11555;138;1532;1579;1580;1796;1919;2035;2322;2697;3068;3214;323;3531;3622;4378;4395;4655;4856;5011;5672;5997;6446;6894;7109;713;7271;7854;7941;8028;8073;8148;8170;8469;877;9;9101;9345;940;9556;9579;9637;967;9935	26	1	10504;138;1757;3377;3539;3553;3747;4047;4084;4194;4349;4615;4619;4752;5563;582;6071;6233;632;6679;6830;7292;811;8639;9038;9349	82	1.57692e-13	10616;10646;1088;10908;11037;11231;11273;11365;11555;11608;11729;1529;1579;1580;1796;1919;2035;2125;2159;220;2220;2322;2353;2610;2667;2709;2794;3137;323;3531;3598;3622;3771;4378;4395;4655;471;474;4856;5090;5100;5392;5639;5997;6185;6341;6446;6502;657;6586;6755;6894;6977;7109;713;7271;7725;7854;7941;8028;8108;8122;8148;8170;8276;8469;8482;877;9;9039;9101;9343;9344;9345;9360;9373;940;9556;9579;9637;…	8	1	11298;3214;5672;5776;6341;6679;6894;9935	31	0.000417069	11231;11555;11767;138;1579;1580;1796;1919;323;3531;3622;3747;4378;5011;5392;5997;6332;7109;713;8028;8108;811;8148;8170;8482;877;9;9101;9373;9556;9579	19	0.75969	1088;11273;11365;138;2125;2697;3137;3214;4084;5563;5672;6332;6341;6502;8073;811;8122;877;9935	24	0.113274	11298;11555;11767;1192;1579;1580;1757;1796;1919;2974;3531;3622;4378;5392;5776;713;8148;8170;8639;9;9101;9373;9556;9579	40	0.198036	10297;10685;11273;11633;1919;220;3214;3313;3385;3534;3539;3553;3747;3771;4047;4349;4615;4619;4752;4856;4921;5011;5057;5563;5639;5776;582;6525;6578;6586;6755;6830;6888;8037;8073;8194;8639;9;9038;9556	40	0.0500208	10014;10504;10908;11231;11365;11555;1192;1796;2035;2322;2610;2697;2794;323;3531;3570;3732;4378;4620;5100;6071;6332;6341;6894;7271;7437;7464;7854;8008;8108;8276;8567;9101;9344;9345;9579;9637;9639;967;9935	26	1	10504;10685;10710;1192;1757;2220;3539;3553;3747;4194;4349;4615;5089;5563;6233;632;6525;6578;658;6830;7292;7437;8008;8037;811;9349	81	2.70598e-13	10014;10297;10646;10666;1088;10908;11037;11231;11273;11298;11365;11555;11767;1529;1532;1579;1580;1756;1796;1919;2035;2125;2159;2322;2353;2610;2667;2697;2709;2794;3137;3214;323;3570;3598;3622;4047;4378;4395;4619;471;4856;5011;5090;5392;5639;5672;5676;5997;6341;6446;6586;6679;6755;6894;6977;7109;713;7271;7725;7854;7941;8028;8073;8108;8122;8148;8469;8482;877;9;9101;9343;9373;940;9556;9579;9637;9639;…	38	0.832191	10504;10685;10710;11763;1192;1757;2220;3377;3534;3539;3553;3747;4194;4349;4615;474;5057;5089;5264;5563;5639;582;6055;6071;6233;632;6502;6525;6578;658;6830;7292;7437;8008;8037;811;8639;9349	73	2.94593e-09	10646;1088;10908;11037;11231;11273;11298;11365;11555;138;1529;1532;1579;1580;1756;2035;2159;2322;2353;2667;2709;2794;3068;3131;3137;3214;323;3313;3598;3622;4047;4378;4395;4619;4620;471;4856;5011;5090;5672;5997;6341;6446;6586;6679;6894;6977;7109;713;7271;7593;7854;7941;8028;8073;8108;8122;8148;8194;8469;8482;8740;877;9;9038;9343;9373;940;9579;9637;9639;967;9935	31
GO:0051186|cofactor metabolic process	13	0.999766	10824;11350;241;2960;4027;4400;5190;6679;6943;7292;7799;8568;8780	39	2.05391e-05	10908;11233;11298;11633;1532;1618;1925;2035;242;3068;3214;3798;4395;4655;4864;5019;5472;5672;5966;6777;6888;6894;6944;7271;7672;7762;7854;8165;8170;8525;86;9250;9345;9353;940;9556;9579;967;968	27	0.314062	10018;10666;11079;11350;1978;2825;2960;3267;4027;4349;4400;4439;456;4921;5167;5190;5264;6022;6201;6943;7292;7464;8037;8568;8780;8838;9144	37	0.000375555	10297;10908;11298;1532;1618;1925;2035;2043;2322;2747;3068;3214;3798;4395;4655;5019;5472;5672;5966;6777;6894;7271;7672;7762;7854;8170;8211;86;8784;9250;9345;940;9556;9579;9641;967;968	21	1	10018;10824;11079;11350;241;2735;2960;3747;4027;4047;4084;4349;4400;4439;456;5190;6679;6943;7292;7799;8780	40	0.00066081	10255;10908;11729;1258;1618;1925;2035;2322;242;261;3798;4395;4528;4655;4864;5019;5100;5472;5966;6755;6777;6894;6944;7271;7725;7762;7854;8170;8211;8525;86;9250;9345;9360;940;9556;9579;967;968;9981	13	0.447421	10255;10824;11298;1925;241;2747;3214;5672;5776;6679;6894;7672;8780	12	0.330925	1618;1978;242;3747;4864;5019;5472;8170;9353;9556;9579;968	8	0.938056	10255;11233;3214;4084;5672;6943;8211;9607	14	0.259743	11298;1258;1618;234;261;5019;5776;8170;8780;8784;9353;9556;9579;9641	23	0.405236	10297;11633;234;241;2960;3214;3747;4047;4349;4400;4439;4921;5776;6755;6888;6943;8037;8165;8784;9144;9353;9556;9981	28	0.0291348	10255;10908;11079;11350;1258;1618;2035;2322;2747;3570;3798;5100;5966;6201;6777;6894;7271;7464;7672;7762;7854;8211;8525;86;9250;9345;9579;967	21	0.86397	10018;10255;11079;234;241;2960;3747;4027;4349;4400;4439;5190;6201;6943;7292;8037;8211;8568;8780;9353;968	41	0.000269463	10297;10666;10908;11233;11298;1258;1532;1618;1925;2035;2322;261;3214;3267;3570;3798;4047;4395;4528;4864;5019;5472;5672;5966;6679;6755;6777;6894;7271;7725;7762;7854;8525;86;8857;9250;940;9556;9579;967;9981	26	0.631444	10018;11079;11350;1258;1978;234;241;2960;3747;4027;4349;4400;4439;5167;5190;5264;6201;6943;7292;8037;8211;8568;8780;9144;9353;968	35	0.0167858	10824;10908;11233;11298;1532;1618;1925;2035;2322;261;3068;3214;4047;4395;4864;5019;5672;5966;6679;6777;6894;6944;7271;7593;7672;7762;7854;8525;86;8784;8857;9250;940;9579;967	21
GO:0044238|primary metabolic process	530	0.000140323	1002;10024;10044;10065;10103;10108;10111;10115;10122;10124;10250;10345;10359;10370;10390;10399;10407;10418;10419;10442;10471;10483;10498;10504;10534;10607;10609;10627;1071;10714;10756;10762;10777;10808;10834;10843;10863;10870;1093;10951;10955;10969;110;11002;11007;11016;11024;11029;11038;11039;1105;11106;11108;11111;11149;11157;11214;11219;11229;11301;11324;11339;11350;11472;11495;11584;11598;116…	486	0.012491	10021;10040;10056;10057;10074;10080;10089;10167;10274;10291;10312;10313;10333;10356;10360;10363;10394;10395;10402;10424;10426;10493;10505;10518;10527;10588;10591;10605;1061;10616;10625;10646;10656;10688;10706;10735;10781;10793;10827;10844;10861;10865;1088;10908;10915;1096;10997;11022;11031;11058;11064;11065;11080;11081;1114;11144;11169;11176;11191;11233;11250;1127;11273;11276;11314;11349;11365;11…	618	1.30292e-08	10024;10044;10065;10071;10088;10103;10108;10111;10115;10139;10192;10232;10260;10291;1030;10340;10342;10345;10349;10390;10399;10407;10408;10418;10420;10430;10442;10477;10504;10540;10559;10568;10607;10665;10666;1068;10685;1069;10698;10709;10715;10756;10762;10828;1083;10834;10843;10845;10865;10883;10951;10955;10959;10969;10971;10997;110;11002;11007;11016;11024;11045;1105;11079;11111;11149;11157;1121…	511	0.00367558	10021;10056;10057;10074;10080;10089;10250;10267;10274;10297;10312;10313;10333;10360;10394;10395;10402;10426;10449;10493;10505;10527;10581;10588;10591;10605;1061;10625;10646;10656;10671;10688;10706;10771;10781;10793;10803;10808;10827;10908;10923;10943;10968;11022;11031;11037;11064;11065;11080;11081;1109;11091;11134;11144;11169;11176;11191;11226;11250;1127;11276;11314;1132;11349;11365;11386;11402;1…	728	1.43338e-09	10024;10044;10051;10062;10065;10084;10088;10089;10108;10117;10124;10133;10139;10246;10260;10336;10342;10351;10359;10363;10367;10370;10372;10390;10407;10408;10418;10468;10483;10486;10498;10504;10601;10607;10609;1061;10627;1068;1069;1071;10718;10756;10762;10770;10777;10828;10834;10843;10870;10881;10883;10952;10955;110;11016;11024;11079;1109;11111;11114;11149;11189;11193;11214;11219;11229;11297;1130…	687	0	10010;10016;10056;10080;10103;10111;10167;10267;10274;1030;10306;10312;10313;10338;10394;10395;10399;10402;10424;10426;10430;10431;10471;10481;10505;10506;10520;10527;10535;10560;10568;10588;10610;10616;10625;10626;10630;10635;10646;10654;10663;10688;10690;10706;10735;10752;10761;10771;10781;10787;10793;10796;10827;10845;10861;1088;10908;10928;10943;10951;1096;10968;10982;10992;10995;10999;11022;…	204	1	10023;10055;10057;10062;10250;10267;10390;10432;10498;10505;10534;10591;10627;10690;10756;10762;10781;10803;10843;10863;11064;11085;11108;11191;11226;11550;11626;11647;11673;11747;11752;11835;1282;1295;1296;1476;1541;1606;174;1790;1843;1924;1953;197;1970;2093;2123;222;2224;2269;2319;2408;241;249;2524;2578;2579;2627;2695;2702;2718;2762;2784;279;2791;2813;2877;288;2913;2922;306;3075;3107;3210;3214;…	235	0.122952	10080;10088;10115;10167;10306;10340;10402;10527;10559;10588;10609;1061;10688;10865;10915;10968;10995;10996;10997;11007;11029;11031;11080;11081;11106;1111;11134;11144;11202;11386;11409;11445;11523;11614;11686;1173;11738;11767;11817;11827;1212;1224;1230;1236;1284;138;1382;1464;1474;1512;1579;1580;1618;169;1727;1813;1826;1919;2023;2409;2432;2442;2449;2455;2529;2554;2559;2571;263;2636;2725;2799;2806;…	333	7.78617e-05	10023;10040;10051;10057;10122;10124;10177;10192;10250;10257;10267;1030;10363;10394;10408;10432;10449;10483;10591;10671;10756;10762;10781;10828;1088;1093;11064;1111;11114;11191;11226;11233;11273;11301;11339;1135;11365;11399;11402;11460;11483;11495;11550;11573;1161;1169;11835;1219;1230;1236;1284;1335;138;1393;1394;1437;1459;1460;1476;148;1541;157;1592;1598;1759;1853;1859;1861;1970;2007;2082;2093;21…	254	0.431612	10080;10088;10089;10115;10306;10442;10520;10527;10559;10588;10609;10735;10808;10827;10928;10968;10982;10996;10999;11022;11080;11081;1109;11091;11106;11144;11296;11407;11445;11523;11553;11593;11598;1173;11736;11767;1192;1212;1224;1228;1258;1365;1456;1464;1579;1580;1610;1618;1627;1641;169;170;1738;1757;1776;1813;1826;1827;1918;1919;2146;2231;2314;234;2409;2429;2497;2503;256;2571;261;2636;2637;2668;…	610	0	10010;10065;10071;10089;1010;10103;10104;10111;10297;1030;10312;10338;10340;10342;10349;10430;10431;10442;10471;10493;10506;10520;10559;10560;10568;10609;1061;10610;10630;10635;10647;10671;1068;10685;1069;1071;10714;10715;10735;10761;10771;10777;10793;10796;1083;10865;10870;10881;10883;10928;10955;10982;10992;10995;11016;11029;11031;11042;11045;11091;11106;11111;1116;11185;11189;11250;11273;11314…	426	0.190777	10004;1002;10040;10074;10080;10115;10133;10250;10257;10267;10291;10313;10394;10402;10420;10426;10498;10504;10528;10588;10621;10625;10688;10690;10745;10762;10803;10808;10827;10828;10834;10845;10908;10915;10925;1093;10968;11022;11064;11079;11081;11114;11144;11214;11225;1125;1127;11286;11349;11350;11365;11416;11424;11442;11445;11483;11523;11550;11553;11571;11573;11614;11647;11658;11665;1173;11752;11…	551	0.0258909	1002;10024;10065;10071;10089;10108;10115;10124;10133;10167;10232;1030;10342;10345;10359;10370;10407;10419;10449;10504;10559;10607;1061;10626;1068;10685;1069;1071;10718;10756;10762;10770;10777;10808;10828;10834;10841;10843;10845;10870;10881;1093;10943;10951;10955;10959;110;11029;11045;11072;11079;11085;11091;11106;11111;11149;11157;11182;11214;11229;11297;11301;11324;11331;1135;11354;1138;11407;11…	595	0.000331888	10021;10056;10057;10088;10111;10192;10257;10274;10297;10306;10312;10313;10333;10338;10394;10395;10424;10426;10432;10498;10505;10527;10528;10581;10588;10591;10601;10609;10625;10627;10646;10656;10666;10690;10706;10771;10781;10793;10861;1088;10908;10934;10971;10982;10992;10995;11002;11022;11037;11064;11065;11089;1111;11134;11144;11150;11169;11176;11189;11191;11193;11226;11233;11250;1127;11273;11276;…	650	1.29214e-06	10004;1002;10065;10071;10089;10108;10115;10124;10133;10167;10232;10250;10260;1030;10345;10390;104;10407;10504;10559;1061;10626;10665;1068;10685;1069;10698;10709;1071;10770;10834;10841;10843;10845;10865;10870;10881;1093;10955;10959;10969;110;11007;11016;11029;11045;1105;11072;11079;11085;11091;11106;11111;11149;11157;11214;11229;11301;11324;11331;11340;1135;11350;11354;1138;11407;11429;11460;11472…	610	8.94559e-06	10021;10022;10040;10056;10057;10192;10267;10274;10306;10312;10313;10333;10338;10351;10372;10394;10395;10424;10426;10432;10445;10457;10493;10498;10505;1052;10527;10560;10588;10591;10601;10625;10627;10644;10646;10656;10671;10690;10706;10771;10781;10793;10803;10827;1088;10908;10923;10925;1096;10971;10982;10987;10995;10996;11022;11031;11037;11064;11089;11108;1111;11134;11144;11150;1116;11169;11176;11…	479
GO:0072524|pyridine-containing compound metabolic process	4	0.999766	11350;6943;7292;8780	20	0.000382245	10908;11233;11298;1532;1618;2035;3068;3214;4395;5672;5966;6888;7271;7672;7854;9250;940;9556;967;968	11	0.578497	10666;11350;2825;3267;456;4921;6943;7292;8780;8838;9144	22	7.49097e-05	10297;10908;11298;1532;1618;2035;2043;3068;3214;4395;5672;5966;7271;7672;7854;8784;9250;940;9556;9641;967;968	7	1	11350;4047;4084;456;6943;7292;8780	16	0.0843628	10908;11729;1618;2035;4395;4528;5100;5966;7271;7854;9250;940;9556;967;968;9981	6	0.485666	11298;3214;5672;5776;7672;8780	3	0.87469	1618;9556;968	6	0.54585	11233;3214;4084;5672;6943;9607	8	0.141178	11298;1618;234;5776;8780;8784;9556;9641	12	0.293225	10297;234;3214;4047;4921;5776;6888;6943;8784;9144;9556;9981	12	0.180102	10908;11350;1618;2035;3570;5100;5966;7271;7672;7854;9250;967	5	1	234;6943;7292;8780;968	23	0.00018967	10297;10666;10908;11233;11298;1532;1618;2035;3214;3267;3570;4047;4395;4528;5672;5966;7271;7854;9250;940;9556;967;9981	7	1	11350;234;6943;7292;8780;9144;968	20	0.00532558	10908;11233;11298;1532;1618;2035;3068;3214;4047;4395;5672;5966;7271;7593;7672;7854;8784;9250;940;967	8
GO:0009144|purine nucleoside triphosphate metabolic process	4	0.999766	474;6344;7292;7595	20	0.00187762	10908;1532;2006;2520;3068;3214;4395;563;5672;6668;6754;6765;6888;7271;7826;7854;8162;8252;9556;967	8	0.955982	10666;2825;474;4921;6344;7292;7595;8838	15	0.113108	10297;10908;1532;2006;3068;3214;4395;5672;6754;7271;7826;7854;8162;9556;967	4	1	4047;4084;6344;7292	25	0.000145334	10016;10908;11729;2006;2520;3346;4395;474;5100;5769;5887;6668;6754;6765;7271;7595;7793;7826;7854;8162;8252;951;9556;9633;967	2	1	3214;5672	1	0.999972	9556	4	0.885227	3214;4084;5672;5992	1	1	9556	6	0.946911	10297;3214;4047;4921;6888;9556	8	0.716293	10908;3570;5100;5592;5769;7271;7854;967	2	1	6344;7292	23	0.00112181	10297;10666;10908;1532;2006;3214;3570;4047;4395;5672;5887;6754;7271;7595;7793;7826;7854;8162;8252;951;9556;9633;967	3	1	474;6344;7292	19	0.0335995	10908;1532;3068;3214;4047;4395;5672;5887;6754;7271;7593;7595;7793;7826;7854;8162;951;9633;967	5
GO:0015893|drug transport	13	0.0211539	10109;10243;151;1781;3067;4120;4318;5584;670;7295;7412;8650;9620	5	0.77892	11333;4232;4376;5784;6632	8	0.5076	1084;3067;4120;4318;5584;670;6991;8650	7	0.460383	10109;11333;1730;4232;5784;6632;9620	14	0.0835495	10243;151;1730;1781;3197;3480;4120;4239;4318;6376;6403;670;7295;9620	5	0.893486	10109;11333;4232;4376;6530	9	0.0243821	10109;11333;3067;4232;5584;5784;7295;8650;9620	0	1	/	6	0.263318	151;3067;3197;39;4232;8650	4	0.440956	10243;1730;4120;6376	8	0.356381	10243;1781;39;5279;5584;6376;6403;9620	6	0.503411	11333;1730;4120;4232;4239;5226	14	0.0164086	10243;151;1781;3197;3480;4239;4318;5226;5279;5584;6376;6991;7295;9620	11	0.122075	10109;1084;11333;3067;4376;5784;6403;6530;6632;7412;8650	18	0.000355165	10243;1084;151;1730;1781;3480;39;4120;4239;4318;5226;5279;5584;6376;6991;7295;8650;9620	7	0.600105	10109;11333;3067;5784;6403;6632;7412	15
GO:0006396|RNA processing	12	0.999766	10359;10399;10442;3071;4638;4786;569;632;849;8719;8804;9537	7	0.998572	10356;11169;2409;2637;4475;6110;6575	13	0.969996	10071;10399;10442;10845;3387;4077;4786;569;632;7556;849;8804;9537	8	0.999187	10771;11169;2158;2409;2637;2797;4085;6575	8	1	10359;11454;4638;569;632;7556;849;8804	44	4.10983e-09	10338;10399;10771;10845;10982;10995;11150;11169;1571;1581;1813;1826;1894;2071;2409;2441;2472;2637;2686;3061;3388;3456;3586;3660;4077;4085;4475;471;4868;499;5078;5090;5291;5501;6096;6110;6575;6683;6709;7032;7045;8091;8719;9938	1	1	4638	9	0.41847	10995;1813;1826;2409;3061;4085;4786;5078;6889	2	0.999731	3660;4638	18	0.00561867	10442;10982;1813;1826;1827;2409;2503;2637;2668;3061;4085;4868;5078;5112;5291;6575;6889;8804	33	5.60725e-05	10071;10104;10338;10442;10771;10982;10995;1571;1581;1813;2071;2409;2637;2668;3061;3387;3388;3660;4077;4085;4786;5078;5501;569;571;6096;6575;7032;7045;7556;8091;8251;9332	5	1	10845;2158;2441;8719;8804	14	1	10071;10359;10845;2441;4077;4786;569;6096;632;6889;7556;849;8719;8804	20	0.449929	10338;10771;10982;10995;11150;11169;2637;2797;3660;4085;4475;471;4798;5090;5730;6575;6709;7032;7962;8091	11	1	10071;10845;4077;4786;569;632;7556;849;8719;8804;9537	28	0.0276475	10338;10771;10982;10995;11150;11169;1581;1894;2071;2409;2637;2668;2686;2797;3660;4085;4475;4638;471;4798;5090;5323;5730;6575;6709;7032;7962;9938	8
GO:0015850|organic hydroxy compound transport	13	0.00511759	10109;10243;151;1781;3067;4120;4318;5584;670;7295;7412;8650;9620	4	0.815473	4232;4376;5784;6632	6	0.67148	3067;4120;4318;5584;670;8650	6	0.484181	10109;1730;4232;5784;6632;9620	14	0.0260245	10243;151;1730;1781;3197;3480;4120;4239;4318;6376;6403;670;7295;9620	4	0.911475	10109;4232;4376;6530	8	0.0318356	10109;3067;4232;5584;5784;7295;8650;9620	0	1	/	6	0.171381	151;3067;3197;39;4232;8650	4	0.342218	10243;1730;4120;6376	8	0.246411	10243;1781;39;5279;5584;6376;6403;9620	5	0.548663	1730;4120;4232;4239;5226	13	0.0117853	10243;151;1781;3197;3480;4239;4318;5226;5279;5584;6376;7295;9620	9	0.205211	10109;3067;4376;5784;6403;6530;6632;7412;8650	16	0.000621162	10243;151;1730;1781;3480;39;4120;4239;4318;5226;5279;5584;6376;7295;8650;9620	6	0.611394	10109;3067;5784;6403;6632;7412	14
GO:0006163|purine nucleotide metabolic process	6	0.999766	2583;474;6045;6344;7292;7595	25	0.00305548	10908;1532;2006;2520;2774;3068;3214;3618;4395;4864;563;5672;5933;6668;6754;6765;6777;6888;7271;7826;7854;8162;8252;9556;967	13	0.919332	10666;11079;2825;474;4921;5167;6045;6344;7292;7595;8075;8838;9308	21	0.0786369	10297;10908;1532;2006;2697;2774;3068;3214;3618;4395;4856;5672;6754;6777;7271;7826;7854;8162;8211;9556;967	6	1	11079;2735;4047;4084;6344;7292	39	3.49065e-08	10016;10908;11729;1258;2006;2290;2520;2583;261;2774;3346;3618;4395;474;4856;4864;5090;5100;5459;5769;5887;5933;6668;6754;6765;6777;7271;7595;7793;7826;7854;8162;8211;8252;9308;951;9556;9633;967	2	1	3214;5672	4	0.944553	3618;4864;5459;9556	6	0.891527	2697;3214;4084;5672;5992;8211	5	0.955046	1258;261;3618;6045;9556	10	0.93833	10297;2583;3214;4047;4856;4921;5933;6045;6888;9556	13	0.54573	10908;11079;1258;2697;3570;5100;5592;5769;6777;7271;7854;8211;967	4	1	11079;6344;7292;8211	36	1.59325e-06	10297;10666;10908;1258;1532;2006;2290;261;2697;2774;3214;3570;3618;4047;4395;4856;4864;5090;5459;5672;5887;5933;6754;6777;7271;7595;7793;7826;7854;8075;8162;8252;951;9556;9633;967	9	1	11079;1258;474;5167;6045;6344;7292;8211;9308	29	0.00264786	10908;1532;261;2774;3068;3214;3618;4047;4395;4856;4864;5090;5459;5672;5887;5933;6754;6777;7271;7593;7595;7793;7826;7854;8075;8162;951;9633;967	9
GO:0009889|regulation of biosynthetic process	166	2.03791e-05	10024;10044;10124;10345;10370;10419;10483;10607;10843;1093;10955;110;11016;11024;11029;11038;11111;11219;11324;11339;11472;11495;11653;11673;11734;11770;11788;11817;11822;1219;1276;1397;1434;1437;148;1515;1675;2140;2186;2264;227;2288;2330;2340;2413;2418;2473;256;2604;2784;2810;2904;2916;294;2959;3038;3177;3205;3299;3320;3507;3544;3546;3640;3781;3860;3898;3914;3915;3945;3976;3978;4037;4165;4195;42…	108	0.878551	10057;10074;10274;10312;10313;10493;1061;10688;10827;1096;11250;11386;11483;11614;11687;11700;11708;11835;123;1230;1293;1326;1393;1459;1464;1512;1682;2146;2269;2300;2550;2559;2579;2636;2729;2764;2857;3014;3076;3210;3239;3490;3755;3926;3931;3951;3996;4156;417;42;4279;4658;4769;4906;4965;5092;511;5219;5331;5450;5469;5629;5679;5704;6046;6066;6163;6838;691;6997;7022;7152;72;7314;7351;7425;7564;7667;7…	215	7.03276e-14	10024;10044;10139;10192;10232;10340;10342;10345;10477;10607;1068;10828;10843;10883;10955;110;11016;11024;11111;11339;11354;11460;11472;11476;11490;11495;11546;11663;1169;11734;1177;11778;11817;11822;11827;1200;1219;1273;1276;1372;1397;1434;1437;1496;1515;1598;1675;1808;1962;2140;2186;227;2288;2340;2413;2418;246;2473;2554;2604;2653;2702;2810;2871;2904;2918;294;2959;3129;3177;3205;3215;3293;3299;33…	129	0.292299	10057;10074;10274;10312;10313;10493;1061;10688;10827;10923;10943;1109;11250;11386;11483;11614;11653;11708;11835;1335;1393;1451;1459;1464;1512;1590;1682;1841;1888;205;2146;2236;2269;2300;2510;2529;2550;2579;2636;2645;2729;2749;2764;2878;2947;3001;3014;3040;3076;3153;3210;34;3755;3829;3926;3931;3951;3996;4156;417;42;4658;4769;4843;4906;5092;5099;511;5163;5210;5280;5475;5568;5569;5629;5633;5679;5704…	254	0	10024;10044;10117;10124;10139;10246;10336;10342;10370;10483;10601;10607;1061;1068;10718;10770;10828;10843;10883;10955;110;11016;11024;1109;11111;11114;11219;11324;11339;1135;11354;11367;11472;11495;11546;11673;11734;11778;11817;11822;11827;1200;1219;1236;1276;1372;1393;1397;1434;1437;148;1515;1598;1675;1808;1953;1962;2140;2186;2208;2286;2288;2330;2340;2413;2418;246;2473;2604;2653;2683;2784;28;289…	101	0.999997	10274;10306;10312;10313;10481;10688;10827;10943;1096;11029;11296;11483;11613;11788;1179;123;1230;1451;1459;1464;1512;1590;1682;1818;1841;1854;1888;2231;2236;2269;2529;2550;2559;2636;2645;2729;2749;2764;2857;3001;3076;3239;3490;3755;3864;3931;3951;3996;4156;417;42;4279;4658;4769;4843;5092;511;5280;534;5469;5475;5629;5770;6076;612;6163;6180;6720;6776;6997;7007;7013;7022;7298;7314;7425;7604;7667;766…	37	1	10055;10057;10843;11673;11835;1924;1953;2269;2579;2702;2784;2922;3210;4231;4960;5154;5569;5704;620;6287;6302;6315;6630;7696;7736;7853;8319;8635;8652;8865;8890;9137;9437;9535;9696;9921;9972	62	0.355738	10306;10340;1061;10688;11029;1111;11386;11614;11817;11827;1230;1236;1284;1382;1464;1512;2432;2529;2554;2559;2636;2806;285;3014;3490;3755;3864;3931;3951;3996;4138;417;4287;4802;5331;5346;5450;5469;5608;6046;6163;6506;697;7152;7314;7344;7425;759;7741;7777;7860;7873;7929;8189;8394;8941;9050;9395;9689;9815;9846;9883	124	1.94546e-09	10057;10124;10177;10192;10483;10828;1093;1111;11114;11339;1135;11399;11460;11483;11495;1169;11835;1219;1230;1236;1284;1335;1393;1437;1459;1460;148;1592;1598;1853;2264;2269;2288;2300;2473;2510;2579;2628;2702;2729;2764;2810;2823;2857;2895;299;3001;3177;3210;3390;3479;3728;3751;3860;391;3915;399;4165;4167;4231;4327;4356;4769;4906;4960;4965;511;5154;5363;5397;5569;5608;5704;5894;605;6229;6232;6287;63…	40	1	10306;10827;1109;11296;1464;1641;1738;2146;2231;256;2636;2916;2947;3014;311;3239;3755;3864;3931;3978;3996;4037;417;4275;4802;612;6506;691;7228;7425;7698;7741;7777;7929;8220;8800;9050;9846;9851;9883	117	0.787851	10312;10340;10342;10493;1061;1068;10883;10955;11016;11029;11111;11250;11476;11490;11663;11673;11687;11700;11734;1179;11827;1200;1236;1273;1278;1335;1393;1460;1675;1738;1888;1953;2208;2288;2554;256;2628;2653;2683;2784;2810;2904;3038;3040;3210;3218;3367;3376;3546;3781;3914;3985;4156;417;4358;447;4672;4716;5196;5219;5254;5332;5546;5704;580;6069;612;6210;624;6404;6462;6522;6531;6613;6793;6838;6861;70…	104	0.694085	10074;10313;10688;10827;10828;1093;11114;1125;11483;11614;11770;11788;11817;1219;1230;1451;1464;1496;1512;1841;1854;1937;2236;2550;2559;2579;2636;2806;2857;2922;3001;3056;3076;3239;3271;3320;3490;3755;3864;3951;4100;42;4275;4334;4658;4769;4965;5092;5163;5280;534;5346;5450;5475;5629;5899;6046;6315;6630;665;6810;697;6997;7022;7054;733;7344;7413;7461;7564;7578;7655;7667;7716;772;7736;7741;7873;7929;…	172	0.000325798	10024;10124;10232;10342;10345;10370;10419;10607;1061;1068;10718;10770;10828;10843;1093;10943;10955;110;11029;11072;11111;11324;1135;11354;11495;11673;11687;11734;11760;1177;11770;11788;11817;11827;1219;1276;1335;1372;1397;1434;1437;1460;148;1598;1641;1675;1808;1962;2186;2208;227;2340;2413;2418;246;2473;2554;256;2604;2784;2922;2959;311;3177;3390;3544;3546;3640;3728;3751;3781;3792;3898;3914;3915;39…	141	0.527639	10057;10192;10274;10306;10312;10313;10601;10934;1111;11250;11339;11386;11483;11614;11700;11708;1179;11835;123;1230;1284;1293;1326;1393;1459;1464;1512;1592;1738;1841;1937;1953;205;2140;2146;2269;2550;2559;2579;2645;2702;2749;28;2806;2810;2823;2857;2878;2895;2947;3014;3076;3205;3210;3218;3239;3293;3344;3490;3495;3829;391;3926;3931;3951;4156;417;42;4231;4275;4658;4769;4843;4906;5092;511;5163;5280;54…	179	0.00581088	10124;10232;10345;104;1061;1068;10770;10843;1093;10955;110;11016;11029;11072;11111;11324;1135;11354;11460;11472;11495;11546;11613;11663;11673;11687;1169;11734;11760;1177;11788;11817;11822;11823;11827;1200;1219;1276;1335;1372;1397;1434;1437;148;1496;1641;1675;1808;1962;2186;2208;2340;2413;2418;246;2554;256;2604;2653;2702;2784;2904;2916;2918;2922;294;2959;299;311;3177;3299;3316;3544;3546;3755;3781;…	151	0.210933	10057;10192;10274;10306;10312;10313;10445;10493;10601;10827;10923;1096;1111;1125;11250;11386;11399;11483;11708;1179;11835;123;1230;1236;1319;1326;1459;1464;1512;1515;1590;1592;1682;1841;1953;205;2146;2264;2269;2510;2529;2550;2559;2579;2645;2729;2749;2764;2771;2806;2810;2823;285;2857;290;2947;3001;3014;3076;3210;3239;3293;34;3490;3495;3829;391;3926;3931;3951;4009;4156;417;42;4275;4658;4769;4843;49…	156
GO:0009167|purine ribonucleoside monophosphate metabolic process	6	0.999766	2583;6045;6344;7081;7292;7595	23	0.0041373	10908;11031;1532;2006;2520;3068;3214;3361;3618;4395;563;5672;6668;6754;6765;6888;7271;7826;7854;8162;8252;9556;967	11	0.949835	10666;2825;4921;6045;6344;7081;7292;7595;8075;8258;8838	19	0.0942553	10297;10908;11031;1532;2006;3068;3214;3361;3618;4395;4856;5672;6754;7271;7826;7854;8162;9556;967	6	1	11550;4047;4084;6344;7081;7292	31	4.68021e-05	10016;10908;11729;2006;2290;2520;2583;3346;3361;3618;4395;4856;5090;5100;5459;5769;5887;6668;6754;6765;7271;7595;7793;7826;7854;8162;8252;951;9556;9633;967	3	1	11550;3214;5672	4	0.944553	11031;3618;5459;9556	5	0.89768	11550;3214;4084;5672;5992	4	0.992624	3361;3618;6045;9556	11	0.83408	10297;11031;2583;3214;4047;4856;4921;6045;6888;8258;9556	10	0.757623	10908;11225;11550;3570;5100;5592;5769;7271;7854;967	3	1	6344;7081;7292	30	0.000129399	10297;10666;10908;1532;2006;2290;3214;3361;3570;3618;4047;4395;4856;5090;5459;5672;5887;6754;7271;7595;7793;7826;7854;8075;8162;8252;951;9556;9633;967	4	1	6045;6344;7081;7292	26	0.00577522	10908;11031;1532;3068;3214;3361;3618;4047;4395;4856;5090;5459;5672;5887;6754;7271;7593;7595;7793;7826;7854;8075;8162;951;9633;967	5
GO:1901575|organic substance catabolic process	29	0.962234	10111;10250;11703;1757;1882;2448;2450;3227;4221;5027;5133;5134;5164;5983;6233;6331;6799;6943;7052;7106;7292;7882;8300;836;9053;9230;9349;9653;9795	41	0.0454765	10080;10089;10908;11081;11365;11445;11506;11594;1224;1532;2122;2396;2877;3068;3214;4170;4291;4395;4766;4987;5672;5692;592;5931;60;6699;6888;7072;7271;7305;7672;78;7839;7854;7862;8380;9556;9637;967;97;9781	47	0.0694253	10111;10420;10665;10666;1069;10698;10709;1083;11340;11703;1757;1882;2448;2450;2825;3081;3227;3612;3789;3972;4382;4921;5027;5049;5072;5133;5134;5164;5389;5707;5983;6233;6331;6799;6943;7052;7106;7292;7882;8094;8300;836;8418;8838;9230;9349;9598	49	0.00235328	10080;10089;10250;10297;10908;10968;11081;11365;11445;11506;11594;1212;1224;1532;2122;2319;2396;2697;3068;3214;4170;4221;4291;4395;4766;5203;5670;5672;5692;5777;592;5931;6140;6316;6699;7072;7271;7305;7672;7839;7854;7862;8380;9556;9637;967;97;9781;9969	43	0.715373	10089;1069;11193;11639;1468;1757;1882;1918;2063;3227;3458;3972;4047;4084;4221;4382;4619;5049;5072;5133;5134;5707;5983;6107;6233;6331;6699;6943;7052;7106;7292;7944;8094;819;8300;8392;8418;9053;9230;9349;9598;9795;9996	40	0.388241	10080;10111;10908;10968;11081;11365;11445;11729;11808;1212;1224;2122;2396;4291;4395;4766;4987;504;5100;5670;5692;592;5931;60;6140;6496;6799;7072;7271;7305;78;7839;7854;7862;8380;8888;9556;9637;967;9781	22	0.219391	10250;11506;2093;2319;2877;3214;4170;5164;5203;5672;5777;5931;6496;6699;7672;78;7882;7944;836;9653;97;9969	18	0.32915	10080;10968;11081;11445;1212;1224;3227;4291;4766;5072;5692;592;6316;6331;7305;819;8392;9556	22	0.413576	10250;11365;2093;2319;2396;2697;2877;3214;4084;5164;5203;5672;5931;6699;6943;7882;7944;836;8392;9053;97;9969	24	0.0840246	10080;10089;10968;11081;11445;11506;11808;1212;1224;1757;1918;4170;5027;504;5692;5709;5777;6316;6331;690;7305;8177;8727;9556	28	0.866996	10089;10111;10297;1069;1083;11703;1212;1224;1918;2450;3214;3313;4047;4221;4619;4921;5049;5115;5134;6316;6888;6943;7106;819;8300;9230;9556;9996	51	2.36041e-05	10004;10080;10250;10420;10908;10968;11081;11365;11445;11808;2122;2319;2697;3570;3725;3789;4170;4291;4766;5100;5133;5389;5692;5696;5709;590;592;5931;60;6140;6331;6496;6538;6540;6799;7072;7271;7305;7672;78;7839;7854;7862;7882;8103;8392;8888;9637;967;9781;9969	38	0.519511	10089;1069;11703;1212;1468;1757;1918;2448;2450;2541;3227;3972;4221;4237;4382;5049;5133;5134;5983;6233;6799;690;6943;7106;7292;78;7882;7944;8094;819;8300;8380;8392;8727;9053;9230;9349;9996	50	0.0185696	10111;10297;10666;10908;11193;11365;11445;11594;11808;1532;1882;2063;2122;2319;2396;2697;3214;3570;4047;4291;4395;440;4619;4766;4987;504;5164;5670;5672;5709;5777;592;5931;6140;6496;7072;7271;7305;7839;7854;7862;8177;836;8418;9489;9556;9637;967;97;9969	54	0.013268	10004;10089;10250;10665;1069;10698;10709;11340;11703;1212;1468;1757;1918;2448;2450;2541;3081;3227;3612;3972;4237;4382;5049;5072;5133;5134;5240;5696;5707;5983;60;6233;6416;6799;690;6943;7052;7106;7292;78;7882;8094;819;8300;836;8380;8392;8727;8888;9053;9230;9349;9598;9764	54	0.00369083	10908;11193;11365;11445;11506;11594;11639;11808;1224;1532;2122;2319;2396;3068;3214;3313;3789;4047;4170;4291;4395;440;4619;4766;4987;504;5115;5164;5670;5672;5692;5709;5777;592;5931;6140;6331;6496;7072;7271;7305;7593;7672;7839;7854;7862;7944;8177;9489;9637;967;97;9781;9969	32
GO:0044260|cellular macromolecule metabolic process	300	0.0327179	1002;10024;10044;10108;10124;10345;10370;10407;10419;10471;10483;10534;10607;10714;10834;10843;1093;10955;10969;110;11002;11016;11024;11029;11038;1105;11111;11149;11219;11324;11339;11472;11495;11584;11653;11673;11734;11770;11788;11817;11822;1219;1276;1386;1397;1434;1437;1456;1476;148;1483;1491;1515;1657;1667;1675;1977;2017;2033;2068;2135;2140;2174;2186;2212;222;2264;227;2288;2298;2330;2340;24;240…	225	0.99852	10040;10057;10074;10080;10274;10291;10312;10313;10333;10363;10394;10395;10424;10426;10493;10505;10588;10591;10605;1061;10656;10688;10735;10781;10793;10827;10844;10861;10915;1096;10997;11064;11065;11080;1114;11169;11191;11250;11273;11276;11349;1137;11386;11442;11483;11523;11570;11594;11614;11624;11647;11687;11700;11708;11835;123;1230;1293;132;1326;1393;1459;1464;1512;1682;1843;1897;197;2007;2082;2…	378	4.02187e-08	10024;10044;10108;10139;10192;10232;10260;10291;1030;10340;10342;10345;10349;10407;10408;10420;10430;10477;10568;10607;1068;1069;10698;10709;10828;10834;10843;10883;10955;10959;10969;10971;10997;110;11002;11016;11024;1105;11111;11149;11328;11339;11354;11460;11472;11476;11490;11495;11546;11584;11655;11663;11665;1169;11734;1177;11778;11817;11822;11827;1200;1219;1273;1276;1372;1397;1434;1437;1456;14…	235	0.999187	10057;10074;10080;10274;10312;10313;10333;10394;10395;10426;10493;10505;10588;10591;10605;1061;10656;10671;10688;10781;10793;10803;10827;10923;10943;11064;11065;11080;1109;11169;11191;11250;11276;1132;11349;11386;11442;11483;11523;11594;11614;11624;11647;11653;11708;11835;1212;1335;1393;1394;1451;1459;1464;1512;1590;1682;172;1841;1843;1888;2007;205;2082;2146;2158;2236;2269;2300;2319;2442;2467;251…	458	9.05619e-12	10024;10044;10062;10084;10108;10117;10124;10139;10246;10260;10336;10342;10351;10363;10370;10407;10408;10483;10601;10607;1061;1068;1069;10718;10770;10828;10834;10843;10883;10952;10955;110;11016;11024;1109;11111;11114;11149;11193;11219;11297;11324;11328;11339;1135;11354;11367;11407;11409;11472;11495;11546;11552;11584;11639;11655;11665;11673;11711;11734;11778;11817;11822;11827;1200;1219;1236;1276;13…	356	0.00202063	10010;10080;10274;1030;10306;10312;10313;10394;10395;10424;10426;10430;10431;10471;10481;10505;10506;10520;10535;10560;10568;10588;10610;10626;10630;10635;10654;10688;10735;10752;10761;10781;10787;10793;10796;10827;10861;10928;10943;1096;10992;10999;11029;11042;11065;11080;11089;1114;11169;11185;11191;11270;11273;11276;11296;1132;11349;1137;11423;11442;11483;11523;11539;11568;11570;11593;11603;11…	94	1	10055;10057;10062;10505;10534;10591;10781;10803;10843;11064;11085;11191;11647;11673;11835;1476;1843;1924;1953;197;2093;2123;222;2269;2319;240;241;2579;2695;2702;2762;2784;2791;2813;2922;3075;3107;3210;3366;3396;3604;3682;3838;4129;4231;4531;4604;4637;4845;4960;5154;5258;5569;5704;5719;5811;585;5930;597;6151;620;6287;6302;6315;6496;6521;6551;6553;6630;6952;7513;7565;7566;7696;7736;7853;7912;8022;8…	99	0.999972	10080;10306;10340;10588;1061;10688;10915;10996;10997;11029;11080;1111;11202;11386;11409;11523;11614;11817;11827;1212;1230;1236;1284;1382;1464;1474;1512;2432;2442;2529;2554;2559;2636;2806;2809;285;3014;3094;330;3347;3490;3755;3864;3931;3951;3996;4138;417;4287;4696;4802;4864;5234;5331;5346;5450;5469;5513;5608;592;6046;6163;6506;6579;6881;697;7152;729;7305;7306;7314;7344;7425;748;759;7741;7777;7805;…	203	0.000244589	10040;10057;10124;10177;10192;10257;1030;10363;10394;10408;10483;10591;10671;10781;10828;1093;11064;1111;11114;11191;11273;11339;1135;11399;11460;11483;11495;1169;11835;1219;1230;1236;1284;1335;1393;1394;1437;1459;1460;1476;148;1592;1598;1853;1861;2007;2082;2093;2216;2264;2269;2288;2300;2319;24;240;2433;2473;2510;2579;2628;2678;2690;2695;2702;2729;2764;2810;2823;2857;2895;2981;299;3001;3075;3095;…	94	1	10080;10306;10520;10588;10735;10827;10928;10996;10999;11080;1109;11296;11407;11523;11553;11593;1212;1456;1464;1641;1738;2146;2231;256;2636;2916;2947;3014;3094;311;3239;330;3356;336;3488;3755;3864;3931;3978;3996;4037;4101;4116;417;4222;4275;4450;4502;4654;4728;4736;4751;4799;4802;4836;4854;494;5027;5820;6018;612;6506;691;6918;7156;7228;7305;7425;748;7533;7553;7698;7741;7777;7929;806;81;8220;8308;8…	335	4.66413e-07	10010;1010;1030;10312;10340;10342;10349;10430;10431;10471;10493;10506;10520;10560;10568;1061;10610;10630;10635;10647;10671;1068;1069;10714;10735;10761;10793;10796;10883;10928;10955;10992;11016;11029;11042;11111;11185;11250;11273;11423;11476;11490;11539;11568;11593;11603;11663;11673;11687;11700;11711;11734;1179;11827;1200;1212;1223;1236;1273;1278;132;1335;1393;1394;1460;1474;1482;1558;1561;1675;17…	206	1	10004;1002;10040;10074;10080;10257;10291;10313;10394;10420;10426;10588;10688;10803;10827;10828;10834;10915;10925;1093;11064;11114;1125;11286;11349;11442;11483;11523;11553;11614;11647;11658;11665;11770;11788;11817;1219;1230;1386;1451;1464;1496;1512;172;1841;1854;1862;1892;1937;2007;2033;2082;2123;2158;2174;2236;2299;2319;24;2550;2559;2579;2636;2806;2809;2857;2922;3001;3056;3076;3094;3107;3239;3271…	284	0.940164	1002;10024;10108;10124;10232;1030;10342;10345;10370;10407;10419;10607;1061;10626;1068;1069;10718;10770;10828;10834;10843;1093;10943;10955;10959;110;11029;11072;11085;11111;11149;11297;11324;1135;11354;11407;11495;11584;11673;11687;11734;11760;1177;11770;11788;11817;11827;1212;1219;1276;1335;1372;1397;1434;1437;1456;1460;1468;1476;148;1483;1598;1641;1667;1675;1808;1962;2033;2174;2186;2208;227;2340…	288	0.9315	10057;10192;10257;10274;10306;10312;10313;10333;10394;10395;10424;10426;10505;10588;10591;10601;10656;10781;10793;10861;10934;10971;10992;11002;11064;11065;11089;1111;11169;11191;11193;11250;11273;11276;11339;11349;11386;11442;11483;11539;11568;11570;11594;11603;11614;11647;11700;11708;1179;11835;1223;123;1230;1284;1293;1326;1386;1393;1459;1464;1474;1512;1592;1738;1841;1937;1945;1953;197;2007;205…	337	0.360299	10004;1002;10108;10124;10232;10260;1030;10345;104;10407;1061;10626;1068;1069;10698;10709;10770;10834;10843;1093;10955;10959;10969;110;11016;11029;1105;11072;11085;11111;11149;11324;1135;11354;11407;11460;11472;11495;11546;11584;11613;11655;11663;11673;11687;1169;11711;11734;11760;1177;11788;11817;11822;11823;11827;1200;1212;1219;1276;1335;1372;1394;1397;1434;1437;1456;1468;1476;148;1483;1496;1641…	294	0.85588	10040;10057;10192;10274;10306;10312;10313;10333;10351;10394;10395;10424;10426;10445;10457;10493;10505;10560;10588;10591;10601;10644;10656;10671;10781;10793;10803;10827;10923;10925;1096;10971;10987;10996;11064;11089;1111;11169;11191;11193;1125;11250;11273;1132;11349;11386;11399;11442;11483;11523;11552;11594;11624;11639;11647;11708;1179;11835;1223;123;1230;1236;1319;1326;1459;1464;1491;1512;1515;15…	249
GO:0008033|tRNA processing	5	0.681745	10359;3071;4786;632;8804	2	0.918366	6110;6575	4	0.838216	10845;4786;632;8804	1	0.995565	6575	3	1	10359;632;8804	17	2.12317e-06	10845;1581;1813;1826;2472;2686;3456;3586;3660;471;499;5090;5291;5501;6110;6575;6709	0	1	/	3	0.378466	1813;1826;4786	1	0.89768	3660	7	0.0195932	1813;1826;1827;2503;5291;6575;8804	7	0.246411	10104;1581;1813;3660;4786;5501;6575	2	0.917394	10845;8804	5	0.779343	10359;10845;4786;632;8804	5	0.644011	3660;471;5090;6575;6709	4	0.940332	10845;4786;632;8804	7	0.318592	1581;2686;3660;471;5090;6575;6709	1
GO:1901657|glycosyl compound metabolic process	4	0.503372	474;632;6502;9186	4	0.330958	2993;2994;4401;8269	6	0.185864	4104;474;632;6502;6599;7585	3	0.569613	3723;4856;9186	3	0.911183	632;6599;8269	10	0.00133723	2993;2994;4401;471;474;4856;5090;5499;6502;7774	0	1	/	1	0.703277	2994	1	0.837357	6502	1	0.719471	2993	4	0.405236	4401;4856;7585;9186	4	0.28277	2993;2994;4104;8269	2	0.975557	632;9186	6	0.144457	3723;4401;471;4856;5090;5499	5	0.419721	474;632;6502;6599;7585	7	0.0685635	2994;3723;4401;471;4856;5090;5499	3
GO:0006865|amino acid transport	19	0.0773204	10240;10763;11341;11342;1501;1792;200;273;2957;2967;3875;7053;7335;7477;7500;8764;8916;9442;9638	10	0.796852	2428;26;3596;4149;551;5583;6845;7256;747;7913	13	0.719088	200;273;2957;5788;6898;7053;7477;7500;8664;8764;8916;9442;9638	17	0.12526	1288;1403;1417;2428;2978;4149;4506;5478;551;5583;6519;6845;7256;747;7913;807;8861	20	0.295119	10037;10240;1403;1501;1792;200;26;273;2957;2967;3417;3737;4251;5788;6000;6719;6898;6971;7477;8916	12	0.803183	1288;2428;402;4149;551;5583;6845;7256;7263;7913;8419;8744	7	0.629386	10037;26;3417;4506;6234;807;8764	12	0.0228542	11133;1403;2428;2978;551;5583;6845;7256;7500;7913;8419;9638	3	0.975109	10037;2957;3417	22	2.83807e-07	11133;11342;1403;1501;2428;2722;2967;2978;5478;551;5583;6519;6845;7256;7335;7477;7500;7913;81;8764;8880;9638	24	0.00124115	10240;11133;1403;1501;1792;200;26;2722;2967;2978;5468;5583;6000;6719;6845;6898;7335;747;7694;81;8664;8744;8764;9638	6	0.989744	11342;3737;6519;7263;7500;7913	12	0.86397	10037;10240;1792;200;2967;5478;6845;6898;7335;7500;8764;8880	29	6.00412e-05	10763;11133;11341;1288;1906;2428;2957;2978;3417;3596;3737;3875;402;4149;4506;551;5583;6000;6234;6519;7053;7256;747;7694;7913;807;8217;8664;9638	11	1	10240;10763;200;2957;2967;6898;7053;7477;8764;8861;8880	15	0.464332	11133;11341;1288;26;3417;3737;402;4149;5583;6519;7694;7913;807;8217;8664	12
GO:0008643|carbohydrate transport	30	0.0229416	10175;11470;11740;11807;1317;2090;235;2351;2528;2943;3021;3272;3594;386;3902;4329;4386;5552;5614;6205;728;7294;7415;8009;8063;8232;8396;8653;8841;9845	20	0.429916	10052;10866;11036;11054;11358;11818;1270;1580;1651;3147;3213;3702;3879;4004;4569;6036;6805;834;8663;8911	28	0.151138	10141;10202;10300;10866;11470;1317;2090;2351;2828;2943;3213;3272;3489;3505;386;3902;4386;5552;6205;6252;728;7294;8063;817;8653;8841;9364;958	27	0.0701162	10052;11715;11786;11818;1270;1580;2308;3028;3594;3702;3879;4004;4569;5365;5634;5659;5973;6036;6805;7415;7609;834;8621;8798;8911;935;9716	47	9.58794e-06	10141;10202;10300;10866;11054;11470;11710;11715;11740;11818;1317;1652;2090;235;2351;2528;2943;3028;3147;3213;3272;3489;3594;3902;4004;4386;5043;5348;5552;5614;5659;6036;6205;728;7294;7415;7609;8009;8063;8232;8396;8621;8653;8841;9364;958;9845	16	0.971295	10052;11036;1164;11786;1270;1580;2308;3879;4329;5365;5631;817;834;8663;8911;935	22	0.00281251	10164;10202;10300;11470;11740;1317;235;2351;2528;2943;3594;386;4004;5043;5552;6205;7294;7609;834;8653;8663;9845	15	0.060324	10866;11054;11818;1580;3028;3879;5365;5614;5973;6036;6805;8841;8911;9364;958	10	0.837357	10164;10300;11740;1317;1652;235;2351;3147;379;4004	18	0.0296748	11054;11358;11786;11807;11818;1580;3021;3028;3505;386;4325;5365;5973;6805;8798;8911;958;9716	22	0.354951	10052;10866;11054;11710;11715;11740;1652;2090;235;2528;3505;3702;379;386;4569;4757;728;8009;8663;935;958;9716	24	0.100152	10202;10300;11036;1110;11358;11470;11786;1270;3028;3213;3272;3489;3879;4329;4386;5614;5659;5973;6252;7609;817;834;8653;8911	30	0.0656037	10141;10175;10202;11710;11715;1651;1652;235;2351;2828;2943;3028;3594;3702;386;3902;4325;4329;4386;4569;5614;6205;6252;6805;728;7294;8232;8653;8798;8841	33	0.0137304	10300;10305;10866;11036;1110;11470;11807;11818;1270;1317;1580;1906;2308;3147;3213;3272;3879;4004;4757;5043;5348;5659;5973;7415;7609;8009;817;834;8621;8663;8911;935;9716	34	0.026505	10141;10175;10202;10866;11054;11470;11562;11710;11715;11740;1317;1652;2090;2351;2828;2943;3702;386;3902;4244;4325;4329;4569;5614;6252;728;7294;8232;8396;8653;8798;8841;958;9845	28	0.137531	10300;11036;11807;1270;1580;2308;3147;3213;3272;3879;4004;4757;5043;5348;5552;5659;5973;6866;7415;7609;8009;815;817;834;8621;8911;935;9716	33
GO:0043038|amino acid activation	7	0.999766	24;3777;4853;7735;8308;8685;8876	11	0.542272	11442;1393;2082;2410;6110;748;7513;7840;8527;9018;9102	11	0.799375	1030;10430;3777;4690;4853;6334;729;7735;7888;8308;8876	10	0.710909	11442;1393;1394;2082;3604;748;7840;8060;8527;9102	13	0.898855	10952;11407;1393;24;3558;3777;6334;729;7513;7735;7888;8308;8876	31	4.24893e-07	1030;10430;10752;11270;11442;11603;1945;2082;2321;2410;2530;324;3604;4110;481;4853;5124;5560;5860;6092;6110;6556;6603;6707;7058;748;7516;7840;7981;8527;9102	3	1	3604;7513;8876	5	0.655274	729;748;8527;9018;9102	10	0.204596	1030;1393;1394;2082;24;36;3604;7513;7888;9018	5	0.734817	11407;748;8308;8527;9102	15	0.222654	1030;10430;11603;1393;1394;1945;3558;3777;4110;5124;6596;729;7513;7516;7987	8	0.791711	11442;2082;24;7840;8308;8527;8876;9102	6	1	1030;11407;7888;8308;8876;9018	14	0.430801	11442;11603;1393;1945;2082;3604;5560;5860;7058;7513;7840;7981;8060;8527	11	0.935427	1030;11407;1394;24;3777;6334;729;7735;8308;8876;9018	10	0.843503	11442;2082;2321;4110;5860;7058;748;7840;8060;9102	10
GO:0006508|proteolysis	78	0.000720789	10122;10627;10863;11038;11106;11301;11598;1295;1386;1627;1774;1776;2011;223;2382;2557;2558;2578;2820;2858;2919;2967;3173;3259;3373;4071;4191;4379;4507;4727;4849;4962;5027;5133;5151;558;57;5873;598;5983;6144;6171;6290;6426;6458;6687;6694;6847;7054;719;721;7235;7541;774;7922;800;8005;8083;8086;8225;8608;8703;875;8796;8926;9010;9053;9225;9230;9298;9404;9411;9431;9645;9795;9853;987;9904	43	0.918366	10056;10080;10167;10402;10625;11022;11031;11058;11416;11594;1472;1859;2635;2709;3557;4214;4460;4530;4766;4931;4987;507;5340;545;5767;592;5950;6176;6418;6876;7305;7630;7839;7842;8052;8138;8152;8406;884;9518;9577;9676;9781	66	0.314062	10698;10709;11301;1273;1884;2011;223;2272;2382;2557;2578;2820;2858;3081;3173;3259;3373;3535;3539;3541;3612;3727;3767;4071;4262;4339;4379;4382;4507;4727;5027;5049;5133;5300;5389;558;57;5707;5983;6171;6175;6687;6694;6833;7054;7079;719;721;7235;7541;7630;774;7914;7922;8005;8083;8086;8094;8796;9010;9230;9598;9621;9645;9754;9853	59	0.268466	10056;10080;10267;10402;10625;11022;11031;11091;11134;11416;11594;11745;1394;1776;1810;1859;2319;2635;306;3557;363;4191;4300;4373;4460;4530;4766;4849;4931;507;5210;5213;5340;5371;545;5670;5767;5807;592;5950;6001;6140;6316;6418;6876;7305;7803;7839;7842;8138;8152;8406;8750;884;8926;9411;9577;9676;9781	86	0.0835495	10051;10367;10468;10486;10627;11193;11301;11598;11639;1295;1386;1468;1774;1884;2011;2070;223;2272;2382;2557;2858;2967;3173;3458;3539;3609;4071;4191;4262;4339;4342;435;4382;4466;4507;4727;5049;5133;5151;5371;558;5707;598;5983;6032;6107;6119;6171;638;6426;6629;6694;6730;7054;7079;719;721;7235;7541;7657;7914;7922;800;8083;8094;8225;8634;8756;8796;8926;9053;9225;9230;9298;9404;9518;9598;9621;9645;970…	51	0.98131	10056;10080;10167;10267;10402;10625;10663;11022;11058;11091;11416;11745;1610;1629;1859;2325;2635;2709;363;3649;4214;437;4373;4460;4766;4931;4987;507;545;5670;5767;5807;5895;592;5950;6140;6144;6418;6496;6567;7193;7305;7839;8003;8091;8152;8406;884;9577;9676;9781	32	0.408638	10023;10267;10627;10863;1295;2093;2319;2578;306;3259;3373;363;4071;4373;4727;4849;5213;6290;638;6418;6458;6496;683;719;7235;7842;800;8608;875;8829;9645;987	22	0.889434	10080;10167;10402;11031;11106;11134;1727;4191;4300;4766;4931;4962;5807;592;6032;6176;6316;7305;8138;8152;8406;9010	37	0.331315	10023;10051;10122;10267;11301;1394;1859;2093;2319;2578;2590;3173;3373;3418;363;4262;4339;4342;4373;5300;5338;5767;6175;6290;6418;7541;7803;7842;875;8750;8849;9053;9404;9411;9627;9645;9904	32	0.342218	10080;11022;11091;11106;11598;11736;1610;1627;1776;2967;306;3259;4071;4191;4300;4849;4931;5027;5298;5340;5371;5807;5873;6316;7305;800;8152;8703;8926;9010;9577;987	63	0.154919	11031;11091;11106;1116;11598;11736;11745;1273;1295;1394;1610;1627;1774;1776;213;223;2272;2382;2557;2558;2590;2699;2967;3173;3259;3535;3539;3541;3727;4191;4727;4849;5045;5049;5151;558;57;5807;5873;598;6316;638;6426;6458;6756;7079;7193;7842;8005;8052;8083;8086;8091;8703;8796;8829;8849;8926;9225;9230;9754;987;9996	63	0.0214257	10004;10080;10267;10402;10621;10625;10745;11022;11416;11424;1386;1859;2319;2325;2820;2858;363;4071;4074;4300;4339;4342;4373;4379;4530;4766;4931;4962;507;5133;5213;5340;5371;5389;552;5695;5767;592;5950;6140;6175;6496;6538;6540;6564;6629;6687;6730;6810;6876;7054;7268;7305;7803;7839;8103;9010;9411;9577;9645;9676;9781;9904	89	3.26434e-05	10167;11091;11106;11301;11736;11745;1295;1468;1627;1727;1774;1776;2070;223;2272;2382;2541;2557;2558;2590;2699;2738;2858;2967;306;3259;3539;3767;4191;4262;4300;4373;4382;4507;4727;4849;4962;5049;5133;5210;5371;57;5873;598;5983;6032;6171;6175;6176;6290;638;6426;6694;6730;6847;7079;7120;719;7193;721;7235;7657;774;7922;7983;8005;8086;8094;8225;8488;8703;8750;8926;9010;9053;9225;9230;9298;9404;9431;95…	55	0.852362	10056;10625;10627;11022;11134;11193;11416;11594;1386;1859;2319;2578;2635;2709;3264;3373;3557;4071;440;4466;4766;4931;4987;507;5151;5340;545;552;5670;5807;592;5950;6119;6140;6418;6496;6629;6687;683;6833;6876;708;7305;7803;7839;7842;8091;8152;8608;8829;884;9411;9577;9676;9924	101	1.1616e-06	10004;10167;10698;10709;11091;11106;11301;11598;11736;11745;1295;1394;1468;1627;1727;1774;1776;1884;2070;223;2272;2382;2541;2557;2558;2590;2699;2738;2858;2967;3081;3259;3539;3541;3612;3767;4074;4191;4262;4300;4373;4382;4507;4727;4849;4962;5049;5133;57;5707;5873;598;5983;6032;6171;6175;6176;638;6426;6694;6807;6833;7079;7120;719;7193;721;7235;7630;7657;774;7922;7983;800;8005;8083;8086;8094;8138;822…	60	0.624841	10056;10267;1052;10625;10627;11022;11031;11134;1116;11193;11416;11594;11639;1859;2319;2635;2709;2919;2920;3373;3557;363;4071;435;440;4530;4766;4931;4987;507;5151;5213;5340;545;552;5670;5767;5807;592;5950;6001;6140;6418;6496;6687;683;6876;708;7305;7803;7839;7842;8152;8608;875;884;9411;9676;9781;9924	49
GO:0044249|cellular biosynthetic process	262	0.241556	10024;10044;10124;10345;10370;10419;10471;10483;10504;10534;10607;10824;10843;1093;10951;10955;110;11016;11024;11029;11038;11039;1105;11108;11111;11149;11157;11214;11219;11324;11339;11472;11495;11585;11653;11673;11734;11770;11788;11792;11817;11822;1219;1276;1386;1397;1434;1437;148;1515;1675;1757;1977;2017;2140;2186;2264;227;2288;231;2330;2340;24;241;2413;2418;2473;256;2583;2604;2784;2789;2810;290…	267	0.0128986	10057;10074;10274;10312;10313;10333;10360;10395;10401;10424;10493;10605;1061;10616;10646;10688;10717;10735;10793;10827;10861;1088;10908;1096;11031;11065;11080;1114;11231;11250;11273;11276;11298;11314;11365;1137;11386;11442;11483;11555;11570;11614;11624;11633;11687;11700;11708;11767;11835;123;1230;1293;1326;138;1393;1459;1464;1512;1529;1532;1541;1579;1580;1682;1756;1796;1897;1919;2006;2007;2035;20…	330	0.000100243	10018;10024;10044;10139;10192;10232;1030;10340;10342;10345;10349;10430;10477;10504;10568;10607;10666;1068;10710;10716;10828;10843;10883;10951;10955;110;11016;11024;1105;11111;11149;11157;11214;11331;11339;11354;11460;11472;11476;11490;11495;11546;11585;11663;1169;11734;1177;11778;11817;11822;11827;1200;1219;1273;1276;1372;1397;1434;1437;1496;1515;1598;1675;1757;1808;1861;1962;1978;2015;2125;2140;…	242	0.639972	10057;10074;10274;10297;10312;10313;10333;10360;10395;10401;10493;10605;1061;10646;10688;10793;10827;10908;10923;10943;11031;11037;11065;11080;1109;11231;11250;11276;11298;11314;1132;11365;11386;11442;11483;11555;11614;11624;11653;11708;11835;1335;138;1393;1394;1451;1459;1464;1512;1532;1541;1579;1580;1590;1682;1796;1822;1841;1888;1919;2006;2007;2035;205;2082;2146;2236;2269;2300;2322;2408;2510;252…	358	0.0644865	10018;10024;10044;10084;10117;10124;10139;10246;10336;10342;10370;10483;10504;10585;10601;10607;1061;1068;10718;10770;10824;10828;10843;10883;10952;10955;110;11016;11024;1109;11111;11114;11149;11214;11219;11297;11324;11339;1135;11354;11367;11407;11472;11495;11546;11550;11571;11673;11734;11778;11817;11822;11827;1200;1219;1236;1276;1372;138;1386;1393;1397;1434;1437;1474;148;1515;1598;1675;1757;1808…	419	0	10010;10274;1030;10306;10312;10313;10395;10401;10424;10430;10431;10471;10481;10506;10520;10535;10560;10568;10610;10616;10630;10635;10646;10654;10688;10735;10752;10761;10787;10793;10796;10827;10861;1088;10908;10928;10943;10951;1096;10992;10999;11029;11037;11042;11065;11080;11089;1114;11185;11231;11270;11273;11276;11296;11314;1132;11365;1137;11423;11442;11483;11539;11555;11568;11570;11593;11603;116…	73	1	10055;10057;10534;10824;10843;11085;11108;11298;11550;11673;11835;1541;1924;1953;2123;2269;2408;241;2579;2695;2702;2747;2784;2875;2922;3210;3214;3396;3604;3682;4231;4637;4960;5154;5569;5672;5704;5719;5776;620;6287;6302;6315;6341;6521;6553;6630;6679;6894;7287;7399;7513;7672;7696;7736;777;7853;8022;8319;8577;8635;8652;8732;8865;8876;8890;9130;9137;9437;9535;9696;9921;9972	120	0.40595	10306;10340;10401;10585;1061;10688;10716;11029;11031;11080;1111;11231;11386;11555;11614;11767;11817;11827;1230;1236;1284;138;1382;1464;1474;1512;1579;1580;1796;1919;1978;242;2432;2529;2554;2559;2636;2799;2806;285;3014;323;3490;3531;3618;3622;3747;3755;3864;3931;3951;3996;4138;417;4287;4378;4556;470;4802;4864;5011;5019;5234;5331;5346;5392;5450;5459;5469;5472;5608;5997;6046;6163;6332;6506;6579;697;…	184	0.00117197	10057;10124;10177;10192;1030;10483;10828;1088;1093;1111;11114;11273;11339;1135;11365;11399;11460;11483;11495;11550;1169;11835;1219;1230;1236;1284;1335;138;1393;1394;1437;1459;1460;148;1541;1592;1598;1853;1861;2007;2082;2125;2264;2269;2288;2300;2336;24;2473;2510;2579;2628;2678;2695;2697;2702;2729;2764;2810;2823;2857;2875;2895;2981;299;3001;3137;314;3177;3210;3214;3371;3390;3396;3479;36;3604;3728;3…	105	1	10306;10401;10520;10716;10735;10827;10928;10999;11080;1109;11296;11298;11407;11555;11593;11767;1192;1464;1579;1580;1641;1738;1757;1796;1919;2146;2231;2497;256;2636;2916;2947;2974;3014;311;3239;3356;3361;3488;3531;3618;3622;3755;3864;3931;3978;3996;4037;4101;4116;417;4275;4378;4502;470;4736;4751;4799;4802;4836;4854;4893;5019;5392;5764;5776;6018;6045;612;6506;6721;691;6918;713;7228;7425;748;7533;76…	331	3.65537e-11	10010;10297;1030;10312;10340;10342;10349;10430;10431;10471;10493;10506;10520;10560;10568;1061;10610;10630;10635;1068;10716;10735;10761;10793;10796;10883;10928;10955;10992;11016;11029;11031;11042;11111;11185;11250;11273;11314;11423;11476;11490;11539;11568;11593;11603;11633;11663;11673;11687;11700;11734;1179;11827;1200;1236;1273;1278;1335;1393;1394;1460;1474;1482;1675;1738;1861;1874;1876;1888;1919;…	183	1	10014;10074;10313;10401;10504;10688;10827;10828;10908;10925;1093;11114;11214;11225;11231;1125;11365;11442;11483;11550;11555;11571;11585;11614;11770;11788;11817;1192;1219;1230;1386;1451;1464;1496;1512;1541;1796;1822;1841;1854;1937;2007;2035;2082;2123;2236;2322;24;2550;2559;2579;2610;2636;2697;2747;2794;2799;2806;2857;2922;3001;3056;3076;323;3239;3271;3320;3490;3531;3570;3732;3755;3798;3864;3951;41…	248	1	10018;10024;10124;10232;1030;10342;10345;10370;10419;10504;10607;1061;1068;10710;10716;10718;10770;10828;10843;1093;10943;10951;10955;110;11029;11072;11085;11111;11149;11157;11214;11297;11324;11331;1135;11354;11407;11495;11673;11687;11734;11760;1177;11770;11788;11792;11817;11827;1192;1219;1276;1335;1372;1397;1434;1437;1460;148;1598;1641;1675;1757;1808;1822;1962;2186;2208;2220;227;231;2336;2340;24…	319	0.00621502	10014;10057;10192;10274;10297;10306;10312;10313;10333;10395;10401;10424;10601;10646;10666;10793;10861;1088;10908;10934;10992;11037;11065;11089;1111;11231;11250;11273;11276;11298;11314;11339;11365;11386;11442;11483;11539;11555;11568;11570;11603;11614;11700;11708;11767;1179;11835;123;1230;1284;1293;1326;1386;1393;1459;1464;1474;1512;1529;1532;1541;1579;1580;1592;1738;1756;1796;1841;1919;1937;1945;1…	298	0.728027	10018;10124;10232;1030;10345;104;10504;10585;1061;1068;10710;10716;10770;10843;1093;10955;110;11016;11029;1105;11072;11085;11111;11149;11157;11214;11324;11331;1135;11354;11407;11460;11472;11495;11546;11585;11613;11663;11673;11687;1169;11734;11760;11763;1177;11788;11792;11817;11822;11823;11827;1192;1200;1219;1276;1335;1372;1394;1397;1434;1437;148;1496;1641;1675;1757;1808;1822;1962;1978;2015;2186;2…	312	0.028462	10022;10057;10192;10274;10306;10312;10313;10333;10395;10401;10424;10445;10493;10560;10601;10646;10793;10824;10827;1088;10908;10923;10925;1096;11031;11037;11089;11108;1111;11231;1125;11250;11273;11298;11314;1132;11365;11386;11399;11442;11483;11555;11624;11708;1179;11835;123;1230;1236;1319;1326;138;1459;1464;1512;1515;1529;1532;1541;1579;1580;1590;1592;1682;1756;1841;1953;1987;2007;2035;205;2082;21…	224
GO:0008610|lipid biosynthetic process	13	0.78883	10951;11108;11157;11214;11792;231;4752;5165;5421;7399;8022;8129;9038	20	0.0385069	10616;11767;138;1579;1580;1919;2408;3827;4378;4864;4974;5764;6332;7863;7911;8064;9048;9130;9290;9345	15	0.657249	10951;11157;11214;11331;231;2981;3661;4556;5421;5766;5886;657;8022;8732;9357	17	0.218157	138;1579;1580;1822;1919;2408;4378;5369;6327;7911;8211;8572;8577;9048;9130;9290;9345	17	0.821375	11214;138;1511;231;2981;381;4752;5421;6830;7034;7399;8022;8572;8633;8634;9038;9130	29	0.000505607	10616;10951;1579;1580;1822;1919;2408;2695;2792;2795;3437;4378;4864;5369;5764;5766;5886;6327;6341;657;7863;7911;8129;8211;9039;9048;9290;9345;9360	10	0.26781	11108;2408;2695;6341;7287;7399;8022;8577;8732;9130	9	0.228026	11767;138;1579;1580;1919;4378;4556;4864;6332	16	0.0149519	138;2695;2981;381;4556;4974;5369;6332;6341;7287;7399;7863;8129;8211;8732;9130	8	0.459228	11767;1579;1580;1919;2974;4378;5764;6721	18	0.194459	1511;1919;231;3661;3827;4752;5165;5421;5886;6721;6830;7034;8022;8129;9038;9048;9130;9357	8	0.933428	11214;1822;4378;6332;6341;8211;9290;9345	15	0.719863	10951;11157;11214;11331;11792;1822;231;2981;5165;5421;6830;8022;8211;8732;9357	16	0.515437	11767;1579;1580;1919;2408;2792;4378;4864;4974;6341;7287;7911;8572;8577;9048;9290	22	0.139752	11157;11214;11331;11763;11792;1822;231;2981;3661;4556;5421;5766;5886;6830;7034;7399;8022;8129;8211;8633;8634;8732	19	0.222213	11108;138;1579;1580;2408;2792;3437;381;4378;4864;5764;6341;7287;7911;8572;8577;9038;9048;9290	12
GO:0019752|carboxylic acid metabolic process	46	0.999766	10111;10390;10504;11039;11350;1757;1882;24;2448;2450;2960;3131;3385;3476;3553;3777;4194;4221;4276;4615;4620;4752;4853;5456;5563;5924;6071;6525;658;6943;7292;7735;7882;7900;8061;811;8156;8308;8567;8639;8685;8876;9038;9113;9970;9971	123	0	10360;10527;10616;10646;10706;1088;10908;11081;11176;11273;11314;11442;11573;11686;11727;11767;138;1393;1529;1532;157;1579;1580;1756;2082;2159;220;2314;2353;2395;2410;2429;2455;2610;2709;2775;2862;2877;3068;3111;3137;316;3214;323;3514;352;3531;3598;3622;3732;3733;3771;3773;4291;4378;4395;4398;5011;5057;5217;5239;5660;5672;5692;5721;5773;5995;5997;6084;6110;6185;6420;6446;6464;6473;6586;666;6877;6…	70	0.705331	10111;1030;10390;10430;10504;10666;1083;11340;11350;1757;1882;2125;2157;2220;2448;2450;2627;2794;2825;2960;2992;3385;3539;3553;3777;3789;3837;4349;4615;4620;4690;4853;4921;5072;5264;5456;5563;5639;5676;5924;6022;6071;6201;6334;6525;657;6578;658;6943;729;7292;7437;7464;7735;7857;7882;7888;7900;8008;8037;8156;8308;8418;8567;8639;8838;8876;8895;9113;9227	107	5.48518e-09	10297;10360;10527;10646;10706;10908;10968;11037;11081;11176;11314;11429;11442;11573;11686;1228;138;1393;1394;1532;1579;1580;2082;2314;2395;2775;2834;2862;3068;3111;3113;3133;3214;323;3514;352;3531;3604;3622;3733;3773;3949;4221;4291;4378;4395;4474;5011;5085;5239;549;5660;5672;5692;5773;5997;6084;6420;6446;6464;6473;6651;666;686;6877;6894;7074;7109;713;7271;748;7482;7669;7672;7731;7742;7743;7840;78…	61	1	10390;10504;10952;11350;11407;1228;138;1393;157;1757;1882;2157;24;2960;2992;3539;3553;3558;3747;3777;3837;397;4047;4084;4194;4221;4349;4615;4619;4752;5072;5217;5456;549;5563;5915;5924;6071;615;6334;6830;6865;6943;729;7292;7513;7735;7888;7900;811;8156;8308;8418;8639;8876;9038;9113;9227;9967;9970;9971	161	0	10111;10255;1030;10430;10527;10616;10646;10706;10752;1088;10908;10968;11037;11081;11176;11270;11273;11314;11429;11442;11573;11603;11608;11686;11729;1529;1579;1580;1800;1945;2082;2125;2159;220;2220;2314;2321;2353;2410;2455;2530;2610;2667;2709;2775;2794;2834;2862;3111;3133;3137;316;323;324;3476;3514;3531;3598;3604;3622;3733;3771;3773;3949;4110;4291;4378;4395;4398;4474;481;4853;504;5085;5090;5100;51…	18	1	10255;10390;2627;2877;3214;3604;397;5672;5776;6339;6341;6894;7513;7672;7882;8876;8895;9969	56	4.96735e-06	10527;10968;11081;11686;11767;138;1579;1580;1800;2455;323;3514;3531;3622;3747;3773;4276;4291;4378;5011;5072;5392;5456;5660;5692;5773;5995;5997;6084;6473;686;7109;713;729;748;7482;8028;8061;8065;8108;811;8148;8170;8181;8482;8527;877;8933;9;9018;9101;9102;9373;9556;9579;968	39	0.590461	10255;1030;1088;11273;11573;138;1393;1394;157;2082;2125;24;2877;3137;3214;3476;36;3604;4084;5217;5239;5563;5672;5995;6339;6341;6464;6943;7074;7513;7882;7888;811;8122;8555;877;8895;9018;9969	47	0.0308469	10527;10968;11081;11407;11767;1192;1228;1579;1580;1757;1800;2314;2429;2974;3133;3514;3531;3622;4276;4378;504;5392;549;5692;5773;5776;6473;686;6865;690;713;748;7482;8061;8148;8170;8181;8308;8527;8639;8933;9;9101;9102;9373;9556;9579	69	0.313331	10111;10297;1030;10430;1083;11273;11314;11603;1393;1394;157;1945;220;2450;2627;2834;2862;2960;2992;3214;3385;3534;3539;3553;3558;3747;3771;3777;4047;4110;4221;4349;4615;4619;4752;4921;5011;5057;5115;5124;5217;5563;5639;5776;5915;6525;6566;6578;6586;6596;6755;6830;6888;6943;729;7513;7516;7900;7987;8037;8181;8194;8639;8697;9;9038;9194;9227;9556	81	0.000568321	10255;10504;10908;10968;11081;11350;11442;11573;1192;2082;2157;2314;24;2610;2794;3111;3133;323;3514;3531;3570;3725;3732;3733;3773;3789;3949;4291;4378;4620;5085;5100;5239;5456;5692;5721;5773;5924;6071;6084;615;6201;6339;6341;6473;6651;686;6894;7271;7437;7464;7482;7669;7672;7743;7840;7854;7882;8008;8061;8108;8276;8308;8527;8567;86;8876;8895;8933;9101;9102;9344;9345;9579;9637;9639;966;967;9967;9969;…	48	1	10255;1030;10504;11407;11429;1192;157;1757;2220;2448;2450;2627;2960;2992;3539;3553;3747;3837;4194;4221;4349;4615;5217;5456;5563;5924;6201;6525;6578;658;6830;690;6943;7292;7437;7857;7882;7888;7900;8008;8037;811;8308;8876;8895;9018;9113;968	129	7.2003e-13	10111;10297;10527;10646;10666;10706;1088;10908;11037;11176;11273;11314;11442;11573;11603;11767;1393;1529;1532;1579;1580;1756;1882;1945;2082;2125;2159;2314;2353;2395;2610;2667;2709;2775;2794;2834;2862;3111;3113;3137;316;3214;323;3476;352;3570;3598;3604;3622;3733;3773;3949;397;4047;4291;4378;4395;4398;4474;4619;5011;504;5085;5090;5239;5392;5560;5639;5672;5676;5773;5860;5995;5997;6084;6341;6420;6446…	63	1	1030;10390;10504;11340;11350;11407;11429;11763;1192;1394;157;1757;2220;24;2448;2450;2627;2960;2992;3534;3539;3553;3747;3777;3837;4194;4349;4615;5057;5072;5264;5456;5563;5639;5924;6071;6201;6334;6339;6525;6578;658;6830;690;6943;729;7292;7437;7735;7857;7882;7900;8008;8037;811;8308;8639;8697;8876;8895;9018;9113;968	129	8.67457e-13	10527;10646;10706;1088;10908;11037;11176;11273;11314;11442;11573;11686;1228;138;1529;1532;1579;1580;1756;2082;2159;2314;2321;2353;2395;2667;2709;2775;2794;2862;3068;3111;3113;3131;3137;316;3214;323;3476;3514;352;3598;3622;3733;3773;3789;3949;397;4047;4110;4291;4378;4395;4474;4619;4620;5011;504;5085;5090;5115;5239;5672;5692;5773;5860;5995;5997;6084;6341;6420;6446;6464;6473;6586;6651;666;686;6877;6…	51
GO:0019318|hexose metabolic process	1	0.999766	5313	10	1.84721e-05	2929;3214;5343;5970;6888;7072;7271;8073;925;9935	2	0.789425	10685;5313	9	0.000336983	2929;3214;5343;5970;7072;7271;8073;925;9935	2	0.961648	5283;5313	4	0.307684	5970;7072;7271;925	2	0.425063	3214;9935	1	0.584348	2929	5	0.0232877	3214;5283;5970;8073;9935	2	0.324362	2929;5343	9	0.000347761	10685;2929;3214;5283;5970;6888;6978;8073;925	4	0.194151	5313;7072;7271;9935	2	0.86397	10685;2929	9	0.0008121	3214;5343;5970;6978;7072;7271;8073;925;9935	2	0.88139	10685;2929	7	0.0226101	3214;5970;6978;7072;7271;8073;9935	4
GO:0072521|purine-containing compound metabolic process	8	0.999766	2583;474;6045;6344;6502;7292;7595;9186	27	0.00224215	10908;1532;2006;2520;2774;3068;3214;3618;4395;4864;563;5672;5783;5933;6668;6754;6765;6777;6888;7271;7826;7854;8162;8252;8610;9556;967	14	0.936844	10666;11079;2825;474;4921;5167;6045;6344;6502;7292;7595;8075;8838;9308	25	0.0196799	10297;10908;1532;2006;2697;2774;3068;3214;3618;3723;4395;4856;5672;5783;6754;6777;7271;7826;7854;8162;8211;8610;9186;9556;967	6	1	11079;2735;4047;4084;6344;7292	40	1.86056e-07	10016;10908;11729;1258;2006;2290;2520;2583;261;2774;3346;3618;4395;474;4856;4864;5090;5100;5459;5769;5887;5933;6502;6668;6754;6765;6777;7271;7595;7793;7826;7854;8162;8211;8252;9308;951;9556;9633;967	4	1	3214;5672;5783;8610	4	0.969811	3618;4864;5459;9556	8	0.837357	2697;3214;4084;5672;5992;6502;8211;8610	5	0.995871	1258;261;3618;6045;9556	12	0.910249	10297;2583;3214;4047;4856;4921;5511;5933;6045;6888;9186;9556	14	0.557095	10908;11079;1258;2697;3570;5100;5592;5769;6777;7271;7854;8211;8610;967	5	1	11079;6344;7292;8211;9186	40	1.60084e-07	10297;10666;10908;1258;1532;2006;2290;261;2697;2774;3214;3570;3618;3723;4047;4395;4856;4864;5090;5459;5511;5672;5783;5887;5933;6754;6777;7271;7595;7793;7826;7854;8075;8162;8252;8610;951;9556;9633;967	10	1	11079;1258;474;5167;6045;6344;6502;7292;8211;9308	33	0.00043235	10908;1532;261;2774;3068;3214;3618;3723;4047;4395;4856;4864;5090;5459;5511;5672;5783;5887;5933;6754;6777;7271;7593;7595;7793;7826;7854;8075;8162;8610;951;9633;967	12
GO:0009117|nucleotide metabolic process	15	0.999766	11350;2034;2583;3385;474;6045;6233;631;6344;6943;7292;7595;8780;8912;9349	37	0.000917788	10908;11233;11365;1532;1618;2006;2408;2520;2774;3068;3214;3618;432;4395;4401;4830;4864;563;5672;5933;5966;6668;6754;6765;6777;6888;7271;7672;7826;7854;8162;8252;8682;9250;9556;967;968	25	0.666569	10666;11079;11350;2034;2825;3267;3385;456;474;4921;5167;6045;6233;631;6344;6943;7292;7585;7595;8075;8780;8838;9144;9308;9349	32	0.0411893	10297;10908;11365;1532;1618;2006;2043;2408;2697;2774;3068;3214;3618;4395;4830;4856;5672;5966;6754;6777;7271;7672;7826;7854;8162;8211;8784;9250;9556;9641;967;968	14	1	11079;11350;2034;2735;4047;4084;456;6233;6344;6943;7292;8780;8912;9349	53	5.21837e-08	10016;10908;11365;11729;1258;1618;2006;2290;2408;2520;2583;261;2774;3346;3618;4395;4401;4528;470;474;4830;4856;4864;5090;5100;5459;5499;5769;5887;5933;5966;6668;6754;6765;6777;7271;7595;7774;7793;7826;7854;8162;8211;8252;8682;9250;9308;951;9556;9633;967;968;9981	6	1	2408;3214;5672;5776;7672;8780	7	0.949768	1618;3618;470;4864;5459;9556;968	10	0.89768	11233;11365;2697;3214;4084;5672;5992;6943;8211;9607	12	0.601574	1258;1618;234;261;3618;470;5776;6045;8780;8784;9556;9641	20	0.810006	10297;234;2583;3214;3313;3385;4047;4401;4856;4921;5776;5933;6045;6888;6943;7585;8784;9144;9556;9981	19	0.656263	10908;11079;11350;11365;1258;1618;2697;3570;5100;5592;5769;5966;6777;7271;7672;7854;8211;9250;967	13	1	11079;2034;234;432;6233;6344;6943;7292;8211;8780;8912;9349;968	49	2.76448e-06	10297;10666;10908;11233;11365;1258;1532;1618;2006;2290;2408;261;2697;2774;3214;3267;3570;3618;4047;4395;4401;4528;4830;4856;4864;5090;5459;5499;5672;5887;5933;5966;6754;6777;7271;7595;7793;7826;7854;8075;8162;8252;8682;9250;951;9556;9633;967;9981	22	1	11079;11350;1258;2034;234;432;470;474;5167;6045;6233;6344;6943;7292;7585;8211;8780;8912;9144;9308;9349;968	43	0.00064999	10022;10908;11233;11365;1532;1618;2408;261;2774;3068;3214;3313;3618;4047;4395;4401;4830;4856;4864;5090;5459;5499;5672;5887;5933;5966;6754;6777;7271;7593;7595;7672;7793;7826;7854;8075;8162;8682;8784;9250;951;9633;967	14
GO:0060255|regulation of macromolecule metabolic process	172	6.35316e-05	10024;10044;10108;10124;10345;10370;10419;10483;10607;10843;1093;10955;110;11002;11016;11024;11029;11038;11111;11219;11324;11339;11472;11495;11653;11673;11734;11770;11788;11817;11822;1219;1276;1397;1434;1437;148;1515;1667;1675;2140;2186;2264;227;2288;2330;2340;2413;2418;2473;256;2604;2762;2784;2810;2904;2916;294;2959;3038;3177;3205;3299;3320;3507;3544;3546;3640;3781;3860;3898;3914;3915;3945;3976;…	112	0.917311	10057;10074;10274;10312;10313;10493;1061;10688;10827;1096;11250;11386;11483;11614;11687;11700;11708;11835;123;1230;1293;1326;1393;1459;1464;1512;1682;2146;2269;2300;2550;2559;2579;2636;2729;2764;2857;3014;3076;3210;3239;330;3490;3755;3926;3931;3951;3996;4156;417;42;4279;4531;4658;4769;4906;4965;5092;511;5219;5331;5450;5469;5629;5679;5704;5820;6046;6066;6163;6838;691;6997;7022;7152;72;7314;7351;74…	227	2.18121e-14	10024;10044;10108;10139;10192;10232;10340;10342;10345;10477;10607;1068;10828;10843;10883;10955;110;11002;11016;11024;11111;11339;11354;11460;11472;11476;11490;11495;11546;11663;11665;1169;11734;1177;11778;11817;11822;11827;1200;1219;1273;1276;1372;1397;1434;1437;1496;1515;1598;1667;1675;1808;1962;2140;2186;227;2288;2340;2413;2418;246;2473;2554;2604;2653;2702;2762;2810;2871;2904;2918;294;2959;3129…	134	0.378364	10057;10074;10274;10312;10313;10493;1061;10688;10827;10923;10943;1109;11250;11386;11483;11614;11653;11708;11835;1335;1393;1451;1459;1464;1512;1590;1682;1841;1888;205;2146;2236;2269;2300;2510;2529;2550;2579;2636;2645;2729;2749;2764;2878;2947;3001;3014;3040;3076;3153;3210;330;34;3755;3829;3926;3931;3951;3996;4156;417;42;4531;4658;4769;4843;4906;5092;5099;511;5163;5210;5280;5475;5568;5569;5629;5633;…	268	0	10024;10044;10108;10117;10124;10139;10246;10336;10342;10370;10483;10601;10607;1061;1068;10718;10770;10828;10843;10883;10955;110;11016;11024;1109;11111;11114;11219;11324;11339;1135;11354;11367;11472;11495;11546;11552;11665;11673;11734;11778;11817;11822;11827;1200;1219;1236;1276;1372;1393;1397;1434;1437;148;1515;1598;1667;1675;1808;1928;1953;1962;2140;2186;2208;2227;2286;2288;2330;2340;2413;2418;24…	108	0.999997	10274;10306;10312;10313;10481;10688;10827;10943;1096;11029;11296;11483;11613;11788;1179;123;1230;1451;1459;1464;1512;1590;1682;1818;1841;1854;1888;2231;2236;2269;2529;2550;2559;2636;2645;2729;2749;2764;2857;3001;3076;3239;330;3490;3755;3864;3931;3951;3996;4156;417;42;4279;4526;4531;4658;4769;4843;5092;511;5280;534;5469;5475;5629;5770;5820;595;6076;612;6163;6180;6720;6776;6997;7007;7013;7022;7298;…	39	1	10055;10057;10843;11673;11835;1924;1953;2269;2579;2702;2762;2784;2922;3210;4231;4531;4960;5154;5569;5704;620;6287;6302;6315;6630;7696;7736;7853;8319;8635;8652;8865;8890;9137;9437;9535;9696;9921;9972	63	0.512626	10306;10340;1061;10688;11029;1111;11386;11614;11817;11827;1230;1236;1284;1382;1464;1512;2432;2529;2554;2559;2636;2806;285;3014;330;3490;3755;3864;3931;3951;3996;4138;417;4287;4802;5331;5346;5450;5469;5608;6046;6163;6506;697;7152;7314;7344;7425;759;7741;7777;7860;7873;7929;8189;8394;8941;9050;9395;9689;9815;9846;9883	126	2.20659e-08	10057;10124;10177;10192;10483;10828;1093;1111;11114;11339;1135;11399;11460;11483;11495;1169;11835;1219;1230;1236;1284;1335;1393;1437;1459;1460;148;1592;1598;1853;2264;2269;2288;2300;2473;2510;2579;2628;2702;2729;2764;2810;2823;2857;2895;299;3001;3177;3210;3390;3479;3728;3751;3860;391;3915;399;4165;4167;4231;4327;4356;4769;4906;4960;4965;511;5154;5363;5397;5536;5569;5608;5704;5894;605;6229;6232;62…	43	1	10306;10827;1109;11296;1464;1641;1738;2146;2231;256;2636;2916;2947;3014;311;3239;330;3755;3864;3931;3978;3996;4037;417;4275;4802;494;5820;612;6506;691;7228;7425;7698;7741;7777;7929;8220;8800;9050;9846;9851;9883	122	0.855029	10312;10340;10342;10493;1061;1068;10883;10955;11016;11029;11111;11250;11476;11490;11663;11673;11687;11700;11734;1179;11827;1200;1236;1273;1278;1335;1393;1460;1675;1738;1888;1953;2208;2227;2288;2554;256;2628;2653;2683;2762;2784;2810;2904;3038;3040;3116;3210;3218;3367;3376;3546;3781;3826;3914;3985;4156;417;4358;447;4672;4716;5134;5196;5219;5254;5332;5546;5704;580;6069;612;6210;624;6404;6462;6522;65…	112	0.635735	10074;10313;10688;10827;10828;1093;11114;1125;11483;11614;11658;11665;11770;11788;11817;1219;1230;1451;1464;1496;1512;1841;1854;1937;2236;2550;2559;2579;2636;2806;2857;2922;3001;3056;3076;3239;3271;3320;3490;3755;3864;3951;4053;4100;42;4275;4334;4658;4769;4965;5092;5163;5280;534;5346;5450;5475;5525;5629;5820;5899;6046;6315;6533;6630;665;6810;697;6997;7022;7054;733;7344;7413;7461;7564;7578;7655;76…	180	0.000498144	10024;10108;10124;10232;10342;10345;10370;10419;10607;1061;1068;10718;10770;10828;10843;1093;10943;10955;110;11029;11072;11111;11324;1135;11354;11495;11673;11687;11734;11760;1177;11770;11788;11817;11827;1219;1276;1335;1372;1397;1434;1437;1460;148;1598;1641;1667;1675;1808;1962;2186;2208;227;2340;2413;2418;246;2473;2554;256;2604;2762;2784;2922;2959;311;3177;3390;3544;3546;3640;3728;3751;3781;3792;3…	147	0.626914	10057;10192;10274;10306;10312;10313;10601;10934;11002;1111;11250;11339;11386;11483;11614;11700;11708;1179;11835;123;1230;1284;1293;1326;1393;1459;1464;1512;1592;1738;1841;1937;1953;205;2140;2146;2269;2550;2559;2579;2645;2702;2749;28;2806;2810;2823;2857;2878;2895;2947;3014;3076;3205;3210;3218;3239;3293;3344;3490;3495;3829;391;3926;3931;3951;4156;417;42;4231;4275;4531;4658;4769;4843;4906;5092;511;5…	188	0.00724664	10108;10124;10232;10345;104;1061;1068;10770;10843;1093;10955;110;11016;11029;11072;11111;11324;1135;11354;11460;11472;11495;11546;11613;11663;11673;11687;1169;11734;11760;1177;11788;11817;11822;11823;11827;1200;1219;1276;1335;1372;1397;1434;1437;148;1496;1641;1667;1675;1808;1962;2186;2208;2340;2413;2418;246;2554;256;2604;2653;2702;2762;2784;2904;2916;2918;2922;294;2959;299;311;3116;3177;3299;3316…	158	0.250333	10057;10192;10274;10306;10312;10313;10445;10493;10601;10827;10923;1096;1111;1125;11250;11386;11399;11483;11552;11708;1179;11835;123;1230;1236;1319;1326;1459;1464;1512;1515;1590;1592;1682;1841;1953;205;2146;2264;2269;2510;2529;2550;2559;2579;2645;2729;2749;2764;2771;2806;2810;2823;285;2857;290;2947;3001;3014;3076;3210;3239;3293;34;3490;3495;3829;391;3926;3931;3951;4009;4131;4156;417;42;4275;4531;4…	160
GO:0009073|aromatic amino acid family biosynthetic process	3	0.911056	11039;6525;658	8	0.0327618	10646;1088;11273;1529;2610;3622;5057;7941	5	0.512931	2125;2220;6525;6578;658	4	0.533229	10646;11037;3622;7941	0	1	/	13	0.000144798	10646;1088;11037;11273;11608;1529;2125;2220;2610;2667;3622;7941;8276	1	1	5776	1	0.839504	3622	3	0.443812	1088;11273;2125	3	0.324362	1192;3622;5776	6	0.245064	11273;5057;5776;6525;6578;8194	3	0.6568	1192;2610;8276	5	0.580228	1192;2220;6525;6578;658	10	0.0113012	10646;1088;11037;11273;1529;2125;2610;2667;3622;7941	6	0.443675	1192;2220;5057;6525;6578;658	9	0.0363835	10646;1088;11037;11273;1529;2667;3622;7941;8194	7
GO:0009156|ribonucleoside monophosphate biosynthetic process	6	0.999766	2583;6045;6344;7081;7292;7595	20	0.0120199	10908;11031;1532;2006;2520;3068;3214;3361;3618;4395;4401;5672;6668;6754;6765;6888;7271;7854;9556;967	11	0.877951	10666;2825;4921;6045;6344;7081;7292;7595;8075;8258;8838	17	0.113108	10297;10908;11031;1532;2006;3068;3214;3361;3618;4395;4856;5672;6754;7271;7854;9556;967	6	1	11550;4047;4084;6344;7081;7292	27	0.000348495	10908;11729;2006;2290;2520;2583;3346;3361;3618;4395;4401;4856;5090;5100;5459;5769;5887;6668;6754;6765;7271;7595;7774;7854;951;9556;967	3	1	11550;3214;5672	4	0.889434	11031;3618;5459;9556	5	0.882777	11550;3214;4084;5672;5992	4	0.941647	3361;3618;6045;9556	12	0.595008	10297;11031;2583;3214;4047;4401;4856;4921;6045;6888;8258;9556	10	0.644837	10908;11225;11550;3570;5100;5592;5769;7271;7854;967	3	1	6344;7081;7292	26	0.000837572	10297;10666;10908;1532;2006;2290;3214;3361;3570;3618;4047;4395;4401;4856;5090;5459;5672;5887;6754;7271;7595;7854;8075;951;9556;967	4	1	6045;6344;7081;7292	23	0.0122769	10908;11031;1532;3068;3214;3361;3618;4047;4395;4401;4856;5090;5459;5672;5887;6754;7271;7593;7595;7854;8075;951;967	5
GO:0009150|purine ribonucleotide metabolic process	6	0.999766	2583;474;6045;6344;7292;7595	24	0.00435595	10908;1532;2006;2520;3068;3214;3618;4395;4864;563;5672;5933;6668;6754;6765;6777;6888;7271;7826;7854;8162;8252;9556;967	12	0.949799	10666;11079;2825;474;4921;5167;6045;6344;7292;7595;8075;8838	20	0.0942553	10297;10908;1532;2006;2697;3068;3214;3618;4395;4856;5672;6754;6777;7271;7826;7854;8162;8211;9556;967	6	1	11079;2735;4047;4084;6344;7292	37	1.86056e-07	10016;10908;11729;1258;2006;2290;2520;2583;261;3346;3618;4395;474;4856;4864;5090;5100;5459;5769;5887;5933;6668;6754;6765;6777;7271;7595;7793;7826;7854;8162;8211;8252;951;9556;9633;967	2	1	3214;5672	4	0.944553	3618;4864;5459;9556	6	0.882777	2697;3214;4084;5672;5992;8211	5	0.935345	1258;261;3618;6045;9556	10	0.93833	10297;2583;3214;4047;4856;4921;5933;6045;6888;9556	13	0.499158	10908;11079;1258;2697;3570;5100;5592;5769;6777;7271;7854;8211;967	4	1	11079;6344;7292;8211	35	2.20926e-06	10297;10666;10908;1258;1532;2006;2290;261;2697;3214;3570;3618;4047;4395;4856;4864;5090;5459;5672;5887;5933;6754;6777;7271;7595;7793;7826;7854;8075;8162;8252;951;9556;9633;967	8	1	11079;1258;474;5167;6045;6344;7292;8211	28	0.00352757	10908;1532;261;3068;3214;3618;4047;4395;4856;4864;5090;5459;5672;5887;5933;6754;6777;7271;7593;7595;7793;7826;7854;8075;8162;951;9633;967	9
GO:0044281|small molecule metabolic process	86	0.999766	10111;10238;10390;10418;10438;10504;10597;10887;11039;11350;11378;11703;1364;1408;1757;1882;2034;24;2448;2450;2583;2960;3131;3162;3227;3385;3466;3476;3553;3777;3828;4194;4221;4276;4615;4620;4712;474;4752;4853;5313;5328;5456;5563;582;5924;6045;6071;6233;631;632;6344;6502;6525;658;6679;6799;6873;6943;7081;7106;7292;7539;7595;7735;7882;7900;8061;811;8156;8308;842;8567;8639;8685;8773;8780;8876;8912;9…	188	0	10360;10527;10616;10646;10706;10865;1088;10908;11031;11081;11176;11178;11179;11231;11233;1127;11273;11298;11314;11365;11442;11506;11555;11573;11633;11686;11727;11767;138;1393;1529;1532;157;1579;1580;1606;1618;1756;1796;1847;1919;1936;2006;2035;2082;2159;220;2314;2353;2395;2408;2410;2429;2455;2520;2610;2709;2774;2775;2799;2841;2862;2877;2929;2993;2994;3068;3111;3137;316;3214;323;3361;3514;352;3531…	122	0.395569	10111;10238;1030;10390;10418;10430;10438;10504;10597;10666;10685;10710;1083;10865;11079;11178;11340;11350;11378;11703;1408;1757;1882;2034;2125;2157;2220;2448;2450;2497;2627;2794;2825;2960;2992;3227;3267;3377;3385;3466;3539;3553;3762;3777;3789;3837;3972;4104;4145;4349;4439;456;4615;4620;4690;4712;474;4853;4921;5072;5167;5264;5313;5456;5563;5639;5676;582;5924;6022;6045;6071;6201;6233;631;632;6334;6…	162	1.89556e-10	10297;10360;10527;10646;10706;10908;10968;11031;11037;11081;11176;11231;1127;11298;11314;11365;11429;11442;11506;11555;11573;11686;1228;1364;138;1393;1394;1532;1579;1580;1606;1618;1796;1847;1919;2006;2035;2043;2082;2314;2322;2395;2408;2697;2774;2775;2799;2834;2862;2929;2966;3040;3068;3111;3113;3133;3214;323;3361;3514;352;3531;3604;3618;3622;3723;3733;3773;3873;3949;4221;4291;4378;4395;4474;4655;4…	95	1	10238;10390;10418;10504;10597;10952;11079;11350;11378;11407;11550;1228;138;1393;1408;157;1757;1882;2034;2157;24;2735;2960;2992;3162;3227;3377;3539;3553;3558;3747;3777;3837;397;3972;4047;4084;4145;4194;4221;4349;4439;456;4615;4619;4712;4752;5072;5217;5283;5313;5456;549;5563;582;5915;5924;6071;615;6233;632;6334;6344;6599;6679;6830;6865;6873;6943;7081;7106;729;7292;7513;7539;7735;7888;7900;811;8156;…	244	0	10016;10111;10255;1030;10430;10527;10616;10646;10706;10752;1088;10908;10939;10968;11037;11081;11176;11178;11179;11231;1127;11270;11273;11314;11365;11429;11442;11555;11573;11603;11608;11686;11729;11808;1258;1529;1579;1580;1618;1796;1800;1847;1919;1936;1945;2006;2035;2082;2125;2159;220;2220;2290;2314;2321;2322;2353;2408;2410;2455;2497;2520;2530;2583;261;2610;2667;2709;2774;2775;2794;2799;2834;2841;…	35	1	10253;10255;10390;10438;11298;11506;11550;1606;2408;2627;2877;2966;3214;3604;397;4145;5672;5757;5776;5783;6339;6341;6679;6894;7513;7539;7672;7882;8610;8780;8876;8895;9684;9935;9969	79	1.44691e-05	10527;10865;10968;11031;11081;11178;11179;11231;11555;11686;11767;138;1579;1580;1618;1796;1800;1919;1936;2455;2799;2929;2994;3227;323;3514;3531;3618;3622;3747;3768;3773;3873;4276;4291;4378;470;4864;5011;5072;5392;5456;5459;5660;5692;5773;5995;5997;6084;6332;6473;6626;686;7109;713;729;748;7482;8028;8061;8065;8108;811;8148;8170;8181;8370;8482;8527;877;8933;9;9018;9101;9102;9373;9556;9579;968	60	0.787609	10255;1030;10438;1088;11178;11233;11273;11365;11550;11573;1161;138;1393;1394;157;1936;2082;2125;24;2697;2877;3137;3214;3391;3476;36;3604;4084;5217;5239;5283;5563;5672;5970;5992;5995;6332;6339;6341;6464;6502;6943;7074;7513;7539;7882;7888;8073;811;8122;8211;8555;8610;877;8895;9018;9607;9684;9935;9969	73	0.0181173	10527;10597;10968;11081;11298;11407;11506;11555;11767;11808;1192;1228;1258;1579;1580;1618;1757;1796;1800;1919;2314;234;2429;2497;261;2929;2974;2993;3133;3361;3514;3531;3618;3622;3768;3873;4276;4378;470;504;5343;5392;549;5692;5773;5776;6045;6387;6473;6626;686;6865;690;713;748;7482;8061;8148;8170;8181;8308;8527;8639;8780;8784;8933;9;9101;9102;9373;9556;9579;9641	109	0.363866	10111;10238;10297;1030;10430;10685;1083;10865;11031;11178;11179;11273;11314;11603;11633;11703;1393;1394;157;1606;1919;1945;220;234;2450;2497;2583;2627;2834;2862;2929;2960;2992;3040;3214;3313;3385;3466;3534;3539;3553;3558;3747;3768;3771;3777;4047;4110;4221;4349;4401;4439;4615;4619;4712;4752;4856;4921;5011;5057;5115;5124;5217;5283;5511;5563;5639;5776;582;5915;5933;5970;6045;6387;6525;6566;6578;6586…	126	8.71636e-05	10014;10255;10438;10504;10597;10908;10968;11079;11081;11225;11231;1127;11350;11365;11378;11442;11550;11555;11573;11808;1192;1258;1618;1796;1847;2035;2082;2157;2314;2322;24;2610;2697;2794;2799;2993;2994;3111;3133;323;3514;3531;3570;3725;3732;3733;3762;3773;3789;3949;4104;4145;4177;4291;4378;4620;5085;5100;5239;5313;5456;5592;5692;5721;5769;5773;5924;5966;60;6071;6084;615;6201;6332;6339;6341;6473;6…	92	1	10238;10255;1030;10438;10504;10597;10685;10710;11079;11178;11179;11378;11407;11429;11703;1192;1408;157;1757;2034;2220;234;2448;2450;2497;2627;2929;2960;2992;3162;3227;3466;3539;3553;3747;3762;3837;3972;4194;4221;4237;432;4349;4439;4615;4712;5089;5217;5328;5456;5563;5924;6201;6233;632;6344;6387;6525;6578;658;6799;6830;6873;690;6943;7081;7106;7292;7437;7539;7857;7882;7888;7900;7908;8008;8037;811;82…	203	0	10014;10111;10297;10527;10646;10666;10706;1088;10908;11037;11176;11231;11233;1127;11273;11298;11314;11365;11442;11555;11573;11603;1161;11767;11808;1258;1393;1529;1532;1579;1580;1606;1618;1756;1796;1847;1882;1919;1936;1945;2006;2035;2082;2125;2159;2290;2314;2322;2353;2395;2408;261;2610;2667;2697;2709;2774;2775;2794;2799;2834;2862;3111;3113;3137;316;3214;323;3267;3361;3476;352;3570;3598;3604;3618;3…	120	0.88139	1030;10390;10438;10504;10597;10685;10710;10865;11079;11178;11179;11340;11350;11378;11407;11429;11703;11763;1192;1258;1394;1408;157;1757;2034;2220;234;24;2448;2450;2497;2627;2929;2960;2992;3227;3377;3466;3534;3539;3553;3747;3762;3768;3777;3837;3972;4177;4194;4237;432;4349;4439;4615;470;4712;474;5057;5072;5089;5167;5264;5328;5456;5563;5639;582;5924;60;6045;6055;6071;6201;6233;632;6334;6339;6344;638…	194	8.76894e-15	10022;10527;10646;10706;1088;10908;11031;11037;11176;11231;11233;1127;11273;11298;11314;11365;11442;11506;11555;11573;11686;11808;1228;138;1529;1532;1579;1580;1606;1618;1756;1847;1936;2035;2082;2159;2314;2321;2322;2353;2395;2408;261;2667;2709;2774;2775;2794;2862;2994;3068;3111;3113;3131;3137;316;3214;323;3313;3361;3476;3514;352;3598;3618;3622;3723;3733;3773;3789;3828;3949;3957;397;4047;4110;4261;…	86
GO:0046031|ADP metabolic process	1	0.999766	7292	11	0.00192341	10908;1532;3068;3214;4395;5672;6888;7271;7854;9556;967	5	0.606896	10666;2825;4921;7292;8838	11	0.00338254	10297;10908;1532;3068;3214;4395;5672;7271;7854;9556;967	3	1	4047;4084;7292	8	0.130879	10908;11729;4395;5100;7271;7854;9556;967	2	0.775287	3214;5672	1	0.866872	9556	3	0.503929	3214;4084;5672	1	0.882005	9556	6	0.313331	10297;3214;4047;4921;6888;9556	6	0.215757	10908;3570;5100;7271;7854;967	1	1	7292	13	0.000609612	10297;10666;10908;1532;3214;3570;4047;4395;5672;7271;7854;9556;967	1	1	7292	11	0.0103777	10908;1532;3068;3214;4047;4395;5672;7271;7593;7854;967	5
GO:0009056|catabolic process	33	0.835266	10111;10250;11703;1757;1882;240;2448;2450;3227;4221;4222;4963;5027;5133;5134;5164;5983;6233;6331;6799;6943;7052;7106;7292;7882;8300;836;9053;9230;9349;9653;9656;9795	43	0.0512355	10080;10089;10908;11081;11365;11445;11506;11594;1224;1532;2122;2396;2877;3068;3214;4170;4291;4395;4766;4987;5672;5692;592;5931;60;6699;6888;7072;7271;7305;7672;78;7839;7854;7862;8380;9556;9580;9637;967;97;9781;9854	49	0.0886842	10111;10420;10665;10666;1069;10698;10709;1083;11340;11703;1757;1882;2448;2450;2825;3081;3227;3612;3789;3972;4382;4921;4963;5027;5049;5072;5133;5134;5164;5389;5707;5983;6233;6331;6799;6943;7052;7106;7292;7882;8094;8300;836;8418;8838;9230;9349;9598;9656	50	0.00535103	10080;10089;10250;10297;10908;10968;11081;11365;11445;11506;11594;1212;1224;1532;2122;2319;2396;2697;3068;3214;4170;4221;4291;4395;4766;5203;5670;5672;5692;5777;592;5931;6140;6316;6699;7072;7271;7305;7672;7839;7854;7862;8380;9556;9637;967;97;9781;9854;9969	48	0.541325	10089;1069;11193;11639;1468;1757;1862;1882;1918;2063;3227;3458;3972;4047;4084;4221;4222;4382;4619;4963;5049;5072;5133;5134;5707;5983;6107;6233;6331;6699;6943;7052;7106;7292;7944;8094;819;8300;8392;8418;8592;9053;9230;9349;9598;9795;9854;9996	41	0.490802	10080;10111;10908;10968;11081;11365;11445;11729;11808;1212;1223;1224;2122;2396;4291;4395;4766;4987;504;5100;5670;5692;592;5931;60;6140;6496;6799;7072;7271;7305;78;7839;7854;7862;8380;8888;9556;9637;967;9781	26	0.0869792	10250;11506;2093;2319;240;2877;3214;4170;4963;5164;5203;5672;5777;5931;6496;6699;6741;7672;78;7882;7944;836;9653;9656;97;9969	18	0.41847	10080;10968;11081;11445;1212;1224;3227;4291;4766;5072;5692;592;6316;6331;7305;819;8392;9556	24	0.359732	10250;11365;2093;2319;2396;240;2697;2877;3214;4084;5164;5203;5672;5931;6699;6741;6943;7882;7944;836;8392;9053;97;9969	26	0.0731021	10080;10089;10968;11081;11445;11506;11808;1212;1224;1757;1918;4170;4222;5027;504;5692;5709;5777;6316;6331;690;7305;8177;8727;9556;9656	32	0.756379	10089;10111;10297;1069;1083;11703;1212;1223;1224;1918;2450;3214;3313;4047;4221;4222;4619;4921;4963;5049;5115;5134;6316;6888;6943;7106;819;8300;9230;9556;9854;9996	54	1.50183e-05	10004;10080;10250;10420;10908;10968;11081;11365;11445;11808;1862;2122;2319;2697;3570;3725;3789;4170;4291;4766;5100;5133;5389;5692;5696;5709;590;592;5931;60;6140;6331;6496;6538;6540;6741;6799;7072;7271;7305;7672;78;7839;7854;7862;7882;8103;8392;8888;9580;9637;967;9781;9969	40	0.558774	10089;1069;11703;1212;1468;1757;1918;240;2448;2450;2541;3227;3972;4221;4222;4237;4382;5049;5133;5134;5983;6233;6799;690;6943;7106;7292;78;7882;7944;8094;819;8300;8380;8392;8727;9053;9230;9349;9996	54	0.0105598	10111;10297;10666;10908;11193;11365;11445;11594;11808;1223;1532;1882;2063;2122;2319;2396;2697;3214;3570;4047;4291;4395;440;4619;4766;4987;504;5164;5670;5672;5709;5777;592;5931;6140;6496;7072;7271;7305;7839;7854;7862;8177;836;8418;8592;9489;9556;9637;9656;967;97;9854;9969	56	0.0199538	10004;10089;10250;10665;1069;10698;10709;11340;11703;1212;1468;1757;1918;240;2448;2450;2541;3081;3227;3612;3972;4222;4237;4382;5049;5072;5133;5134;5240;5696;5707;5983;60;6233;6416;6799;690;6943;7052;7106;7292;78;7882;8094;819;8300;836;8380;8392;8727;8888;9053;9230;9349;9598;9764	56	0.00557571	10908;11193;11365;11445;11506;11594;11639;11808;1223;1224;1532;2122;2319;2396;3068;3214;3313;3789;4047;4170;4291;4395;440;4619;4766;4987;504;5115;5164;5670;5672;5692;5709;5777;592;5931;6140;6331;6496;7072;7271;7305;7593;7672;7839;7854;7862;7944;8177;9489;9637;967;97;9781;9854;9969	36
GO:0046390|ribose phosphate biosynthetic process	6	0.999766	2583;474;6045;6344;7292;7595	18	0.0164208	10908;1532;2006;2520;3068;3214;3618;4395;5672;5933;6668;6754;6765;6888;7271;7854;9556;967	11	0.758646	10666;2825;474;4921;5167;6045;6344;7292;7595;8075;8838	15	0.142554	10297;10908;1532;2006;3068;3214;3618;4395;4856;5672;6754;7271;7854;9556;967	4	1	4047;4084;6344;7292	26	0.000105638	10908;11729;2006;2290;2520;2583;3346;3618;4395;474;4856;5090;5100;5459;5769;5887;5933;6668;6754;6765;7271;7595;7854;951;9556;967	2	1	3214;5672	3	0.944553	3618;5459;9556	4	0.894285	3214;4084;5672;5992	3	0.988832	3618;6045;9556	10	0.690433	10297;2583;3214;4047;4856;4921;5933;6045;6888;9556	8	0.753902	10908;3570;5100;5592;5769;7271;7854;967	2	1	6344;7292	25	0.000317866	10297;10666;10908;1532;2006;2290;3214;3570;3618;4047;4395;4856;5090;5459;5672;5887;5933;6754;7271;7595;7854;8075;951;9556;967	5	1	474;5167;6045;6344;7292	21	0.0132528	10908;1532;3068;3214;3618;4047;4395;4856;5090;5459;5672;5887;5933;6754;7271;7593;7595;7854;8075;951;967	6
GO:0006350|transcription	59	0.39133	10345;11016;11024;11038;11111;11324;11472;11734;11788;1276;148;1549;2186;227;2288;2340;2418;2604;2904;3177;3320;3781;3898;3915;3945;3976;4272;4275;4356;447;5451;5546;6232;6258;6287;66;6863;7313;7315;7347;7389;7413;7604;7764;8195;821;8598;8652;8721;8748;8865;8947;9020;9062;9145;9535;9840;9909;9925	54	0.42905	10003;10074;10312;1096;11128;11250;11285;11483;11708;11835;123;1230;1293;1393;1512;2550;2559;2729;2857;3014;3209;3445;3490;3926;3931;3951;4033;417;42;4279;4769;4906;5331;5822;6163;691;6997;72;7314;7425;7564;8275;8297;8319;8331;8690;8770;8937;9117;9137;9164;9283;9831;9846	93	6.78845e-06	10139;10340;10345;1068;10883;11016;11024;11111;11354;11460;11472;11734;11778;11827;1273;1276;1496;1549;1598;2186;227;2288;2340;2418;246;2604;2653;2904;3177;3215;3320;3781;3898;3915;3945;3976;406;4272;4327;4356;447;4716;5068;5192;5216;5233;5363;5451;5546;6210;6232;6287;6372;66;6793;6863;697;704;7290;7313;7315;7344;7347;7394;7413;7461;7604;7701;7764;7888;821;8344;8448;8598;8721;8748;8795;8865;8885;…	59	0.278226	10003;10074;10312;11250;11285;11483;11708;11835;1393;1512;205;2219;2236;2529;2550;2678;2729;2749;2878;3014;341;3445;3926;3931;3951;4033;417;42;4769;4843;4906;5633;5822;6258;6515;6544;6630;6997;7314;7425;7564;7873;8275;8297;8319;8331;8690;9050;9117;9137;9142;9164;9283;9395;9455;9545;9595;9696;9846	114	2.71071e-08	10117;10139;10246;1068;10883;11016;11024;11111;11114;11324;1135;11354;11367;11472;11734;11778;11827;1276;1393;148;1549;1598;2186;2208;2286;2288;2340;2418;246;2604;2653;28;2895;2904;311;3158;3177;3218;3320;3751;3781;3898;3907;3915;3945;3976;4034;406;4272;4327;447;4716;4906;4942;5068;5216;5233;5332;5363;5451;5546;5611;5772;6169;6210;6229;6258;6287;6372;66;6793;6863;704;7095;7290;7313;733;7347;7389;…	60	0.713933	10003;10312;10481;1096;11285;11483;11788;123;1230;1512;1823;1854;1890;2219;2236;2529;2550;2559;2612;2678;2729;2749;2857;337;3445;3490;3632;3931;3951;4032;4033;4135;417;42;4279;4769;4843;544;5822;6105;6163;6515;6544;6652;6997;7314;7425;7604;7668;7873;8275;9137;9142;9164;9208;9283;9387;9396;9846;9990	11	1	10055;11835;6173;6287;6630;8319;8652;8865;9137;9535;9696	28	0.392083	10340;11827;1230;1512;2432;2529;2559;3014;3490;3931;3951;417;5216;5331;5611;6163;6544;697;7314;7344;7425;7873;9050;9387;9395;9689;9846;9883	54	0.000272788	10177;11114;1135;11460;11483;11835;1230;1393;148;1598;2288;2628;2678;2729;2857;2895;3177;3479;3751;391;3915;4327;4356;4769;4906;5216;5363;5611;6173;6229;6232;6287;6461;6630;6793;72;7290;7313;7389;7888;8279;8297;8319;8331;8598;9020;9030;9074;9137;9142;9535;9696;9831;9840	19	1	1738;2219;3014;311;3931;4032;417;4275;6515;691;7425;8220;8800;9050;9164;9387;9846;9883;9990	68	0.046542	10003;10312;10340;1068;10883;11016;11111;11250;11285;11734;11827;1273;1393;1452;1549;1738;1823;2091;2208;2288;2628;2653;2904;3218;3632;3781;4032;417;447;4716;5216;5254;5332;5333;5546;5822;6210;6515;6652;6752;6793;7095;7347;7394;7425;7673;7701;7764;821;8331;8598;8652;8721;8748;8865;9020;9050;9074;9164;9208;9365;9387;9427;9635;9689;9809;9846;9883	40	0.919492	10074;11114;11483;11788;1230;1496;1512;1854;1890;2236;2550;2559;2857;3320;3490;3951;42;4275;4769;544;6630;665;697;6997;733;7344;7413;7461;7564;7873;8344;8770;8800;8937;9117;9137;9145;9283;9696;9831	67	0.26566	10345;1068;11111;11324;1135;11354;11734;11760;11788;11827;1276;148;1549;1598;2186;2208;227;2340;2418;246;2604;311;3177;3751;3781;3898;3915;3945;3976;4034;406;4135;4272;447;5068;5216;5233;5451;5546;5611;6287;6372;66;6793;6863;704;7290;7313;7315;7347;7394;7413;7701;7764;7888;821;8344;8947;9020;9050;9062;9073;937;9396;9535;9625;9909	67	0.280033	10003;10312;11250;11285;11483;11708;11835;123;1230;1293;1393;1512;1738;205;2550;2559;2678;2749;28;2857;2878;2895;3014;3209;3218;3344;341;3490;391;3926;3931;3951;4033;417;42;4275;4769;4843;4906;544;5772;5822;6169;6210;6258;6515;6630;665;6678;697;6997;7389;7564;8275;8297;8319;8690;8865;8937;9137;9164;9395;9455;9545;9668;9831;9846	80	0.0491021	10345;1068;11016;11111;11324;1135;11354;11460;11472;11734;11760;11788;11827;1276;1452;148;1496;1549;2186;2208;2340;2418;246;2604;2653;2904;311;3177;3781;3898;3907;3915;3945;3976;4034;406;4135;4272;4327;447;4716;5068;5192;5216;5233;5451;5546;6163;6232;6287;6372;66;6752;6863;704;7313;7315;7344;7347;7394;7673;7701;7764;821;8344;8598;8721;8928;8947;8965;9020;9030;9050;9062;9073;937;9535;9625;9883;9909	72	0.111218	10003;10312;10445;1096;11250;11285;11400;11483;11708;11835;123;1230;1512;205;2529;2550;2559;2678;2729;2749;2771;2857;3014;341;3490;391;3926;3931;3951;4009;4033;417;42;4275;4769;4843;4906;544;5633;5772;5822;6105;6169;6210;6258;6461;6515;6544;6630;665;6749;697;6997;72;7314;7389;7425;8275;8297;8319;8566;8652;8865;9137;9142;9148;9164;9395;9455;9595;9831;9846	63
GO:0016051|carbohydrate biosynthetic process	1	0.999766	9299	13	8.34505e-05	11624;1541;4893;4894;5425;6332;6888;777;8073;8347;9244;9273;9935	3	0.919332	10685;2981;9299	11	0.00338254	11624;1541;4893;4894;777;8073;8347;8572;9244;9273;9935	7	0.487288	11571;2123;2981;5400;5425;8572;9299	6	0.391868	1541;4893;4894;8347;9244;9273	4	0.250391	1541;2123;777;9935	1	0.866872	6332	5	0.164211	1541;2981;6332;8073;9935	2	0.620236	4893;81	4	0.647206	10685;6888;8073;81	12	0.000297274	10528;11571;1541;2123;4893;4894;5425;6332;8347;9244;9273;9935	4	0.852598	10685;2981;5400;9299	10	0.0251215	10528;1541;4893;4894;5425;777;8073;8572;9244;9935	4	0.88139	10685;2981;5400;9299	8	0.131622	11624;1541;777;8073;8572;9244;9273;9935	4
GO:0009124|nucleoside monophosphate biosynthetic process	7	0.999766	2583;6045;631;6344;7081;7292;7595	20	0.0146306	10908;11031;1532;2006;2520;3068;3214;3361;3618;4395;4401;5672;6668;6754;6765;6888;7271;7854;9556;967	12	0.811439	10666;2825;4921;6045;631;6344;7081;7292;7595;8075;8258;8838	17	0.12526	10297;10908;11031;1532;2006;3068;3214;3361;3618;4395;4856;5672;6754;7271;7854;9556;967	6	1	11550;4047;4084;6344;7081;7292	27	0.000494715	10908;11729;2006;2290;2520;2583;3346;3361;3618;4395;4401;4856;5090;5100;5459;5769;5887;6668;6754;6765;7271;7595;7774;7854;951;9556;967	3	1	11550;3214;5672	4	0.90341	11031;3618;5459;9556	5	0.884158	11550;3214;4084;5672;5992	4	0.953794	3361;3618;6045;9556	12	0.621142	10297;11031;2583;3214;4047;4401;4856;4921;6045;6888;8258;9556	10	0.665819	10908;11225;11550;3570;5100;5592;5769;7271;7854;967	3	1	6344;7081;7292	26	0.00112181	10297;10666;10908;1532;2006;2290;3214;3361;3570;3618;4047;4395;4401;4856;5090;5459;5672;5887;6754;7271;7595;7854;8075;951;9556;967	4	1	6045;6344;7081;7292	23	0.0149517	10908;11031;1532;3068;3214;3361;3618;4047;4395;4401;4856;5090;5459;5672;5887;6754;7271;7593;7595;7854;8075;951;967	5
GO:0050790|regulation of catalytic activity	16	0.920193	10108;1040;11002;11100;1352;1667;2193;2330;2416;3892;4345;5134;7343;8831;8835;960	26	0.0245715	10096;2180;2537;2798;3200;330;4259;4530;4531;4790;4857;5398;5820;6168;6474;7022;7260;7277;8485;8527;8995;9108;9281;9284;9747;9944	26	0.160875	10108;1040;11002;11237;11665;1352;1667;1837;2193;2416;3059;3826;3892;4053;4345;5134;5536;6010;6415;7343;8145;8147;8831;8835;960;9864	27	0.028149	10096;1381;2180;2537;2697;2798;306;3200;330;4259;4530;4531;4790;4857;5398;5820;7022;7260;7277;8485;8527;9108;9281;9284;9581;9747;9944	25	0.603087	10096;10108;11100;11237;11552;11665;1352;1667;1928;2193;2227;2330;2416;3116;3826;3892;5134;5398;5536;6010;6415;700;7343;8835;960	26	0.152456	10423;1381;1837;2686;2798;3059;330;4531;4790;5291;5820;595;6168;6474;7022;8485;8527;8599;8728;8995;9281;9284;9581;9747;9788;9944	17	0.048715	10159;1040;10849;11100;1352;2180;2193;306;3892;4259;4531;5398;700;7277;7343;9108;9284	9	0.526353	10096;2537;2798;3200;330;4790;8485;8527;8831	16	0.128724	10159;1040;11100;2193;2697;3892;4259;5398;5536;6533;700;7022;7277;9108;9788;9944	22	0.00033518	10096;11311;1381;2180;2416;2503;2537;2798;306;3200;330;4790;4857;494;5291;5820;7260;7343;8485;8527;8831;8935	16	0.77383	10096;10423;11237;11311;1837;2193;2227;3059;3116;3826;4345;4857;5134;7260;8835;8995	19	0.262684	11658;11665;1381;2180;2697;4053;4530;4790;5820;6533;7022;7277;8485;8527;8831;9281;9284;9581;9944	22	0.491847	10108;11100;11237;1352;1667;2180;2193;2416;306;3826;3892;4131;5134;6415;700;7277;7343;8599;8728;8835;960;9864	29	0.0396388	1040;10423;10849;11002;11311;1381;2537;2697;2798;3200;4259;4345;4531;4790;4857;5820;6168;6474;7022;7773;8145;8485;8527;8831;9108;9281;9581;9747;9944	22	0.682812	10108;10159;11237;1352;1667;1837;2180;2193;2416;3116;3826;3892;5134;6010;6415;6568;700;7343;8831;8835;960;9864	28	0.0691188	1040;10423;11311;11552;1381;2537;2686;2798;3200;4131;4259;4345;4530;4531;4662;4790;4857;5820;7022;7260;7277;7773;8485;9108;9281;9581;9747;9944	17
GO:0006520|amino acid metabolic process	5	0.952448	10390;4221;4276;8061;9113	17	4.81611e-05	11314;11686;2455;2862;3111;3137;5217;6420;666;6877;7109;7482;7731;8028;8181;886;9373	6	0.799375	10390;2627;3837;7857;9113;9227	18	2.11955e-05	11314;11686;2862;3111;4221;5085;549;6420;6651;666;686;6877;7109;7482;7731;8028;8061;8181	9	0.657524	10390;3837;397;4221;5217;549;5915;9113;9227	20	5.7625e-06	11314;11686;2455;2862;3111;3137;5085;6420;6651;666;686;6877;7109;7482;7731;8028;8061;8181;886;9373	3	0.81419	10390;2627;397	10	0.00118106	11686;2455;4276;686;7109;7482;8028;8061;8181;9373	2	0.885332	3137;5217	7	0.0706377	4276;549;686;7482;8061;8181;9373	9	0.246411	11314;2627;2862;4221;5217;5915;8181;8697;9227	6	0.503411	3111;5085;6651;686;7482;8061	6	0.86397	2627;3837;4221;5217;7857;9113	15	0.00532644	11314;2862;3111;3137;397;5085;6420;666;6877;7109;7482;7731;8028;8181;9373	6	0.917532	10390;2627;3837;7857;8697;9113	19	3.76677e-05	11314;11686;2862;3111;3137;397;5085;6420;6651;666;686;6877;7109;7482;7731;8028;8061;8181;9373	6
[truncated: 78 more rows]
[truncated: 23 more columns]

## Sheet: all_GO_CC_genes_p001_size10
GO_term	xkiA.C24h_vs_Wt_N402.C24h_Greater_in_Wt_N402.C24h_GOsize	xkiA.C24h_vs_Wt_N402.C24h_Greater_in_Wt_N402.C24h_GOpvalue	xkiA.C24h_vs_Wt_N402.C24h_Greater_in_xkiA.C24h_GOsize	xkiA.C24h_vs_Wt_N402.C24h_Greater_in_xkiA.C24h_GOpvalue	xkiA.C48h_vs_Wt_N402.C48h_Greater_in_Wt_N402.C48h_GOsize	xkiA.C48h_vs_Wt_N402.C48h_Greater_in_Wt_N402.C48h_GOpvalue	xkiA.C48h_vs_Wt_N402.C48h_Greater_in_xkiA.C48h_GOsize	xkiA.C48h_vs_Wt_N402.C48h_Greater_in_xkiA.C48h_GOpvalue	xkiA.C4h_vs_Wt_N402.C4h_Greater_in_Wt_N402.C4h_GOsize	xkiA.C4h_vs_Wt_N402.C4h_Greater_in_Wt_N402.C4h_GOpvalue	xkiA.C4h_vs_Wt_N402.C4h_Greater_in_xkiA.C4h_GOsize	xkiA.C4h_vs_Wt_N402.C4h_Greater_in_xkiA.C4h_GOpvalue	xkiA.S24h_vs_Wt_N402.S24h_Greater_in_Wt_N402.S24h_GOsize	xkiA.S24h_vs_Wt_N402.S24h_Greater_in_Wt_N402.S24h_GOpvalue	xkiA.S24h_vs_Wt_N402.S24h_Greater_in_xkiA.S24h_GOsize	xkiA.S24h_vs_Wt_N402.S24h_Greater_in_xkiA.S24h_GOpvalue	xkiA.S48h_vs_Wt_N402.S48h_Greater_in_Wt_N402.S48h_GOsize	xkiA.S48h_vs_Wt_N402.S48h_Greater_in_Wt_N402.S48h_GOpvalue	xkiA.S48h_vs_Wt_N402.S48h_Greater_in_xkiA.S48h_GOsize	xkiA.S48h_vs_Wt_N402.S48h_Greater_in_xkiA.S48h_GOpvalue	xkiA.S4h_vs_Wt_N402.S4h_Greater_in_Wt_N402.S4h_GOsize	xkiA.S4h_vs_Wt_N402.S4h_Greater_in_Wt_N402.S4h_GOpvalue	xkiA.S4h_vs_Wt_N402.S4h_Greater_in_xkiA.S4h_GOsize	xkiA.S4h_vs_Wt_N402.S4h_Greater_in_xkiA.S4h_GOpvalue	xlnR.C24h_vs_Wt_N402.C24h_Greater_in_Wt_N402.C24h_GOsize	xlnR.C24h_vs_Wt_N402.C24h_Greater_in_Wt_N402.C24h_GOpvalue	xlnR.C24h_vs_Wt_N402.C24h_Greater_in_xlnR.C24h_GOsize	xlnR.C24h_vs_Wt_N402.C24h_Greater_in_xlnR.C24h_GOpvalue	xlnR.C48h_vs_Wt_N402.C48h_Greater_in_Wt_N402.C48h_GOsize	xlnR.C48h_vs_Wt_N402.C48h_Greater_in_Wt_N402.C48h_GOpvalue	xlnR.C48h_vs_Wt_N402.C48h_Greater_in_xlnR.C48h_GOsize	xlnR.C48h_vs_Wt_N402.C48h_Greater_in_xlnR.C48h_GOpvalue	xlnR.C4h_vs_Wt_N402.C4h_Greater_in_Wt_N402.C4h_GOsize	xlnR.C4h_vs_Wt_N402.C4h_Greater_in_Wt_N402.C4h_GOpvalue	xlnR.C4h_vs_Wt_N402.C4h_Greater_in_xlnR.C4h_GOsize	xlnR.C4h_vs_Wt_N402.C4h_Greater_in_xlnR.C4h_GOpvalue	xlnR.S24h_vs_Wt_N402.S24h_Greater_in_Wt_N402.S24h_GOsize	xlnR.S24h_vs_Wt_N402.S24h_Greater_in_Wt_N402.S24h_GOpvalue	xlnR.S24h_vs_Wt_N402.S24h_Greater_in_xlnR.S24h_GOsize	xlnR.S24h_vs_Wt_N402.S24h_Greater_in_xlnR.S24h_GOpvalue	xlnR.S48h_vs_Wt_N402.S48h_Greater_in_Wt_N402.S48h_GOsize	xlnR.S48h_vs_Wt_N402.S48h_Greater_in_Wt_N402.S48h_GOpvalue	xlnR.S48h_vs_Wt_N402.S48h_Greater_in_xlnR.S48h_GOsize	xlnR.S48h_vs_Wt_N402.S48h_Greater_in_xlnR.S48h_GOpvalue	xlnR.S4h_vs_Wt_N402.S4h_Greater_in_Wt_N402.S4h_GOsize	xlnR.S4h_vs_Wt_N402.S4h_Greater_in_Wt_N402.S4h_GOpvalue	xlnR.S4h_vs_Wt_N402.S4h_Greater_in_xlnR.S4h_GOsize	xlnR.S4h_vs_Wt_N402.S4h_Greater_in_xlnR.S4h_GOpvalue
GO:0044429|mitochondrial part	6	0.950022	34	1.24559e-12	5	1	27	1.36542e-06	5	1	44	0	4	0.789851	4	0.529279	2	0.987937	4	0.609064	13	0.384117	11	0.211724	3	1	31	1.24671e-07	5	1	28	9.12616e-06	6	1	24	5.74306e-05	3	0.995921	11	0.247981	7	0.491867	4	0.823818	30	2.18884e-05	7	0.946851
GO:0005840|ribosome	22	0.667091	30	0.0523744	8	1	10	0.999912	8	1	119	0	2	0.999999	3	0.993687	4	0.999847	18	0.0278747	96	0	3	0.999997	5	1	26	0.629696	8	1	20	0.949865	3	1	67	0	2	0.999974	10	0.999901	4	0.999989	4	0.999787	109	0	3	1
GO:0098798|mitochondrial protein complex	0	1	7	0.000382636	0	1	4	0.0907437	0	1	12	0	0	1	0	1	0	1	0	1	4	0.124949	1	0.58288	0	1	4	0.141896	0	1	5	0.0566119	0	1	5	0.0204741	0	1	2	0.33071	1	0.575471	0	1	10	5.4961e-06	0	1
GO:1990904|ribonucleoprotein complex	23	0.813382	31	0.132913	9	1	11	0.999912	8	1	129	0	2	0.999999	5	0.983543	4	0.999847	22	0.0080719	106	0	4	0.999997	7	1	30	0.621002	9	1	27	0.853489	4	1	75	0	2	0.999974	13	0.999901	4	0.999989	4	0.999787	119	0	3	1
GO:0031090|organelle membrane	8	0.847798	27	4.58469e-07	6	1	24	0.000121409	9	1	30	5.3986e-06	5	0.61245	4	0.552371	3	0.982013	5	0.455313	14	0.328222	14	0.0585689	6	1	28	1.59345e-05	10	0.863006	24	0.00139949	9	0.775162	20	0.00503449	4	0.900418	11	0.282926	8	0.379814	3	0.963871	24	0.0127628	8	0.918503
[truncated: 57 more rows]

## Sheet: all_GO_MF_genes_p001_size10
GO_term	xkiA.C24h_vs_Wt_N402.C24h_Greater_in_Wt_N402.C24h_GOsize	xkiA.C24h_vs_Wt_N402.C24h_Greater_in_Wt_N402.C24h_GOpvalue	xkiA.C24h_vs_Wt_N402.C24h_Greater_in_Wt_N402.C24h_geneIDs	xkiA.C24h_vs_Wt_N402.C24h_Greater_in_xkiA.C24h_GOsize	xkiA.C24h_vs_Wt_N402.C24h_Greater_in_xkiA.C24h_GOpvalue	xkiA.C24h_vs_Wt_N402.C24h_Greater_in_xkiA.C24h_geneIDs	xkiA.C48h_vs_Wt_N402.C48h_Greater_in_Wt_N402.C48h_GOsize	xkiA.C48h_vs_Wt_N402.C48h_Greater_in_Wt_N402.C48h_GOpvalue	xkiA.C48h_vs_Wt_N402.C48h_Greater_in_Wt_N402.C48h_geneIDs	xkiA.C48h_vs_Wt_N402.C48h_Greater_in_xkiA.C48h_GOsize	xkiA.C48h_vs_Wt_N402.C48h_Greater_in_xkiA.C48h_GOpvalue	xkiA.C48h_vs_Wt_N402.C48h_Greater_in_xkiA.C48h_geneIDs	xkiA.C4h_vs_Wt_N402.C4h_Greater_in_Wt_N402.C4h_GOsize	xkiA.C4h_vs_Wt_N402.C4h_Greater_in_Wt_N402.C4h_GOpvalue	xkiA.C4h_vs_Wt_N402.C4h_Greater_in_Wt_N402.C4h_geneIDs	xkiA.C4h_vs_Wt_N402.C4h_Greater_in_xkiA.C4h_GOsize	xkiA.C4h_vs_Wt_N402.C4h_Greater_in_xkiA.C4h_GOpvalue	xkiA.C4h_vs_Wt_N402.C4h_Greater_in_xkiA.C4h_geneIDs	xkiA.S24h_vs_Wt_N402.S24h_Greater_in_Wt_N402.S24h_GOsize	xkiA.S24h_vs_Wt_N402.S24h_Greater_in_Wt_N402.S24h_GOpvalue	xkiA.S24h_vs_Wt_N402.S24h_Greater_in_Wt_N402.S24h_geneIDs	xkiA.S24h_vs_Wt_N402.S24h_Greater_in_xkiA.S24h_GOsize	xkiA.S24h_vs_Wt_N402.S24h_Greater_in_xkiA.S24h_GOpvalue	xkiA.S24h_vs_Wt_N402.S24h_Greater_in_xkiA.S24h_geneIDs	xkiA.S48h_vs_Wt_N402.S48h_Greater_in_Wt_N402.S48h_GOsize	xkiA.S48h_vs_Wt_N402.S48h_Greater_in_Wt_N402.S48h_GOpvalue	xkiA.S48h_vs_Wt_N402.S48h_Greater_in_Wt_N402.S48h_geneIDs	xkiA.S48h_vs_Wt_N402.S48h_Greater_in_xkiA.S48h_GOsize	xkiA.S48h_vs_Wt_N402.S48h_Greater_in_xkiA.S48h_GOpvalue	xkiA.S48h_vs_Wt_N402.S48h_Greater_in_xkiA.S48h_geneIDs	xkiA.S4h_vs_Wt_N402.S4h_Greater_in_Wt_N402.S4h_GOsize	xkiA.S4h_vs_Wt_N402.S4h_Greater_in_Wt_N402.S4h_GOpvalue	xkiA.S4h_vs_Wt_N402.S4h_Greater_in_Wt_N402.S4h_geneIDs	xkiA.S4h_vs_Wt_N402.S4h_Greater_in_xkiA.S4h_GOsize	xkiA.S4h_vs_Wt_N402.S4h_Greater_in_xkiA.S4h_GOpvalue	xkiA.S4h_vs_Wt_N402.S4h_Greater_in_xkiA.S4h_geneIDs	xlnR.C24h_vs_Wt_N402.C24h_Greater_in_Wt_N402.C24h_GOsize	xlnR.C24h_vs_Wt_N402.C24h_Greater_in_Wt_N402.C24h_GOpvalue	xlnR.C24h_vs_Wt_N402.C24h_Greater_in_Wt_N402.C24h_geneIDs	xlnR.C24h_vs_Wt_N402.C24h_Greater_in_xlnR.C24h_GOsize	xlnR.C24h_vs_Wt_N402.C24h_Greater_in_xlnR.C24h_GOpvalue	xlnR.C24h_vs_Wt_N402.C24h_Greater_in_xlnR.C24h_geneIDs	xlnR.C48h_vs_Wt_N402.C48h_Greater_in_Wt_N402.C48h_GOsize	xlnR.C48h_vs_Wt_N402.C48h_Greater_in_Wt_N402.C48h_GOpvalue	xlnR.C48h_vs_Wt_N402.C48h_Greater_in_Wt_N402.C48h_geneIDs	xlnR.C48h_vs_Wt_N402.C48h_Greater_in_xlnR.C48h_GOsize	xlnR.C48h_vs_Wt_N402.C48h_Greater_in_xlnR.C48h_GOpvalue	xlnR.C48h_vs_Wt_N402.C48h_Greater_in_xlnR.C48h_geneIDs	xlnR.C4h_vs_Wt_N402.C4h_Greater_in_Wt_N402.C4h_GOsize
[truncated: 268 more rows]
[truncated: 23 more columns]
