# Supplementary material for: Transcriptome analysis of Aspergillus niger xlnR and xkiA mutants grown on corn Stover and soybean hulls reveals a highly complex regulatory network
Source: BMC Genomics. 2019 Nov 14;20:853. doi: 10.1186/s12864-019-6235-7 (PMC6854810; doi:10.1186/s12864-019-6235-7)
Supplement: Supplementary file 4 — Additional file 4: Table S2. Expression of selected CAZymes involved in the degradation of plant biomass in A. niger. The comparisons between strains are ΔxlnR over the wild-type and xkiA1 over the wild-type. The cut-off for differential expression is log2 fold change > 0.6 (cells marked red if up-regulated) and log2 fold change <0.6 (cells marked green if down-regulated) and adjusted p-value <=0.05(cells marked yellow). [file 12864_2019_6235_MOESM4_ESM.zip]

Archive with 2 entries (2 files):
- Additional file 4.pdf.xlsx
- Table S2_Metabolic genes.xlsx
