# Supplementary material for: Transcriptome analysis of Aspergillus niger xlnR and xkiA mutants grown on corn Stover and soybean hulls reveals a highly complex regulatory network
Source: BMC Genomics. 2019 Nov 14;20:853. doi: 10.1186/s12864-019-6235-7 (PMC6854810; doi:10.1186/s12864-019-6235-7)
Supplement: Supplementary file 4 — Additional file 4: Table S2. Expression of selected CAZymes involved in the degradation of plant biomass in A. niger. The comparisons between strains are ΔxlnR over the wild-type and xkiA1 over the wild-type. The cut-off for differential expression is log2 fold change > 0.6 (cells marked red if up-regulated) and log2 fold change <0.6 (cells marked green if down-regulated) and adjusted p-value <=0.05(cells marked yellow). [file 12864_2019_6235_MOESM4_ESM.zip › Additional file 4.pdf.xlsx]

## Sheet: 4h CS (xlnR)
Table S2. Expression of selected CAZymes involved in the degradation of plant biomass in A. niger.
The comparison between strains are ΔxlnR over the wild-type and xkiA1 over the wild-type.
The cut-off for differential expression is log2 fold change >0.6 (cells marked red if up-regulated) and log2 fold change <0.6 (cells marked green if down-regulated) and p-value <0.05(cells marked yellow).
CBS 513.88	NRRL3	CAZy family	Abbreviation	Gene name	Enzyme activity	ΔxlnR-C4h/wt-C4h	ΔxlnR-C4h/wt-C4h pv
An16g09050	NRRL3_06626	AA3			Auxiliary Activity family 3 protein	5.8	4.1e-91
An12g08280	NRRL3_03087	GH32	INX	inuE/inu1	Exo-inulinase E	5.2	9.8e-178
An15g03550	NRRL3_03855	GH43			Glycoside hydrolase family 43 protein	3.8	9.1e-54
An07g00350	NRRL3_04254	GH31	AGD	agdG	Glycoside hydrolase family 31 protein	3.7	8.3e-13
An09g03110	NRRL3_00250	GH13	AMY	amyE	Alpha-amylase	3.2	3.5e-21
An11g03200	NRRL3_09884	GH32	INU	inuA	Endo-inulinase A	2.9	2e-40
An09g03070	NRRL3_00248	GH13	AGS	agsE	Alpha-1,3-glucan synthase, cell wall	2.8	2.4e-41
An04g02980	NRRL3_07994	AA3			Auxiliary Activity family 3 protein	2.7	4.9e-25
An07g06310	NRRL3_04712	AA3			Auxiliary Activity family 3 protein	2.7	2.6e-25
An12g10390	NRRL3_02931	CE1	FAE	faeB	feruloyl esterase	2.7	3.7e-21
An14g01770	NRRL3_00742	GH3	BGL		Beta-glucosidase	2.7	2.3e-68
An15g07810	NRRL3_04200	GH13	AGS	agsB	Alpha-1,3-glucan synthase, cell wall	2.3	4.4e-09
An13g01960	NRRL3_01408	AA3			Auxiliary Activity family 3 protein	2.2	7.1e-16
An02g03260	NRRL3_05996	GH13	AGS	agsD	Alpha-1,3-glucan synthase, cell wall	2.2	0.00036
An14g02940	NRRL3_00842	AA3			Auxiliary Activity family 3 protein	2.1	1.4e-41
An09g00260	NRRL3_00016	GH36	AGL	aglC	Alpha-galactosidase	1.9	1.1e-32
An15g07760	NRRL3_04196	GH26	MAN		Beta-mannanase	1.8	0.0052
An06g02420	NRRL3_11821	GH32	SUC	sucC	invertase (SucC;) (intracellular)	1.8	0.0016
An02g07590	NRRL3_05661	GH3			Glycoside hydrolase family 3 protein	1.6	1.9e-17
An03g00190	NRRL3_08767	PL1	PEL	pelB	Pectin lyase	1.6	7.6e-23
An02g09270	NRRL3_05496	AA3			Auxiliary Activity family 3 protein	1.5	1.7e-09
An02g06090	NRRL3_05777	AA8			Auxiliary Activity family 8 protein	1.5	4e-20
An08g11070	NRRL3_11752	GH32	SUC	sucA	Invertase	1.5	8.8e-14
An05g02410	NRRL3_08807	GH2	GUS		Glycoside hydrolase family 2 protein	1.3	1.3e-11
An14g04190	NRRL3_00952	GH13	GBE	gbeA	1,4-alpha-glucan-branching enzyme	0.85	4.3e-08
An18g05480	NRRL3_10597	AA3			Alcohol oxidase	0.83	0.037
An13g03710	NRRL3_01282	GH13	AGD	agdD	Alpha-glucosidase	-0.78	0.025
An06g00170	NRRL3_11747	GH27	AGL	aglA	Alpha-galactosidase	-0.79	0.0047
An04g02700	NRRL3_08018	GH36	AGL		Glycoside hydrolase family 36 protein	-0.79	5e-06
An09g03260	NRRL3_00263	GH28	PGA	pgaD	Endo-polygalacturonase	-0.81	0.00068
An11g03120	NRRL3_09890	GH43	BXL	xynVI;xynD	Glycoside hydrolase family 43 protein	-0.91	5e-10
An01g06630	NRRL3_02163	GH2	MND		Exo-glucosaminidase	-0.94	0.014
An06g02060	NRRL3_11789	GH5	EXG/XTG		Glycoside hydrolase family 5 protein	-0.99	0.014
An04g08890	NRRL3_07539	AA3			Auxiliary Activity family 3 protein	-1	1.8e-07
An01g14650	NRRL3_02832	GH28	RGX	rgxA (putative)	Glycoside hydrolase family 28 protein	-1.1	0.0025
An02g00140	NRRL3_06244	GH43	BXL	BXL (putative)	Glycoside hydrolase family 43 protein	-1.2	1.3e-12
An14g02920	NRRL3_00839	GH105	URH	urhgA (putative)	Glycoside hydrolase family 105 protein	-1.3	0.0003
An12g00950	NRRL3_09126	GH28	RHG	rhgA	Endo-rhamnogalacturonase	-1.3	9.3e-05
An01g06620	NRRL3_02162	GH78	RHA	RHA (putative)	Alpha-L-rhamnosidase	-1.3	2.5e-16
An18g00940	NRRL3_10238	AA3			Auxiliary Activity family 3 protein	-1.4	3.6e-08
An04g09360	NRRL3_07501	CE12	RGAE	rgae B (putative)	Carbohydrate esterase family 12 protein	-1.4	2.5e-12
An12g01850	NRRL3_09051	GH2	MND		Beta-mannosidase	-1.4	2.4e-17
An14g01800	NRRL3_00743	GH27	AGL	aglD	Alpha-galactosidase	-1.5	2.8e-21
An01g10350	NRRL3_02479	GH35	LAC	lacB (putative)	Exo-beta-1,4-galactanase	-1.5	1.5e-28
An05g01320	NRRL3_08912	GH5	MAN		Beta-mannanase	-1.5	4.3e-06
An08g01710	NRRL3_10865	GH51	ABF	abfC (putative)	Alpha-arabinofuranosidase	-1.5	7.1e-16
An02g11560	NRRL3_05328	AA3			Auxiliary Activity family 3 protein	-1.6	0.0097
An12g10020	NRRL3_02966	AA3			Auxiliary Activity family 3 protein	-1.6	0.0012
An01g11520	NRRL3_02571	GH28	PGA	pgaI	Endo-polygalacturonase	-1.8	1e-08
An07g04420	NRRL3_04568	GH35	LAC	lacD (putative)	Beta-galactosidase	-1.8	9.5e-10
An02g01400	NRRL3_06141	GH43	ABN	abnB (putative)	Endo-1,5-alpha-arabinanase	-1.8	1.9e-15
An01g14670	NRRL3_02835	GH28	PGA	pgaE	Endo-polygalacturonase	-1.9	0.0014
An12g05700	NRRL3_03279	GH78	RHA	RHA (putative)	Alpha-L-rhamnosidase	-1.9	2e-08
An06g02070	NRRL3_11790	GH28	RHG	rhgC (putative)	Endo-rhamnogalacturonase	-2	0.001
An12g07280	NRRL3_03162	AA3			Auxiliary Activity family 3 protein	-2.1	8.6e-05
An10g00390	NRRL3_06316	AA8	CDH		Cellobiose dehydrogenase	-2.1	1.4e-26
An03g06550	NRRL3_08300	GH15	GLA	glaA	Glucoamylase	-2.1	3.1e-40
An01g00330	NRRL3_01606	GH51	ABF	abfA	Alpha-arabinofuranosidase	-2.3	1e-30
An03g05530	NRRL3_08380	GH12	XG EGL		Xyloglucanase	-2.4	2.2e-16
An04g08550	NRRL3_07568	AA9	LPMO		Copper-dependent lytic polysaccharide monooxygenase	-2.5	5.1e-12
An02g11150	NRRL3_05358	GH27	AGL	aglB	Alpha-galactosidase	-2.5	5.6e-42
An14g04200	NRRL3_00953	GH28	RHG	rhgB	Endo-rhamnogalacturonase	-2.5	4e-29
An04g09690	NRRL3_07470	CE8	PME	pmeB (putative)	Pectin methylesterase	-2.6	1.8e-28
An04g09890	NRRL3_07454	GH13	AGS	agsA	Alpha-1,3-glucan synthase, cell wall	-2.6	2.1e-14
An01g01320	NRRL3_01737	GH27	AGL		Alpha-galactosidase	-2.7	0.00013
An03g05380	NRRL3_08392	GH12	XG EGL		Glycoside hydrolase family 12 protein	-2.8	9.2e-09
An15g04900	NRRL3_03961	AA9	LPMO		Copper-dependent lytic polysaccharide monooxygenase	-2.9	2.1e-38
An11g08700	NRRL3_09450	GH28	RHG	rhgE (putative)	Endo-rhamnogalacturonase	-2.9	9.1e-15
An08g10780	NRRL3_11773	GH43	BXL	gbgA (putative)	Glycoside hydrolase family 43 protein	-2.9	3.2e-56
An12g04530	NRRL3_03391	AA3			Auxiliary Activity family 3 protein	-3	0.00033
An03g03740	NRRL3_08517	GH1	BGL		Beta-glucosidase	-3	6.6e-15
An14g04370	NRRL3_00965	PL1	PEL	pelA	Pectin lyase	-3	6.3e-22
An10g00870	NRRL3_06359	PL1	PLY	plyA	Pectate lyase I	-3	2.7e-20
An03g01050	NRRL3_08701	GH5	GLN		Endo-1,6-beta-galactanase (galactanase)	-3.1	8e-56
An11g00390	NRRL3_10115	PL4	RGL	rglB (putative)	Rhamnogalacturonan lyase	-3.1	5e-30
An11g03340	NRRL3_09875	GH13	AMY	aamA	Alpha-amylase, acid alpha amylase	-3.3	6e-40
An18g03570	NRRL3_10449	GH3	BGL	bgl1	Beta-glucosidase	-3.3	2.8e-128
An18g04100	NRRL3_10498	GH5	EXG/XTG		Exo-1,3-beta-glucanase	-3.3	1.8e-48
An02g02540	NRRL3_06053	CE16	PAE	paeA (putative)	Acetylesterase	-3.4	1.5e-54
An11g02100	NRRL3_09976	GH1	BGL		Glycoside hydrolase family 1 protein	-3.6	6.9e-111
An09g01190	NRRL3_00092	GH43	ABN	abnA	Endo-1,5-alpha-arabinanase	-3.8	1.5e-93
An01g14600	NRRL3_02827	GH11	XLN	xynIV	Xylanase	-3.9	1.1e-21
An12g07500	NRRL3_03144	GH28	PGX	pgaX	Exo-polygalacturonase	-3.9	2.6e-52
An03g06740	NRRL3_08281	GH28	PGX	pgxB	Exo-polygalacturonase	-3.9	5.5e-33
An02g12450	NRRL3_05260	GH28	PGA	pgxC	Exo-polygalacturonase	-4.1	6.2e-25
An02g12505	NRRL3_05252	CE8	PME	pmeC (putative)	Pectin methylesterase	-4.2	3.5e-46
An18g05940	NRRL3_10643	GH53	GAL	galA	Arabinogalactanase	-4.3	1.6e-61
An15g02300	NRRL3_03768	GH54	ABF	abfB	Alpha-arabinofuranosidase	-4.3	1.1e-60
An18g04810	NRRL3_10559	GH28	RGX	rgxC (putative)	exorhamnogalacturonase	-4.4	1.9e-49
An16g02760	NRRL3_07089	GH95	AFC		Alpha-L-fucosidase	-4.6	5.4e-203
An14g05820	NRRL3_01071	GH35	LAC	lacE (putative)	Beta-galactosidase	-4.7	3.1e-87
An17g00520	NRRL3_06436	GH3	BGL		Glycoside hydrolase family 3 protein	-4.8	4e-27
An19g00270	NRRL3_01237	PL1	PEL	pelD	Pectin lyase	-4.8	5.3e-15
An12g02540	NRRL3_08994	AA9	LPMO		Copper-dependent lytic polysaccharide monooxygenase	-4.9	6.8e-26
An04g03170	NRRL3_07975	GH1	BGL		Beta-glucosidase	-4.9	7.3e-35
An06g00290	NRRL3_11738	GH35	LAC	lacC (putative)	Beta-galactosidase	-4.9	3.1e-88
An04g09700	NRRL3_07469	GH28	XGH	xghA	Xylogalacturonase	-5	9.9e-36
An15g04570	NRRL3_03929	AA9	LPMO		Copper-dependent lytic polysaccharide monooxygenase	-5.1	4.8e-80
An01g04880	NRRL3_02023	GH31	AXL	axlB	Glycoside hydrolase family 31 protein	-5.1	2.3e-134
An08g05230	NRRL3_11147	AA9	LPMO		Copper-dependent lytic polysaccharide monooxygenase	-5.3	1.4e-111
An11g06090	NRRL3_09644	GH3	BGL		Beta-glucosidase	-5.4	0
An14g02670	NRRL3_00814	AA9	LPMO		Copper-dependent lytic polysaccharide monooxygenase	-5.6	5.7e-93
An08g04630	NRRL3_11105	GH131	EGL		Broad specificity exo-β-1,3/1,6-glucanase with endo-β-1,4-glucanase activity	-5.7	2.9e-68
An09g02160	NRRL3_00169	CE12	RGAE	rgaeA	Rhamnogalacturonan acetylesterase	-6.1	2.2e-97
An11g00200	NRRL3_10133	GH3	BGL		Beta-glucosidase	-6.1	2.1e-160
An09g03300	NRRL3_00268	GH31	AXL	axlA/xylS	Alpha-xylosidase	-6.2	5.1e-245
An01g12150	NRRL3_02630	GH35	LAC	lacA	Beta-galactosidase	-6.7	2.8e-199
An17g00300	NRRL3_06419	GH3	BXL/ABF	xarB	Glycoside hydrolase family 3 protein	-6.8	2.1e-231
An07g09330	NRRL3_04953	GH7	CBH	cbhA	Cellobiohydrolase A	-7	1.2e-63
An11g04040	NRRL3_09810	GH28	PGX	pgxA	Exo-polygalacturonase/ exo-xylogalacturonan hydrolase	-7.1	8.1e-24
An01g03340	NRRL3_01918	GH12	XG EGL		Xyloglucanase	-7.2	1.8e-174
An11g06320	NRRL3_09623	GH28	RHG	rhgD (putative)	Endo-rhamnogalacturonase	-7.5	0.013
An14g01130	NRRL3_00684	PL4	RGL	rglA	Rhamnogalacturonan lyase	-7.5	3.1e-142
An07g08940	NRRL3_04916	CE16	PAE	paeB (putative)	Acetylesterase	-7.8	4.9e-116
An01g09960	NRRL3_02451	GH3	XLN	xlnD/xynD	Beta-xylosidase	-8	4.7e-205
An01g11660	NRRL3_02584	GH7	CBH	cbhB	Cellobiohydrolase B	-8.1	3.6e-57
An14g05800	NRRL3_01069	GH67	AGU	aguA	Alpha-glucuronidase	-8.3	2e-194
An01g01870	NRRL3_01787	GH74	XG EGL	eglC (putative)	Xyloglucanase / Avicelase II	-8.4	3.3e-92
An14g02760	NRRL3_00819	GH12	XG EGL	eglA	endo-β-1,4-glucanase	-8.6	1.8e-153
An07g08950	NRRL3_04917	GH5	EGL	eglC	endo-β-1,4-glucanase	-8.9	2.2e-87
An12g02220	NRRL3_09019	GH6	CBH		Cellobiohydrolase	-9	1.8e-108
An12g04610	NRRL3_03383	AA9	LPMO		Copper-dependent lytic polysaccharide monooxygenase	-9.1	9.7e-71
An08g01760	NRRL3_10870	GH6	CBH		Cellobiohydrolase	-9.2	2.7e-158
An03g00960	NRRL3_08707	GH62	AXH	axhA	Arabinoxylan arabinofuranohydrolase	-9.3	0
An16g00540	NRRL3_07382	GH95	AFC		Alpha-L-fucosidase	-9.3	7.7e-92
An01g11670	NRRL3_02585	GH5	EGL	eglA (putative)	Endoglucanase	-9.4	1.5e-99
An09g00120	NRRL3_00007	CE1	FAE	faeA	Feruloyl esterase	-9.6	0
An12g02550	NRRL3_08993	CE1	FAE	faeC (putative)	feruloyl esterase	-9.6	3.8e-274
An01g00780	NRRL3_01648	GH11	XLN	xynB/xlnB	Xylanase B	-9.6	1.4e-217
An05g02440	NRRL3_08805	GH28	PGA	pgaC	Endo-polygalacturonase	-9.7	5.8e-10
An08g01900	NRRL3_10881	GH43	BXL	BXL (putative)	Glycoside hydrolase family 43 protein	-9.8	0
An03g00940	NRRL3_08708	GH10	XLN	xynA/xlnC	Xylanase	-10	0
An15g04550	NRRL3_03928	GH11	XLN	xynV	Xylanase	-10	8.1e-107
An12g05010	NRRL3_03339	CE1	AXE	axeA	Acetylxylan esterase	-11	1.3e-227

## Sheet: 4h CS (xkiA)
Table S2. Expression of selected CAZymes involved in the degradation of plant biomass in A. niger.
The comparison between strains are ΔxlnR over the wild-type and xkiA1 over the wild-type.
The cut-off for differential expression is fold change >0.6 (cells marked red if up-regulated) and fold change <0.6 (cells marked green if down-regulated) and p-value <0.05(cells marked yellow).
CBS 513.88	NRRL3	CAZy family	Abbreviation	Gene name	Enzyme activity	xkiA1-C4h/wt-C4h	xkiA1-C4h/wt-C4h pv
An02g00400	NRRL3_06220	AA3			Auxiliary Activity family 3 protein	7.1	0.015
An16g09050	NRRL3_06626	AA3			Auxiliary Activity family 3 protein	6.8	2.5e-123
An15g03820	NRRL3_03873	AA3			Auxiliary Activity family 3 protein	6.3	0.031
An11g05580	NRRL3_09685	AA3			Glucose oxidase	5.9	0.00015
An07g00350	NRRL3_04254	GH31	AGD	agdG	Glycoside hydrolase family 31 protein	3.2	5.4e-10
An12g02450	NRRL3_09002	GH13	AGS	agsC	Alpha-1,3-glucan synthase, cell wall	3	0.0016
An09g05350	NRRL3_00431	CE1	FAE	faeE (putative)	Feruloyl esterase	2.6	6.2e-29
An15g04800	NRRL3_03953	GH3	BGL		Avenacinase	2.6	1.9e-15
An15g05370	NRRL3_04000	GH28	PGA	pgaII	Endo-polygalacturonase	2.5	0.00017
An07g00240	NRRL3_04245	GH78	RHA	RHA (putative)	Alpha-L-rhamnosidase	2.4	0.022
An14g01770	NRRL3_00742	GH3	BGL		Beta-glucosidase	2.3	3.1e-52
An09g03070	NRRL3_00248	GH13	AGS	agsE	Alpha-1,3-glucan synthase, cell wall	2.2	9e-26
An07g00450	NRRL3_04261	AA3			Glucose oxidase	2	0.011
An06g02040	NRRL3_11787	GH3	BGL		Glycoside hydrolase family 3 protein	2	0.0079
An15g07810	NRRL3_04200	GH13	AGS	agsB	Alpha-1,3-glucan synthase, cell wall	1.7	3e-05
An09g03110	NRRL3_00250	GH13	AMY	amyE	Alpha-amylase	1.6	1.7e-05
An11g05600	NRRL3_09684	AA3			Auxiliary Activity family 3 protein	1.5	0.0011
An12g02460	NRRL3_09001	GH13	AGT	agtB	Alpha-amylase/4-α-glucanotransferas	1.5	0.028
An02g04900	NRRL3_05859	GH28	PGA	pgaB	Endo-polygalacturonase	1.5	2e-10
An03g05530	NRRL3_08380	GH12	XG EGL		Xyloglucanase	1.4	2.3e-09
An12g10390	NRRL3_02931	CE1	FAE	faeB	feruloyl esterase	1.2	0.00011
An15g00320	NRRL3_03595	GH32	SUC	sucB	Putative intracellular invertase	1.2	2.1e-09
An04g02980	NRRL3_07994	AA3			Auxiliary Activity family 3 protein	1.1	8.5e-05
An01g06620	NRRL3_02162	GH78	RHA	RHA (putative)	Alpha-L-rhamnosidase	1.1	2.5e-13
An02g09270	NRRL3_05496	AA3			Auxiliary Activity family 3 protein	1	6.3e-05
An18g04800	NRRL3_10557	GH78	RHA	RHA (putative)	α-rhamnosidase	0.61	2.7e-05
An16g06800	NRRL3_06791	GH5	EGL	eglB	endo-β-1,4-glucanase	-0.61	0.0003
An11g03200	NRRL3_09884	GH32	INU	inuA	Endo-inulinase A	-0.63	0.034
An05g01320	NRRL3_08912	GH5	MAN		Beta-mannanase	-0.69	0.032
An03g06550	NRRL3_08300	GH15	GLA	glaA	Glucoamylase	-0.7	1.6e-05
An08g05230	NRRL3_11147	AA9	LPMO		Copper-dependent lytic polysaccharide monooxygenase	-0.72	0.0023
An18g05940	NRRL3_10643	GH53	GAL	galA	Arabinogalactanase	-0.74	0.0023
An13g01960	NRRL3_01408	AA3			Auxiliary Activity family 3 protein	-0.75	0.029
An04g09690	NRRL3_07470	CE8	PME	pmeB (putative)	Pectin methylesterase	-0.76	0.0011
An12g05700	NRRL3_03279	GH78	RHA	RHA (putative)	Alpha-L-rhamnosidase	-0.78	0.02
An16g06990	NRRL3_06782	GH28	PGA	pgaA	Endo-polygalacturonase	-0.84	0.036
An01g14650	NRRL3_02832	GH28	RGX	rgxA (putative)	Glycoside hydrolase family 28 protein	-0.87	0.014
An15g04570	NRRL3_03929	AA9	LPMO		Copper-dependent lytic polysaccharide monooxygenase	-0.9	0.00068
An03g05380	NRRL3_08392	GH12	XG EGL		Glycoside hydrolase family 12 protein	-0.91	0.018
An14g02920	NRRL3_00839	GH105	URH	urhgA (putative)	Glycoside hydrolase family 105 protein	-0.92	0.011
An11g08700	NRRL3_09450	GH28	RHG	rhgE (putative)	Endo-rhamnogalacturonase	-0.93	0.0015
An04g06920	NRRL3_07700	GH31	AGD	agdA	Alpha-glucosidase	-0.96	8.8e-15
An04g09360	NRRL3_07501	CE12	RGAE	rgae B (putative)	Carbohydrate esterase family 12 protein	-0.97	1.1e-06
An07g06310	NRRL3_04712	AA3			Auxiliary Activity family 3 protein	-1	0.00015
An05g02100	NRRL3_07699	GH13	AMY	amyA/amyB	α-amylase A / B (AmyA/AmyB)	-1	3.3e-06
An03g05330	NRRL3_08395	GH3	BGL		Glycoside hydrolase family 3 protein	-1	0.023
An09g02160	NRRL3_00169	CE12	RGAE	rgaeA	Rhamnogalacturonan acetylesterase	-1.1	8.6e-05
An01g14600	NRRL3_02827	GH11	XLN	xynIV	Xylanase	-1.1	0.0001
An18g00940	NRRL3_10238	AA3			Auxiliary Activity family 3 protein	-1.2	2.1e-06
An14g02760	NRRL3_00819	GH12	XG EGL	eglA	endo-β-1,4-glucanase	-1.2	0.00037
An02g07590	NRRL3_05661	GH3			Glycoside hydrolase family 3 protein	-1.2	6.4e-08
An09g03300	NRRL3_00268	GH31	AXL	axlA/xylS	Alpha-xylosidase	-1.2	3.4e-14
An02g10550	NRRL3_05407	GH43	ABN	abnC (putative)	Endo-1,5-alpha-arabinanase	-1.2	1.9e-10
An15g03550	NRRL3_03855	GH43	ABN		Glycoside hydrolase family 43 protein	-1.2	4.1e-06
An16g02100	NRRL3_07248	GH5			Glycoside hydrolase family 5 protein	-1.2	7.5e-27
An12g07280	NRRL3_03162	AA3			Auxiliary Activity family 3 protein	-1.3	0.012
An01g06120	NRRL3_02123	GH13	GDB	gdbA	1,3-alpha-glucan synthase	-1.3	4.4e-15
An08g04630	NRRL3_11105	GH131	EGL		Broad specificity exo-β-1,3/1,6-glucanase with endo-β-1,4-glucanase activity	-1.3	1.4e-06
An01g14670	NRRL3_02835	GH28	PGA	pgaE	Endo-polygalacturonase	-1.3	0.019
An02g00140	NRRL3_06244	GH43	BXL	BXL (putative)	Glycoside hydrolase family 43 protein	-1.3	2.3e-14
An03g00960	NRRL3_08707	GH62	AXH	axhA	Arabinoxylan arabinofuranohydrolase	-1.3	1.3e-10
An08g08250	NRRL3_11378	AA3			Auxiliary Activity family 3 protein	-1.4	4.5e-17
An11g00200	NRRL3_10133	GH3	BGL		Beta-glucosidase	-1.4	2.6e-10
An01g10930	NRRL3_02524	GH31	AGD	agdB	Alpha-glucosidase	-1.4	1.4e-19
An09g05880	NRRL3_00475	GH31	AGD	agdE	Alpha-1,3-glucosidase	-1.4	7.7e-15
An02g01400	NRRL3_06141	GH43	ABN	abnB (putative)	Endo-1,5-alpha-arabinanase	-1.4	1.2e-09
An06g02060	NRRL3_11789	GH5	EXG/XTG		Glycoside hydrolase family 5 protein	-1.4	0.0015
An10g00870	NRRL3_06359	PL1	PLY	plyA	Pectate lyase I	-1.4	3.7e-05
An11g06540	NRRL3_09612	GH2	MND	mndA	Beta-mannosidase	-1.5	1.4e-18
An01g12150	NRRL3_02630	GH35	LAC	lacA	Beta-galactosidase	-1.5	4.8e-12
An18g04100	NRRL3_10498	GH5	EXG/XTG		Exo-1,3-beta-glucanase	-1.5	4.3e-11
An03g01050	NRRL3_08701	GH5	GLN		Endo-1,6-beta-galactanase (galactanase)	-1.5	3.9e-14
An04g09700	NRRL3_07469	GH28	XGH	xghA	Xylogalacturonase	-1.6	1.5e-08
An09g01190	NRRL3_00092	GH43	ABN	abnA	Endo-1,5-alpha-arabinanase	-1.6	2.2e-18
An11g03120	NRRL3_09890	GH43	BXL	xynVI;xynD	Glycoside hydrolase family 43 protein	-1.6	3.9e-30
An09g00120	NRRL3_00007	CE1	FAE	faeA	Feruloyl esterase	-1.7	2.3e-13
An13g03710	NRRL3_01282	GH13	AGD	agdD	Alpha-glucosidase	-1.7	2.2e-05
An01g09960	NRRL3_02451	GH3	XLN	xlnD/xynD	Beta-xylosidase	-1.7	6.5e-11
An07g08940	NRRL3_04916	CE16	PAE	paeB (putative)	Acetylesterase	-1.8	3.7e-08
An15g04550	NRRL3_03928	GH11	XLN	xynV	Xylanase	-1.8	9e-08
An14g04190	NRRL3_00952	GH13	GBE	gbeA	1,4-alpha-glucan-branching enzyme	-1.8	3.1e-30
An12g07500	NRRL3_03144	GH28	PGX	pgaX	Exo-polygalacturonase	-1.8	3.1e-13
An03g06740	NRRL3_08281	GH28	PGX	pgxB	Exo-polygalacturonase	-1.8	4.8e-08
An18g05620	NRRL3_10609	GH31	AGD	agdF	Glycoside hydrolase family 31 protein	-1.8	1.5e-18
An07g04420	NRRL3_04568	GH35	LAC	lacD (putative)	Beta-galactosidase	-1.8	1.3e-08
An04g08890	NRRL3_07539	AA3			Auxiliary Activity family 3 protein	-1.9	2.7e-22
An03g03740	NRRL3_08517	GH1	BGL		Beta-glucosidase	-1.9	1.1e-06
An01g03340	NRRL3_01918	GH12	XG EGL		Xyloglucanase	-1.9	3.5e-14
An09g00260	NRRL3_00016	GH36	AGL	aglC	Alpha-galactosidase	-1.9	5.6e-29
An08g01900	NRRL3_10881	GH43	BXL	BXL (putative)	Glycoside hydrolase family 43 protein	-1.9	1.8e-31
An16g02760	NRRL3_07089	GH95	AFC		Alpha-L-fucosidase	-1.9	1.7e-35
An12g01850	NRRL3_09051	GH2	MND		Beta-mannosidase	-2	4e-33
An02g11150	NRRL3_05358	GH27	AGL	aglB	Alpha-galactosidase	-2	2.4e-28
An14g05820	NRRL3_01071	GH35	LAC	lacE (putative)	Beta-galactosidase	-2	3.4e-20
An01g00780	NRRL3_01648	GH11	XLN	xynB/xlnB	Xylanase B	-2.1	2.6e-12
An11g03340	NRRL3_09875	GH13	AMY	aamA	Alpha-amylase, acid alpha amylase	-2.1	3.4e-18
An01g04880	NRRL3_02023	GH31	AXL	axlB	Glycoside hydrolase family 31 protein	-2.1	3.8e-24
An14g01130	NRRL3_00684	PL4	RGL	rglA	Rhamnogalacturonan lyase	-2.1	3.5e-14
An02g12505	NRRL3_05252	CE8	PME	pmeC (putative)	Pectin methylesterase	-2.2	6.1e-15
An03g00940	NRRL3_08708	GH10	XLN	xynA/xlnC	Xylanase	-2.2	4.7e-17
An06g02070	NRRL3_11790	GH28	RHG	rhgC (putative)	Endo-rhamnogalacturonase	-2.2	0.0012
An04g02700	NRRL3_08018	GH36	AGL		Glycoside hydrolase family 36 protein	-2.2	1.4e-33
An05g02410	NRRL3_08807	GH2	GUS		Glycoside hydrolase family 2 protein	-2.3	2.4e-25
An05g02440	NRRL3_08805	GH28	PGA	pgaC	Endo-polygalacturonase	-2.3	5.9e-07
An13g02110	NRRL3_01396	GH29	AFC		Alpha-L-fucosidase	-2.3	5e-15
An11g06090	NRRL3_09644	GH3	BGL		Beta-glucosidase	-2.3	2.2e-63
An14g05800	NRRL3_01069	GH67	AGU	aguA	Alpha-glucuronidase	-2.3	2.8e-16
An14g02940	NRRL3_00842	AA3			Auxiliary Activity family 3 protein	-2.4	6.6e-47
An02g02540	NRRL3_06053	CE16	PAE	paeA (putative)	Acetylesterase	-2.4	1e-29
An12g02550	NRRL3_08993	CE1	FAE	faeC (putative)	feruloyl esterase	-2.5	2e-24
An17g00520	NRRL3_06436	GH3	BGL		Glycoside hydrolase family 3 protein	-2.5	1.6e-08
An11g04040	NRRL3_09810	GH28	PGX	pgxA	Exo-polygalacturonase/ exo-xylogalacturonan hydrolase	-2.6	3.6e-18
An04g08550	NRRL3_07568	AA9	LPMO		Copper-dependent lytic polysaccharide monooxygenase	-2.7	2.1e-11
An11g02100	NRRL3_09976	GH1	BGL		Glycoside hydrolase family 1 protein	-2.7	3.3e-62
An02g13240	NRRL3_05201	GH13	AGD	agdC	Alpha-glucosidase	-2.7	1.3e-34
An12g02540	NRRL3_08994	AA9	LPMO		Copper-dependent lytic polysaccharide monooxygenase	-2.8	1.4e-16
An16g00540	NRRL3_07382	GH95	AFC		Alpha-L-fucosidase	-2.8	5.1e-26
An12g02220	NRRL3_09019	GH6	CBH		Cellobiohydrolase	-2.9	2e-12
An01g11660	NRRL3_02584	GH7	CBH	cbhB	Cellobiohydrolase B	-3	4.7e-09
An18g05480	NRRL3_10597	AA3			Alcohol oxidase	-3.1	7.1e-17
An06g00170	NRRL3_11747	GH27	AGL	aglA	Alpha-galactosidase	-3.1	8.4e-19
An17g00300	NRRL3_06419	GH3	BXL/ABF	xarB	Glycoside hydrolase family 3 protein	-3.1	1.4e-52
An04g03170	NRRL3_07975	GH1	BGL		Beta-glucosidase	-3.2	5.4e-16
An07g09330	NRRL3_04953	GH7	CBH	cbhA	Cellobiohydrolase A	-3.3	6.6e-16
An01g11670	NRRL3_02585	GH5	EGL	eglA (putative)	Endoglucanase	-3.6	6.6e-17
An08g01760	NRRL3_10870	GH6	CBH		Cellobiohydrolase	-3.6	4.2e-27
An12g05010	NRRL3_03339	CE1	AXE	axeA	Acetylxylan esterase	-3.7	3.9e-31
An07g08950	NRRL3_04917	GH5	EGL	eglC	endo-β-1,4-glucanase	-3.7	1.6e-16
An01g01870	NRRL3_01787	GH74	XG EGL	eglC (putative)	Xyloglucanase / Avicelase II	-4.4	1.9e-31
An12g04610	NRRL3_03383	AA9	LPMO		Copper-dependent lytic polysaccharide monooxygenase	-5.5	4.1e-27
An01g01260	NRRL3_01731	GH2	GUS		Beta-glucuronidase	-6.2	6.2e-15
An01g01340	NRRL3_01739	GH88	UGH	ugh (putative)	Unsaturated glucuronyl hydrolase	-6.3	0.032

## Sheet: 4h SBH (xlnR)
Table S2. Expression of selected CAZymes involved in the degradation of plant biomass in A. niger.
The comparison between strains are ΔxlnR over the wild-type and xkiA1 over the wild-type.
The cut-off for differential expression is fold change >0.6 (cells marked red if up-regulated) and fold change <0.6 (cells marked green if down-regulated) and p-value <0.05(cells marked yellow).
CBS 513.88	NRRL3	CAZy family	Abbreviation	Gene name	Enzyme activity	ΔxlnR-S4h/wt-S4h	ΔxlnR-S4h/wt-S4h pv
An15g03550	NRRL3_03855	GH43	ABN		Glycoside hydrolase family 43 protein	8.7	2.3e-59
An06g02420	NRRL3_11821	GH32	SUC	sucC	invertase (SucC;) (intracellular)	8.6	0.014
An14g02940	NRRL3_00842	AA3			Auxiliary Activity family 3 protein	6	2.5e-112
An14g01770	NRRL3_00742	GH3	BGL		Beta-glucosidase	5.6	1.2e-162
An02g00610	NRRL3_06203	GH2	GUS		Glycoside hydrolase family 2 protein	4.7	1.6e-05
An01g01260	NRRL3_01731	GH2	GUS		Beta-glucuronidase	4.7	7e-45
An04g02980	NRRL3_07994	AA3			Auxiliary Activity family 3 protein	4.5	1.3e-12
An12g05700	NRRL3_03279	GH78	RHA	RHA (putative)	Alpha-L-rhamnosidase	4.4	1.1e-30
An18g05480	NRRL3_10597	AA3			Alcohol oxidase	3.9	2.5e-21
An01g06620	NRRL3_02162	GH78	RHA	RHA (putative)	Alpha-L-rhamnosidase	3.6	1.7e-87
An13g01960	NRRL3_01408	AA3			Auxiliary Activity family 3 protein	3.4	6.5e-22
An10g00290	NRRL3_06304	GH78	RHA	RHA (putative)	Alpha-L-rhamnosidase	3.2	0.0074
An08g08250	NRRL3_11378	AA3			Auxiliary Activity family 3 protein	3.1	1.3e-40
An14g02920	NRRL3_00839	GH105	URH	urhgA (putative)	Glycoside hydrolase family 105 protein	3	2.5e-15
An14g04190	NRRL3_00952	GH13	GBE	gbeA	1,4-alpha-glucan-branching enzyme	3	3.8e-65
An04g09070	NRRL3_07520	GH78	RHA	RHA (putative)	Alpha-L-rhamnosidase	3	1e-32
An13g02110	NRRL3_01396	GH29	AFC		Alpha-L-fucosidase	2.8	8.5e-13
An02g07590	NRRL3_05661	GH3			Glycoside hydrolase family 3 protein	2.8	1.4e-23
An01g06630	NRRL3_02163	GH2	MND		Exo-glucosaminidase	2.7	0.0013
An04g08890	NRRL3_07539	AA3			Auxiliary Activity family 3 protein	2.6	4.2e-18
An12g10390	NRRL3_02931	CE1	FAE	faeB	feruloyl esterase	2.6	2.4e-17
An09g00260	NRRL3_00016	GH36	AGL	aglC	Alpha-galactosidase	2.3	1.4e-38
An08g01100	NRRL3_10808	GH5	EXG/XTG		Glycoside hydrolase family 5 protein	2.3	5.2e-24
An03g00190	NRRL3_08767	PL1	PEL	pelB	Pectin lyase	2.3	6.7e-30
An01g10930	NRRL3_02524	GH31	AGD	agdB	Alpha-glucosidase	2	1.3e-31
An04g03170	NRRL3_07975	GH1	BGL		Beta-glucosidase	1.9	3.9e-05
An05g02410	NRRL3_08807	GH2	GUS		Glycoside hydrolase family 2 protein	1.9	1.2e-14
An01g14650	NRRL3_02832	GH28	RGX	rgxA (putative)	Glycoside hydrolase family 28 protein	1.9	3.1e-08
An18g05620	NRRL3_10609	GH31	AGD	agdF	Glycoside hydrolase family 31 protein	1.9	1.6e-18
An12g08280	NRRL3_03087	GH32	INX	inuE/inu1	Exo-inulinase E	1.7	7.9e-17
An07g06310	NRRL3_04712	AA3			Auxiliary Activity family 3 protein	1.6	1.2e-07
An02g13240	NRRL3_05201	GH13	AGD	agdC	Alpha-glucosidase	1.6	2.5e-10
An03g00130	NRRL3_08773	AA3			Auxiliary Activity family 3 protein	1.5	0.0018
An11g03200	NRRL3_09884	GH32	INU	inuA	Endo-inulinase A	1.5	7.7e-11
An11g00390	NRRL3_10115	PL4	RGL	rglB (putative)	Rhamnogalacturonan lyase	1.5	6.5e-07
An15g07760	NRRL3_04196	GH26	MAN		Beta-mannanase	1.4	2e-06
An15g01890	NRRL3_03736	GH3	BGL		Beta-glucosidase	1.4	1.2e-17
An04g02700	NRRL3_08018	GH36	AGL		Glycoside hydrolase family 36 protein	1.4	4.6e-10
An11g03120	NRRL3_09890	GH43	BXL	xynVI;xynD	Glycoside hydrolase family 43 protein	1.4	6.4e-16
An15g03100	NRRL3_03828	AA3			Auxiliary Activity family 3 protein	1.3	0.0065
An03g05380	NRRL3_08392	GH12	XG EGL		Glycoside hydrolase family 12 protein	1.3	0.015
An03g02080	NRRL3_08631	GH28	RGX	rgxB	Alpha-L-rhamnosidase/ rhamnogalacturonan α-L-rhamnopyranohydrolase	1.3	5.8e-05
An16g09050	NRRL3_06626	AA3			Auxiliary Activity family 3 protein	1.2	0.00014
An01g06120	NRRL3_02123	GH13	GDB	gdbA	1,3-alpha-glucan synthase	1.2	1.8e-11
An07g00350	NRRL3_04254	GH31	AGD	agdG	Glycoside hydrolase family 31 protein	1.2	0.012
An03g03740	NRRL3_08517	GH1	BGL		Beta-glucosidase	1.1	0.015
An09g03110	NRRL3_00250	GH13	AMY	amyE	Alpha-amylase	1	0.003
An08g11070	NRRL3_11752	GH32	SUC	sucA	Invertase	0.68	0.0044
An05g02100	NRRL3_07699	GH13	AMY	amyA/amyB	α-amylase A / B (AmyA/AmyB)	0.64	0.0065
An18g03570	NRRL3_10449	GH3	BGL	bgl1	Beta-glucosidase	-0.62	7.7e-05
An09g03070	NRRL3_00248	GH13	AGS	agsE	Alpha-1,3-glucan synthase, cell wall	-0.66	0.0078
An02g01400	NRRL3_06141	GH43	ABN	abnB (putative)	Endo-1,5-alpha-arabinanase	-0.84	0.0098
An07g04420	NRRL3_04568	GH35	LAC	lacD (putative)	Beta-galactosidase	-1	0.046
An10g00870	NRRL3_06359	PL1	PLY	plyA	Pectate lyase I	-1	0.0067
An12g03070	NRRL3_08949	GH15	GLA	glaB	Glycoside hydrolase family 15 protein	-1.1	0.00017
An02g00140	NRRL3_06244	GH43	BXL	BXL (putative)	Glycoside hydrolase family 43 protein	-1.1	8e-09
An11g06540	NRRL3_09612	GH2	MND	mndA	Beta-mannosidase	-1.2	1.1e-11
An18g00940	NRRL3_10238	AA3			Auxiliary Activity family 3 protein	-1.3	1.4e-05
An04g09360	NRRL3_07501	CE12	RGAE	rgae B (putative)	Carbohydrate esterase family 12 protein	-1.3	1.1e-08
An09g05350	NRRL3_00431	CE1	FAE	faeE (putative)	Feruloyl esterase	-1.5	7.1e-06
An11g02100	NRRL3_09976	GH1	BGL		Glycoside hydrolase family 1 protein	-1.6	1.8e-16
An06g00170	NRRL3_11747	GH27	AGL	aglA	Alpha-galactosidase	-1.6	8.8e-08
An14g04200	NRRL3_00953	GH28	RHG	rhgB	Endo-rhamnogalacturonase	-1.6	9.5e-11
An18g04100	NRRL3_10498	GH5	EXG/XTG		Exo-1,3-beta-glucanase	-1.6	3.2e-08
An01g13610	NRRL3_02746	GH13	AMY	amyD	Alpha-amylase/ maltotriose-producing α-amylase (intracellular)	-1.7	2.4e-06
An11g00200	NRRL3_10133	GH3	BGL		Beta-glucosidase	-1.7	4.7e-11
An05g01320	NRRL3_08912	GH5	MAN		Beta-mannanase	-1.7	1.1e-06
An15g00320	NRRL3_03595	GH32	SUC	sucB	Putative intracellular invertase	-1.8	2.1e-16
An01g10350	NRRL3_02479	GH35	LAC	lacB (putative)	Exo-beta-1,4-galactanase	-1.8	1.1e-34
An14g05820	NRRL3_01071	GH35	LAC	lacE (putative)	Beta-galactosidase	-1.8	6.2e-09
An03g06550	NRRL3_08300	GH15	GLA	glaA	Glucoamylase	-1.9	8.2e-28
An12g00950	NRRL3_09126	GH28	RHG	rhgA	Endo-rhamnogalacturonase	-2	2.1e-07
An03g05530	NRRL3_08380	GH12	XG EGL		Xyloglucanase	-2.1	2.2e-11
An04g09890	NRRL3_07454	GH13	AGS	agsA	Alpha-1,3-glucan synthase, cell wall	-2.2	3.6e-06
An01g14600	NRRL3_02827	GH11	XLN	xynIV	Xylanase	-2.3	1.3e-12
An14g01800	NRRL3_00743	GH27	AGL	aglD	Alpha-galactosidase	-2.3	5.2e-41
An03g06740	NRRL3_08281	GH28	PGX	pgxB	Exo-polygalacturonase	-2.4	1.8e-11
An09g03260	NRRL3_00263	GH28	PGA	pgaD	Endo-polygalacturonase	-2.5	5.1e-28
An11g06090	NRRL3_09644	GH3	BGL		Beta-glucosidase	-2.5	5e-44
An09g01190	NRRL3_00092	GH43	ABN	abnA	Endo-1,5-alpha-arabinanase	-2.5	7.2e-34
An08g01710	NRRL3_10865	GH51	ABF	abfC (putative)	Alpha-arabinofuranosidase	-2.5	3.3e-35
An10g00390	NRRL3_06316	AA8	CDH		Cellobiose dehydrogenase	-2.6	1.2e-35
An08g05230	NRRL3_11147	AA9	LPMO		Copper-dependent lytic polysaccharide monooxygenase	-2.7	6.2e-24
An12g04610	NRRL3_03383	AA9	LPMO		Copper-dependent lytic polysaccharide monooxygenase	-2.7	0.00016
An11g03340	NRRL3_09875	GH13	AMY	aamA	Alpha-amylase, acid alpha amylase	-2.7	1.5e-22
An11g04030	NRRL3_09811	PL1	PEL	pelC	Pectin lyase	-2.9	2.7e-13
An02g12505	NRRL3_05252	CE8	PME	pmeC (putative)	Pectin methylesterase	-3	3.3e-23
An01g04880	NRRL3_02023	GH31	AXL	axlB	Glycoside hydrolase family 31 protein	-3.3	3.8e-43
An11g08700	NRRL3_09450	GH28	RHG	rhgE (putative)	Endo-rhamnogalacturonase	-3.4	1e-08
An15g02300	NRRL3_03768	GH54	ABF	abfB	Alpha-arabinofuranosidase	-3.4	5.6e-31
An02g02540	NRRL3_06053	CE16	PAE	paeA (putative)	Acetylesterase	-3.5	2e-50
An12g02460	NRRL3_09001	GH13	AGT	agtB	Alpha-amylase/4-α-glucanotransferas	-3.8	0.0001
An14g05800	NRRL3_01069	GH67	AGU	aguA	Alpha-glucuronidase	-3.8	2.5e-34
An14g02670	NRRL3_00814	AA9	LPMO		Copper-dependent lytic polysaccharide monooxygenase	-3.9	6e-40
An16g02760	NRRL3_07089	GH95	AFC		Alpha-L-fucosidase	-3.9	4.4e-116
An09g02160	NRRL3_00169	CE12	RGAE	rgaeA	Rhamnogalacturonan acetylesterase	-4	1.7e-38
An08g04630	NRRL3_11105	GH131	EGL		Broad specificity exo-β-1,3/1,6-glucanase with endo-β-1,4-glucanase activity	-4	6.4e-31
An12g07500	NRRL3_03144	GH28	PGX	pgaX	Exo-polygalacturonase	-4	9.5e-49
An02g04900	NRRL3_05859	GH28	PGA	pgaB	Endo-polygalacturonase	-4.1	5.3e-114
An06g00290	NRRL3_11738	GH35	LAC	lacC (putative)	Beta-galactosidase	-4.1	9.2e-61
An08g10780	NRRL3_11773	GH43	BXL	gbgA (putative)	Glycoside hydrolase family 43 protein	-4.2	3.4e-104
An02g12450	NRRL3_05260	GH28	PGA	pgxC	Exo-polygalacturonase	-4.3	2.8e-39
An16g06800	NRRL3_06791	GH5	EGL	eglB	endo-β-1,4-glucanase	-4.4	9.8e-131
An12g02450	NRRL3_09002	GH13	AGS	agsC	Alpha-1,3-glucan synthase, cell wall	-4.5	8.2e-05
An01g00330	NRRL3_01606	GH51	ABF	abfA	Alpha-arabinofuranosidase	-4.5	1.4e-98
An15g04570	NRRL3_03929	AA9	LPMO		Copper-dependent lytic polysaccharide monooxygenase	-4.6	1.5e-37
An01g11660	NRRL3_02584	GH7	CBH	cbhB	Cellobiohydrolase B	-4.6	3.2e-14
An01g09960	NRRL3_02451	GH3	XLN	xlnD/xynD	Beta-xylosidase	-4.7	1.5e-57
An03g01050	NRRL3_08701	GH5	GLN		Endo-1,6-beta-galactanase (galactanase)	-4.7	4e-102
An01g11670	NRRL3_02585	GH5	EGL	egl;eglA (putative)	Endoglucanase	-4.8	4.1e-14
An14g01130	NRRL3_00684	PL4	RGL	rglA	Rhamnogalacturonan lyase	-5.1	5.1e-57
An14g02760	NRRL3_00819	GH12	XG EGL	eglA	endo-β-1,4-glucanase	-5.2	1.3e-42
An01g14670	NRRL3_02835	GH28	PGA	pgaE	Endo-polygalacturonase	-5.5	1.2e-22
An17g00300	NRRL3_06419	GH3	BXL/ABF	xarB	Glycoside hydrolase family 3 protein	-5.6	1.6e-126
An07g08940	NRRL3_04916	CE16	PAE	paeB (putative)	Acetylesterase	-5.7	2.1e-54
An01g01320	NRRL3_01737	GH27	AGL		Alpha-galactosidase	-5.7	2.3e-28
An04g09690	NRRL3_07470	CE8	PME	pmeB (putative)	Pectin methylesterase	-5.8	7.6e-116
An01g11520	NRRL3_02571	GH28	PGA	pgaI	Endo-polygalacturonase	-5.9	1.2e-68
An01g12150	NRRL3_02630	GH35	LAC	lacA	Beta-galactosidase	-5.9	1.7e-124
An15g05370	NRRL3_04000	GH28	PGA	pgaII	Endo-polygalacturonase	-6.3	1.9e-44
An11g06320	NRRL3_09623	GH28	RHG	rhgD (putative)	Endo-rhamnogalacturonase	-6.3	0.044
An09g03300	NRRL3_00268	GH31	AXL	axlA/xylS	Alpha-xylosidase	-6.4	2e-241
An18g04810	NRRL3_10559	GH28	RGX	rgxC (putative)	exorhamnogalacturonase	-6.5	3.1e-113
An07g09330	NRRL3_04953	GH7	CBH	cbhA	Cellobiohydrolase A	-6.6	6.7e-46
An18g05940	NRRL3_10643	GH53	GAL	galA	Arabinogalactanase	-6.9	2.2e-149
An19g00270	NRRL3_01237	PL1	PEL	pelD	Pectin lyase	-7.1	4.2e-35
An01g03340	NRRL3_01918	GH12	XG EGL		Xyloglucanase	-7.5	6.1e-154
An04g09700	NRRL3_07469	GH28	XGH	xghA	Xylogalacturonase	-7.6	1.8e-110
An12g02220	NRRL3_09019	GH6	CBH		Cellobiohydrolase	-7.6	2.1e-06
An14g04370	NRRL3_00965	PL1	PEL	pelA	Pectin lyase	-7.7	9.2e-117
An01g00780	NRRL3_01648	GH11	XLN	xynB/xlnB	Xylanase B	-7.9	6e-111
An11g04040	NRRL3_09810	GH28	PGX	pgxA	Exo-polygalacturonase/ exo-xylogalacturonan hydrolase	-7.9	1.8e-115
An08g01760	NRRL3_10870	GH6	CBH		Cellobiohydrolase	-8.1	8e-51
An12g05010	NRRL3_03339	CE1	AXE	axeA	Acetylxylan esterase	-8.2	9.1e-74
An07g08950	NRRL3_04917	GH5	EGL	eglC	endo-β-1,4-glucanase	-8.2	4.6e-43
An12g02550	NRRL3_08993	CE1	FAE	faeC (putative)	feruloyl esterase	-8.3	2.1e-41
An05g02440	NRRL3_08805	GH28	PGA	pgaC	Endo-polygalacturonase	-8.5	4.9e-43
An03g00960	NRRL3_08707	GH62	AXH	axhA	Arabinoxylan arabinofuranohydrolase	-8.5	2.6e-303
An03g06310	NRRL3_08325	CE8	PME	pmeA	Pectin methylesterase	-8.8	2.9e-57
An15g04550	NRRL3_03928	GH11	XLN	xynV	Xylanase	-8.8	1.2e-56
An08g01900	NRRL3_10881	GH43	BXL	BXL (putative)	Glycoside hydrolase family 43 protein	-9.3	7e-131
An16g00540	NRRL3_07382	GH95	AFC		Alpha-L-fucosidase	-9.5	1.2e-79
An01g01870	NRRL3_01787	GH74	XG EGL	eglC (putative)	Xyloglucanase / Avicelase II	-10	1e-81
An09g00120	NRRL3_00007	CE1	FAE	faeA	Feruloyl esterase	-11	2.7e-97
An03g00940	NRRL3_08708	GH10	XLN	xynA/xlnC	Xylanase	-11	3.5e-225

## Sheet: 4h SBH (xkiA)
Table S2. Expression of selected CAZymes involved in the degradation of plant biomass in A. niger.
The comparison between strains are ΔxlnR over the wild-type and xkiA1 over the wild-type.
The cut-off for differential expression is fold change >0.6 (cells marked red if up-regulated) and fold change <0.6 (cells marked green if down-regulated) and p-value <0.05(cells marked yellow).
CBS 513.88	NRRL3	CAZy family	Abbreviation	Gene name	Enzyme activity	xkiA1-S4h/wt-S4h	xkiA1-S4h/wt-S4h pv
An16g09050	NRRL3_06626	AA3			Auxiliary Activity family 3 protein	4.9	4.5e-64
An15g03550	NRRL3_03855	GH43	ABN		Glycoside hydrolase family 43 protein	4.9	1.8e-18
An02g00610	NRRL3_06203	GH2	GUS		Glycoside hydrolase family 2 protein	4.2	0.00022
An14g01770	NRRL3_00742	GH3	BGL		Beta-glucosidase	4.2	3e-91
An04g02980	NRRL3_07994	AA3			Auxiliary Activity family 3 protein	3.6	4.4e-08
An04g03170	NRRL3_07975	GH1	BGL		Beta-glucosidase	2.5	2.3e-07
An01g06620	NRRL3_02162	GH78	RHA	RHA (putative)	Alpha-L-rhamnosidase	2.5	6.6e-41
An04g09070	NRRL3_07520	GH78	RHA	RHA (putative)	Alpha-L-rhamnosidase	2.5	2.4e-22
An11g03200	NRRL3_09884	GH32	INU	inuA	Endo-inulinase A	2.4	7.6e-26
An12g08280	NRRL3_03087	GH32	INX	inuE/inu1	Exo-inulinase E	2.3	3.5e-29
An15g04800	NRRL3_03953	GH3	BGL		Beta-1,2-D-glucosidase	2.2	1.6e-08
An12g05700	NRRL3_03279	GH78	RHA	RHA (putative)	Alpha-L-rhamnosidase	2.1	2.6e-07
An11g00390	NRRL3_10115	PL4	RGL	rglB (putative)	Rhamnogalacturonan lyase	2	1.3e-11
An15g04900	NRRL3_03961	AA9	LPMO		Copper-dependent lytic polysaccharide monooxygenase	1.9	1.8e-13
An07g00350	NRRL3_04254	GH31	AGD	agdG	Glycoside hydrolase family 31 protein	1.9	6.8e-05
An08g11070	NRRL3_11752	GH32	SUC	sucA	Invertase	1.8	3.9e-15
An04g08890	NRRL3_07539	AA3			Auxiliary Activity family 3 protein	1.7	1.2e-07
An03g00130	NRRL3_08773	AA3			Auxiliary Activity family 3 protein	1.6	0.0018
An03g03740	NRRL3_08517	GH1	BGL		Beta-glucosidase	1.4	0.0028
An08g08250	NRRL3_11378	AA3			Auxiliary Activity family 3 protein	1.3	1.4e-07
An04g09890	NRRL3_07454	GH13	AGS	agsA	Alpha-1,3-glucan synthase, cell wall	1.3	0.00086
An03g05380	NRRL3_08392	GH12	XG EGL		Glycoside hydrolase family 12 protein	1.2	0.033
An15g07760	NRRL3_04196	GH26	MAN		Beta-mannanase	1.2	8.7e-05
An11g03120	NRRL3_09890	GH43	BXL	xynVI;xynD	Glycoside hydrolase family 43 protein	1.2	4.8e-11
An18g05480	NRRL3_10597	AA3			Alcohol oxidase	1.1	0.012
An14g04190	NRRL3_00952	GH13	GBE	gbeA	1,4-alpha-glucan-branching enzyme	1.1	9.3e-10
An02g10550	NRRL3_05407	GH43	ABN	abnC (putative)	Endo-1,5-alpha-arabinanase	0.98	4.8e-06
An11g00200	NRRL3_10133	GH3	BGL		Beta-glucosidase	0.97	0.00034
An05g02410	NRRL3_08807	GH2	GUS		Glycoside hydrolase family 2 protein	0.78	0.004
An08g01100	NRRL3_10808	GH5	EXG/XTG		Glycoside hydrolase family 5 protein	0.75	0.0036
An09g05350	NRRL3_00431	CE1	FAE	faeE (putative)	Feruloyl esterase	0.74	0.015
An18g04100	NRRL3_10498	GH5	EXG/XTG		Exo-1,3-beta-glucanase	0.73	0.012
An15g01890	NRRL3_03736	GH3	BGL		Beta-glucosidase	0.72	5.4e-05
An12g03070	NRRL3_08949	GH15	GLA	glaB	Glycoside hydrolase family 15 protein	0.71	0.017
An04g09360	NRRL3_07501	CE12	RGAE	rgae B (putative)	Carbohydrate esterase family 12 protein	0.68	0.0026
An01g06120	NRRL3_02123	GH13	GDB	gdbA	1,3-alpha-glucan synthase	0.67	0.00057
An02g07590	NRRL3_05661	GH3			Glycoside hydrolase family 3 protein	0.65	0.048
An02g01400	NRRL3_06141	GH43	ABN	abnB (putative)	Endo-1,5-alpha-arabinanase	-0.75	0.026
An04g06920	NRRL3_07700	GH31	AGD	agdA	Alpha-glucosidase	-0.8	1.6e-08
An01g10350	NRRL3_02479	GH35	LAC	lacB (putative)	Exo-beta-1,4-galactanase	-0.8	6.3e-08
An09g05880	NRRL3_00475	GH31	AGD	agdE	Alpha-1,3-glucosidase	-0.83	9.3e-05
An03g06550	NRRL3_08300	GH15	GLA	glaA	Glucoamylase	-0.97	1.4e-07
An14g04200	NRRL3_00953	GH28	RHG	rhgB	Endo-rhamnogalacturonase	-1	4.4e-05
An11g06090	NRRL3_09644	GH3	BGL		Beta-glucosidase	-1	1.1e-08
An07g06310	NRRL3_04712	AA3			Auxiliary Activity family 3 protein	-1.1	0.00068
An10g00390	NRRL3_06316	AA8	CDH		Cellobiose dehydrogenase	-1.1	1.8e-07
An02g12505	NRRL3_05252	CE8	PME	pmeC (putative)	Pectin methylesterase	-1.1	0.00036
An12g00950	NRRL3_09126	GH28	RHG	rhgA	Endo-rhamnogalacturonase	-1.1	0.0053
An13g02110	NRRL3_01396	GH29	AFC		Alpha-L-fucosidase	-1.2	0.033
An02g00140	NRRL3_06244	GH43	BXL	BXL (putative)	Glycoside hydrolase family 43 protein	-1.2	3.2e-10
An07g08950	NRRL3_04917	GH5	EGL	eglC	endo-β-1,4-glucanase	-1.2	0.027
An15g02300	NRRL3_03768	GH54	ABF	abfB	Alpha-arabinofuranosidase	-1.2	0.00018
An11g02100	NRRL3_09976	GH1	BGL		Glycoside hydrolase family 1 protein	-1.3	5.8e-11
An08g04630	NRRL3_11105	GH131	EGL		Broad specificity exo-β-1,3/1,6-glucanase with endo-β-1,4-glucanase activity	-1.3	8.4e-05
An16g02730	NRRL3_07094	GH43	ABN	abnD (putative)	Endo-1,5-alpha-arabinanase	-1.3	0.00028
An15g04570	NRRL3_03929	AA9	LPMO		Copper-dependent lytic polysaccharide monooxygenase	-1.4	1.6e-05
An12g05010	NRRL3_03339	CE1	AXE	axeA	Acetylxylan esterase	-1.4	0.00027
An18g00940	NRRL3_10238	AA3			Auxiliary Activity family 3 protein	-1.6	1.6e-07
An01g13610	NRRL3_02746	GH13	AMY	amyD	Alpha-amylase/ maltotriose-producing α-amylase (intracellular)	-1.6	5.8e-06
An09g01190	NRRL3_00092	GH43	ABN	abnA	Endo-1,5-alpha-arabinanase	-1.8	1.8e-17
An18g04810	NRRL3_10559	GH28	RGX	rgxC (putative)	exorhamnogalacturonase	-1.9	1.1e-10
An03g05330	NRRL3_08395	GH3	BGL		Glycoside hydrolase family 3 protein	-1.9	0.00096
An01g12150	NRRL3_02630	GH35	LAC	lacA	Beta-galactosidase	-1.9	6.8e-14
An14g05820	NRRL3_01071	GH35	LAC	lacE (putative)	Beta-galactosidase	-1.9	1.8e-09
An16g02760	NRRL3_07089	GH95	AFC		Alpha-L-fucosidase	-1.9	1.2e-29
An14g01800	NRRL3_00743	GH27	AGL	aglD	Alpha-galactosidase	-2	1.4e-32
An09g03260	NRRL3_00263	GH28	PGA	pgaD	Endo-polygalacturonase	-2	8e-19
An08g10780	NRRL3_11773	GH43	BXL	gbgA (putative)	Glycoside hydrolase family 43 protein	-2	2.6e-25
An08g01710	NRRL3_10865	GH51	ABF	abfC (putative)	Alpha-arabinofuranosidase	-2	4.5e-21
An12g10390	NRRL3_02931	CE1	FAE	faeB	feruloyl esterase	-2.1	5.1e-11
An01g14600	NRRL3_02827	GH11	XLN	xynIV	Xylanase	-2.1	1.1e-10
An02g12450	NRRL3_05260	GH28	PGA	pgxC	Exo-polygalacturonase	-2.1	3.7e-10
An06g00290	NRRL3_11738	GH35	LAC	lacC (putative)	Beta-galactosidase	-2.1	4.3e-17
An08g01760	NRRL3_10870	GH6	CBH		Cellobiohydrolase	-2.1	1.7e-07
An12g02450	NRRL3_09002	GH13	AGS	agsC	Alpha-1,3-glucan synthase, cell wall	-2.3	0.00063
An12g07500	NRRL3_03144	GH28	PGX	pgaX	Exo-polygalacturonase	-2.3	4.3e-16
An18g05620	NRRL3_10609	GH31	AGD	agdF	Glycoside hydrolase family 31 protein	-2.3	4.5e-24
An06g02060	NRRL3_11789	GH5	EXG/XTG		Glycoside hydrolase family 5 protein	-2.3	5.1e-05
An14g05800	NRRL3_01069	GH67	AGU	aguA	Alpha-glucuronidase	-2.3	1.6e-12
An02g02540	NRRL3_06053	CE16	PAE	paeA (putative)	Acetylesterase	-2.4	6.6e-25
An11g03340	NRRL3_09875	GH13	AMY	aamA	Alpha-amylase, acid alpha amylase	-2.4	2.9e-18
An01g00330	NRRL3_01606	GH51	ABF	abfA	Alpha-arabinofuranosidase	-2.4	2.2e-28
An01g03340	NRRL3_01918	GH12	XG EGL		Xyloglucanase	-2.5	4e-18
An11g06540	NRRL3_09612	GH2	MND	mndA	Beta-mannosidase	-2.5	3.9e-47
An06g00170	NRRL3_11747	GH27	AGL	aglA	Alpha-galactosidase	-2.5	3.1e-15
An14g04370	NRRL3_00965	PL1	PEL	pelA	Pectin lyase	-2.5	1e-13
An01g01320	NRRL3_01737	GH27	AGL		Alpha-galactosidase	-2.6	2.5e-08
An01g09960	NRRL3_02451	GH3	XLN	xlnD/xynD	Beta-xylosidase	-2.6	1.1e-18
An02g04900	NRRL3_05859	GH28	PGA	pgaB	Endo-polygalacturonase	-2.7	4.2e-49
An17g00300	NRRL3_06419	GH3	BXL/ABF	xarB	Glycoside hydrolase family 3 protein	-2.7	1.4e-31
An12g02540	NRRL3_08994	AA9	LPMO		Copper-dependent lytic polysaccharide monooxygenase	-2.9	0.0065
An07g09330	NRRL3_04953	GH7	CBH	cbhA	Cellobiohydrolase A	-2.9	1.2e-09
An14g02760	NRRL3_00819	GH12	XG EGL	eglA	endo-β-1,4-glucanase	-3.1	6e-17
An05g02440	NRRL3_08805	GH28	PGA	pgaC	Endo-polygalacturonase	-3.1	7.9e-10
An08g01900	NRRL3_10881	GH43	BXL	BXL (putative)	Glycoside hydrolase family 43 protein	-3.2	5.8e-62
An16g06800	NRRL3_06791	GH5	EGL	eglB	endo-β-1,4-glucanase	-3.3	2.9e-74
An09g03300	NRRL3_00268	GH31	AXL	axlA/xylS	Alpha-xylosidase	-3.4	4.3e-78
An03g01050	NRRL3_08701	GH5	GLN		Endo-1,6-beta-galactanase (galactanase)	-3.4	1.8e-52
An01g11520	NRRL3_02571	GH28	PGA	pgaI	Endo-polygalacturonase	-3.5	8.4e-25
An19g00270	NRRL3_01237	PL1	PEL	pelD	Pectin lyase	-3.5	3.3e-10
An04g09690	NRRL3_07470	CE8	PME	pmeB (putative)	Pectin methylesterase	-3.6	5.1e-49
An18g05940	NRRL3_10643	GH53	GAL	galA	Arabinogalactanase	-3.7	6.1e-46
An16g00540	NRRL3_07382	GH95	AFC		Alpha-L-fucosidase	-3.8	3.4e-36
An01g00780	NRRL3_01648	GH11	XLN	xynB/xlnB	Xylanase B	-3.9	1.5e-29
An01g14670	NRRL3_02835	GH28	PGA	pgaE	Endo-polygalacturonase	-4.1	9.6e-16
An11g04040	NRRL3_09810	GH28	PGX	pgxA	Exo-polygalacturonase/ exo-xylogalacturonan hydrolase	-4.2	4.7e-53
An04g09700	NRRL3_07469	GH28	XGH	xghA	Xylogalacturonase	-4.4	4.2e-54
An15g05370	NRRL3_04000	GH28	PGA	pgaII	Endo-polygalacturonase	-4.6	1.5e-33
An03g00960	NRRL3_08707	GH62	AXH	axhA	Arabinoxylan arabinofuranohydrolase	-4.9	7.4e-110
An01g01870	NRRL3_01787	GH74	XG EGL	eglC (putative)	Xyloglucanase / Avicelase II	-4.9	3.6e-30
An12g02550	NRRL3_08993	CE1	FAE	faeC (putative)	feruloyl esterase	-5.2	8.3e-54
An15g04550	NRRL3_03928	GH11	XLN	xynV	Xylanase	-5.5	6.6e-45
An03g06310	NRRL3_08325	CE8	PME	pmeA	Pectin methylesterase	-5.8	2.2e-36
An09g00120	NRRL3_00007	CE1	FAE	faeA	Feruloyl esterase	-6.5	1.5e-120
An03g00940	NRRL3_08708	GH10	XLN	xynA/xlnC	Xylanase	-7	3.7e-127

## Sheet: 24h CS (xlnR)
Table S2. Expression of selected CAZymes involved in the degradation of plant biomass in A. niger.
The comparison between strains are ΔxlnR over the wild-type and xkiA1 over the wild-type.
The cut-off for differential expression is fold change >0.6 (cells marked red if up-regulated) and fold change <0.6 (cells marked green if down-regulated) and p-value <0.05(cells marked yellow).
CBS 513.88	NRRL3	CAZy family	Abbreviation	Gene name	Enzyme activity	ΔxlnR-C24h/wt-C24h	ΔxlnR-C24h/wt-C24h pv
An12g02540	NRRL3_08994	AA9	LPMO		Copper-dependent lytic polysaccharide monooxygenase	9.6	0.00062
An15g03550	NRRL3_03855	GH43	ABN		Glycoside hydrolase family 43 protein	5.8	1.9e-112
An16g09050	NRRL3_06626	AA3			Auxiliary Activity family 3 protein	4.6	1.1e-89
An12g08280	NRRL3_03087	GH32	INX	inuE/inu1	Exo-inulinase E	4.3	8.1e-102
An12g03070	NRRL3_08949	GH15	GLA	glaB	Glycoside hydrolase family 15 protein	3.5	2.1e-49
An09g03070	NRRL3_00248	GH13	AGS	agsE	Alpha-1,3-glucan synthase, cell wall	3	3e-45
An14g05340	NRRL3_01038	GH105	URH	urhgB	Glycoside hydrolase family 105 protein	2.9	6.1e-20
An02g03260	NRRL3_05996	GH13	AGS	agsD	Alpha-1,3-glucan synthase, cell wall	2.9	3.6e-23
An16g09090	NRRL3_06623	GH3			Glycoside hydrolase family 3 protein	2.5	2.3e-31
An02g06090	NRRL3_05777	AA8			Auxiliary Activity family 8 protein	2.2	1.5e-41
An01g01260	NRRL3_01731	GH2	GUS		Beta-glucuronidase	2.2	0.033
An10g00870	NRRL3_06359	PL1	PLY	plyA	Pectate lyase I	2.2	1.7e-09
An09g03110	NRRL3_00250	GH13	AMY	amyE	Alpha-amylase	2.1	4.7e-10
An01g13610	NRRL3_02746	GH13	AMY	amyD	Alpha-amylase/ maltotriose-producing α-amylase (intracellular)	2.1	1.6e-10
An01g00330	NRRL3_01606	GH51	ABF	abfA	Alpha-arabinofuranosidase	2.1	2.3e-21
An14g01770	NRRL3_00742	GH3	BGL		Beta-glucosidase	2	7.5e-36
An07g00350	NRRL3_04254	GH31	AGD	agdG	Glycoside hydrolase family 31 protein	2	7.9e-09
An18g04100	NRRL3_10498	GH5	EXG/XTG		Exo-1,3-beta-glucanase	2	1.2e-19
An18g05620	NRRL3_10609	GH31	AGD	agdF	Glycoside hydrolase family 31 protein	1.9	2e-14
An09g00260	NRRL3_00016	GH36	AGL	aglC	Alpha-galactosidase	1.9	2.7e-24
An02g09270	NRRL3_05496	AA3			Auxiliary Activity family 3 protein	1.7	2.3e-16
An15g04900	NRRL3_03961	AA9	LPMO		Copper-dependent lytic polysaccharide monooxygenase	1.7	1.9e-09
An07g00450	NRRL3_04261	AA3			Glucose oxidase	1.6	0.034
An02g00610	NRRL3_06203	GH2	GUS		Glycoside hydrolase family 2 protein	1.6	3.3e-12
An09g05350	NRRL3_00431	CE1	FAE	faeE (putative)	Feruloyl esterase	1.5	5.5e-12
An15g07810	NRRL3_04200	GH13	AGS	agsB	Alpha-1,3-glucan synthase, cell wall	1.4	1.4e-12
An04g02980	NRRL3_07994	AA3			Auxiliary Activity family 3 protein	1.3	5.4e-12
An03g05330	NRRL3_08395	GH3	BGL		Glycoside hydrolase family 3 protein	1.3	0.0035
An14g02900	NRRL3_00836	AA8			Auxiliary Activity family 8 protein	1.2	0.0003
An12g02550	NRRL3_08993	CE1	FAE	faeC (putative)	feruloyl esterase	1.2	4.2e-06
An03g06740	NRRL3_08281	GH28	PGX	pgxB	Exo-polygalacturonase	1.2	0.00087
An01g11520	NRRL3_02571	GH28	PGA	pgaI	Endo-polygalacturonase	0.92	0.0066
An01g10350	NRRL3_02479	GH35	LAC	lacB (putative)	Exo-beta-1,4-galactanase	0.83	4.2e-08
An18g04800	NRRL3_10557	GH78	RHA	RHA (putative)	α-rhamnosidase	0.69	1e-06
An13g02110	NRRL3_01396	GH29	AFC		Alpha-L-fucosidase	0.65	0.01
An15g00320	NRRL3_03595	GH32	SUC	sucB	Putative intracellular invertase	-0.64	0.0011
An09g05880	NRRL3_00475	GH31	AGD	agdE	Alpha-1,3-glucosidase	-0.66	0.00028
An08g10780	NRRL3_11773	GH43	GBG	gbgA (putative)	Glycoside hydrolase family 43 protein	-0.71	0.00016
An12g10390	NRRL3_02931	CE1	FAE	faeB	feruloyl esterase	-0.72	0.018
An12g07500	NRRL3_03144	GH28	PGX	pgaX	Exo-polygalacturonase	-0.72	0.013
An16g06800	NRRL3_06791	GH5	EGL	eglB	endo-β-1,4-glucanase	-0.76	7.3e-06
An09g03260	NRRL3_00263	GH28	PGA	pgaD	Endo-polygalacturonase	-0.83	2.6e-06
An02g01400	NRRL3_06141	GH43	ABN	abnB (putative)	Endo-1,5-alpha-arabinanase	-0.86	2.1e-05
An06g00290	NRRL3_11738	GH35	LAC	lacC (putative)	Beta-galactosidase	-0.89	0.0007
An08g01100	NRRL3_10808	GH5	EXG/XTG		Glycoside hydrolase family 5 protein	-0.9	1.3e-08
An14g02940	NRRL3_00842	AA3			Auxiliary Activity family 3 protein	-0.92	1e-08
An18g00940	NRRL3_10238	AA3			Auxiliary Activity family 3 protein	-0.97	1.9e-05
An07g04930	NRRL3_04608	GH43	ABN	abn (putative)	Glycoside hydrolase family 43 protein	-0.98	0.00037
An03g05530	NRRL3_08380	GH12	XG EGL		Xyloglucanase	-0.99	2.8e-05
An02g02540	NRRL3_06053	CE16	PAE	paeA (putative)	Acetylesterase	-1	2.8e-05
An08g11070	NRRL3_11752	GH32	SUC	sucA	Invertase	-1	6.4e-06
An04g02700	NRRL3_08018	GH36	AGL		Glycoside hydrolase family 36 protein	-1	5.3e-09
An05g02410	NRRL3_08807	GH2	GUS		Glycoside hydrolase family 2 protein	-1.1	6.2e-08
An18g03570	NRRL3_10449	GH3	BGL	bgl1	Beta-glucosidase	-1.1	2e-15
An02g12505	NRRL3_05252	CE8	PME	pmeC (putative)	Pectin methylesterase	-1.2	0.00033
An01g06630	NRRL3_02163	GH2	MND		Exo-glucosaminidase	-1.2	0.0001
An02g00140	NRRL3_06244	GH43	BXL	BXL (putative)	Glycoside hydrolase family 43 protein	-1.2	2.8e-08
An04g09070	NRRL3_07520	GH78	RHA	RHA (putative)	Alpha-L-rhamnosidase	-1.2	2.8e-07
An04g06920	NRRL3_07700	GH31	AGD	agdA	Alpha-glucosidase	-1.3	5.2e-24
An02g11560	NRRL3_05328	AA3			Auxiliary Activity family 3 protein	-1.4	6.3e-06
An08g08250	NRRL3_11378	AA3			Auxiliary Activity family 3 protein	-1.4	5.3e-16
An02g13240	NRRL3_05201	GH13	AGD	agdC	Alpha-glucosidase	-1.4	1.6e-13
An15g07760	NRRL3_04196	GH26	MAN		Beta-mannanase	-1.4	0.019
An01g09960	NRRL3_02451	GH3	XLN	xlnD/xynD	Beta-xylosidase	-1.4	4.8e-07
An14g04370	NRRL3_00965	PL1	PEL	pelA	Pectin lyase	-1.4	2.4e-05
An02g07590	NRRL3_05661	GH3			Glycoside hydrolase family 3 protein	-1.5	3.5e-18
An14g05820	NRRL3_01071	GH35	LAC	lacE (putative)	Beta-galactosidase	-1.5	7.7e-11
An12g01850	NRRL3_09051	GH2	MND		Beta-mannosidase	-1.7	3.9e-24
An14g01800	NRRL3_00743	GH27	AGL	aglD	Alpha-galactosidase	-1.7	2.5e-26
An04g08550	NRRL3_07568	AA9	LPMO		Copper-dependent lytic polysaccharide monooxygenase	-1.8	3.9e-08
An01g14650	NRRL3_02832	GH28	RGX	rgxA (putative)	Glycoside hydrolase family 28 protein	-1.8	7.5e-08
An09g03300	NRRL3_00268	GH31	AXL	axlA/xylS	Alpha-xylosidase	-1.8	2.6e-28
An07g06310	NRRL3_04712	AA3			Auxiliary Activity family 3 protein	-2	6.2e-14
An11g00390	NRRL3_10115	PL4	RGL	rglB (putative)	Rhamnogalacturonan lyase	-2	2.7e-12
An13g03710	NRRL3_01282	GH13	AGD	agdD	Alpha-glucosidase	-2.1	7.1e-08
An06g00170	NRRL3_11747	GH27	AGL	aglA	Alpha-galactosidase	-2.1	1.6e-18
An16g02760	NRRL3_07089	GH95	AFC		Alpha-L-fucosidase	-2.1	3.4e-40
An04g08890	NRRL3_07539	AA3			Auxiliary Activity family 3 protein	-2.2	1.1e-26
An12g07280	NRRL3_03162	AA3			Auxiliary Activity family 3 protein	-2.2	0.0052
An18g04810	NRRL3_10559	GH28	RGX	rgxC (putative)	exorhamnogalacturonase	-2.2	1.4e-14
An06g02060	NRRL3_11789	GH5	EXG/XTG		Glycoside hydrolase family 5 protein	-2.2	6e-08
An11g06090	NRRL3_09644	GH3	BGL		Beta-glucosidase	-2.3	8.1e-64
An12g05700	NRRL3_03279	GH78	RHA	RHA (putative)	Alpha-L-rhamnosidase	-2.3	1.9e-08
An04g09360	NRRL3_07501	CE12	RGAE	rgae B (putative)	Carbohydrate esterase family 12 protein	-2.4	2.2e-30
An04g03170	NRRL3_07975	GH1	BGL		Beta-glucosidase	-2.5	3.1e-10
An13g01960	NRRL3_01408	AA3			Auxiliary Activity family 3 protein	-2.6	2.4e-17
An08g05230	NRRL3_11147	AA9	LPMO		Copper-dependent lytic polysaccharide monooxygenase	-2.6	7e-28
An14g05800	NRRL3_01069	GH67	AGU	aguA	Alpha-glucuronidase	-2.6	2.3e-20
An15g04570	NRRL3_03929	AA9	LPMO		Copper-dependent lytic polysaccharide monooxygenase	-2.7	1.7e-17
An14g02920	NRRL3_00839	GH105	URH	urhgA (putative)	Glycoside hydrolase family 105 protein	-2.7	5.7e-14
An04g09890	NRRL3_07454	GH13	AGS	agsA	Alpha-1,3-glucan synthase, cell wall	-2.8	1.9e-17
An02g11150	NRRL3_05358	GH27	AGL	aglB	Alpha-galactosidase	-2.9	3.9e-55
An06g02070	NRRL3_11790	GH28	RHG	rhgC (putative)	Endo-rhamnogalacturonase	-2.9	2.1e-06
An01g14670	NRRL3_02835	GH28	PGA	pgaE	Endo-polygalacturonase	-3.2	1.5e-11
An03g01050	NRRL3_08701	GH5	GLN		Endo-1,6-beta-galactanase (galactanase)	-3.2	2.4e-57
An18g05480	NRRL3_10597	AA3			Alcohol oxidase	-3.3	6.2e-18
An03g02080	NRRL3_08631	GH28	RGX	rgxB	Alpha-L-rhamnosidase/ rhamnogalacturonan α-L-rhamnopyranohydrolase	-3.3	0.0053
An03g05380	NRRL3_08392	GH12	XG EGL		Glycoside hydrolase family 12 protein	-3.4	1.3e-14
An05g01320	NRRL3_08912	GH5	MAN		Beta-mannanase	-3.4	1.2e-29
An03g06550	NRRL3_08300	GH15	GLA	glaA	Glucoamylase	-3.7	3.2e-119
An11g05600	NRRL3_09684	AA3			Auxiliary Activity family 3 protein	-3.9	4.5e-12
An04g09690	NRRL3_07470	CE8	PME	pmeB (putative)	Pectin methylesterase	-3.9	3.5e-65
An14g04200	NRRL3_00953	GH28	RHG	rhgB	Endo-rhamnogalacturonase	-3.9	3e-57
An11g00200	NRRL3_10133	GH3	BGL		Beta-glucosidase	-3.9	9e-68
An03g03740	NRRL3_08517	GH1	BGL		Beta-glucosidase	-4.1	5.3e-27
An12g00950	NRRL3_09126	GH28	RHG	rhgA	Endo-rhamnogalacturonase	-4.2	3.9e-39
An03g00130	NRRL3_08773	AA3			Auxiliary Activity family 3 protein	-4.3	1e-24
An09g00120	NRRL3_00007	CE1	FAE	faeA	Feruloyl esterase	-4.4	1.3e-80
An01g14600	NRRL3_02827	GH11	XLN	xynIV	Xylanase	-4.4	7.7e-41
An14g02670	NRRL3_00814	AA9	LPMO		Copper-dependent lytic polysaccharide monooxygenase	-4.5	2.2e-62
An08g01900	NRRL3_10881	GH43	BXL	BXL (putative)	Glycoside hydrolase family 43 protein	-4.5	6.3e-149
An12g02460	NRRL3_09001	GH13	AGT	agtB	Alpha-amylase/4-α-glucanotransferas	-4.6	2.8e-35
An11g03340	NRRL3_09875	GH13	AMY	aamA	Alpha-amylase, acid alpha amylase	-4.6	6.7e-75
An11g02100	NRRL3_09976	GH1	BGL		Glycoside hydrolase family 1 protein	-4.7	8.4e-159
An03g00940	NRRL3_08708	GH10	XLN	xynA/xlnC	Xylanase	-4.7	1e-74
An03g00960	NRRL3_08707	GH62	AXH	axhA	Arabinoxylan arabinofuranohydrolase	-4.7	1.5e-124
An11g04040	NRRL3_09810	GH28	PGX	pgxA	Exo-polygalacturonase/ exo-xylogalacturonan hydrolase	-4.9	2.8e-18
An01g12150	NRRL3_02630	GH35	LAC	lacA	Beta-galactosidase	-4.9	2.6e-101
An17g00520	NRRL3_06436	GH3	BGL		Glycoside hydrolase family 3 protein	-5	9e-29
An01g04880	NRRL3_02023	GH31	AXL	axlB	Glycoside hydrolase family 31 protein	-5	2.8e-123
An08g04630	NRRL3_11105	GH131	EGL		Broad specificity exo-β-1,3/1,6-glucanase with endo-β-1,4-glucanase activity	-5.3	1.4e-64
An12g02450	NRRL3_09002	GH13	AGS	agsC	Alpha-1,3-glucan synthase, cell wall	-5.5	2e-24
An04g09700	NRRL3_07469	GH28	XGH	xghA	Xylogalacturonase	-5.5	8.8e-95
An14g02760	NRRL3_00819	GH12	XG EGL	eglA	endo-β-1,4-glucanase	-5.7	9.5e-71
An08g01760	NRRL3_10870	GH6	CBH		Cellobiohydrolase	-5.8	1.4e-65
An12g02220	NRRL3_09019	GH6	CBH		Cellobiohydrolase	-6	7e-50
An11g06320	NRRL3_09623	GH28	RHG	rhgD (putative)	Endo-rhamnogalacturonase	-6.1	0.046
An17g00300	NRRL3_06419	GH3	BXL/ABF	xarB	Glycoside hydrolase family 3 protein	-6.1	4.3e-154
An09g02160	NRRL3_00169	CE12	RGAE	rgaeA	Rhamnogalacturonan acetylesterase	-6.2	7.3e-105
An01g03340	NRRL3_01918	GH12	XG EGL		Xyloglucanase	-6.3	1.6e-138
An12g04610	NRRL3_03383	AA9	LPMO		Copper-dependent lytic polysaccharide monooxygenase	-6.4	6.8e-36
An01g00780	NRRL3_01648	GH11	XLN	xynB/xlnB	Xylanase B	-6.7	2.5e-110
An15g05370	NRRL3_04000	GH28	PGA	pgaII	Endo-polygalacturonase	-6.7	2.4e-68
An12g05010	NRRL3_03339	CE1	AXE	axeA	Acetylxylan esterase	-6.9	5.4e-102
An15g04550	NRRL3_03928	GH11	XLN	xynV	Xylanase	-7.3	4.6e-102
An05g02440	NRRL3_08805	GH28	PGA	pgaC	Endo-polygalacturonase	-7.4	1.3e-17
An16g00540	NRRL3_07382	GH95	AFC		Alpha-L-fucosidase	-7.8	3.6e-64
An07g09330	NRRL3_04953	GH7	CBH	cbhA	Cellobiohydrolase A	-8.1	1.3e-86
An01g01870	NRRL3_01787	GH74	XG EGL	eglC (putative)	Xyloglucanase / Avicelase II	-8.1	1.7e-97
An01g11660	NRRL3_02584	GH7	CBH	cbhB	Cellobiohydrolase B	-8.7	2.7e-66
An07g08950	NRRL3_04917	GH5	EGL	eglC	endo-β-1,4-glucanase	-9	7.5e-90
An07g08940	NRRL3_04916	CE16	PAE	paeB (putative)	Acetylesterase	-9.1	1.4e-114
An01g11670	NRRL3_02585	GH5	EGL	eglA (putative)	Endoglucanase	-10	3.8e-118

## Sheet: 24h CS (xkiA)
Table S2. Expression of selected CAZymes involved in the degradation of plant biomass in A. niger.
The comparison between strains are ΔxlnR over the wild-type and xkiA1 over the wild-type.
The cut-off for differential expression is fold change >0.6 (cells marked red if up-regulated) and fold change <0.6 (cells marked green if down-regulated) and p-value <0.05(cells marked yellow).
CBS 513.88	NRRL3	CAZy family	Abbreviation	Gene name	Enzyme activity	xkiA1-C24h/wt-C24h	xkiA1-C24h/wt-C24h pv
An15g03820	NRRL3_03873	AA3			Auxiliary Activity family 3 protein	5.6	2.2e-13
An12g03070	NRRL3_08949	GH15	GLA	glaB	Glycoside hydrolase family 15 protein	2.5	3.4e-26
An16g09050	NRRL3_06626	AA3			Auxiliary Activity family 3 protein	2.1	1.5e-19
An01g00330	NRRL3_01606	GH51	ABF	abfA	Alpha-arabinofuranosidase	1.9	9.4e-18
An09g05350	NRRL3_00431	CE1	FAE	faeE (putative)	Feruloyl esterase	1.8	7.3e-17
An15g07810	NRRL3_04200	GH13	AGS	agsB	Alpha-1,3-glucan synthase, cell wall	1.7	1.7e-16
An01g13610	NRRL3_02746	GH13	AMY	amyD	Alpha-amylase/ maltotriose-producing α-amylase (intracellular)	1.7	6.3e-07
An15g02300	NRRL3_03768	GH54	ABF	abfB	Alpha-arabinofuranosidase	1.6	6.3e-09
An03g05530	NRRL3_08380	GH12	XG EGL		Xyloglucanase	1.3	9.9e-09
An12g02550	NRRL3_08993	CE1	FAE	faeC (putative)	feruloyl esterase	1.2	4.5e-06
An04g09890	NRRL3_07454	GH13	AGS	agsA	Alpha-1,3-glucan synthase, cell wall	1.2	5.9e-05
An08g01710	NRRL3_10865	GH51	ABF	abfC (putative)	Alpha-arabinofuranosidase	1.2	5.9e-11
An16g02730	NRRL3_07094	GH43	ABN	abnD (putative)	Endo-1,5-alpha-arabinanase	1	0.00015
An11g07660	NRRL3_09530	GH5	EXG/XTG	exgD	Exo-1,3-beta-glucanase	1	1.8e-19
An18g05940	NRRL3_10643	GH53	GAL	galA	Arabinogalactanase	1	6.8e-05
An09g03110	NRRL3_00250	GH13	AMY	amyE	Alpha-amylase	0.98	0.008
An01g09960	NRRL3_02451	GH3	XLN	xlnD/xynD	Beta-xylosidase	0.92	0.00083
An09g03070	NRRL3_00248	GH13	AGS	agsE	Alpha-1,3-glucan synthase, cell wall	0.78	0.00041
An15g07800	NRRL3_04199	GH13	AGT	agtC	Alpha-amylase/4-α-glucanotransferas	0.77	0.0066
An09g03260	NRRL3_00263	GH28	PGA	pgaD	Endo-polygalacturonase	0.75	1e-05
An18g04800	NRRL3_10557	GH78	RHA	RHA (putative)	α-rhamnosidase	0.75	1.8e-07
An03g00190	NRRL3_08767	PL1	PEL	pelB	Pectin lyase	0.63	0.0013
An02g01400	NRRL3_06141	GH43	ABN	abnB (putative)	Endo-1,5-alpha-arabinanase	-0.65	0.0016
An14g04200	NRRL3_00953	GH28	RHG	rhgB	Endo-rhamnogalacturonase	-0.67	0.00094
An01g10930	NRRL3_02524	GH31	AGD	agdB	Alpha-glucosidase	-0.69	1.1e-05
An18g05620	NRRL3_10609	GH31	AGD	agdF	Glycoside hydrolase family 31 protein	-0.69	0.034
An08g01100	NRRL3_10808	GH5	EXG/XTG		Glycoside hydrolase family 5 protein	-0.7	1.5e-05
An14g05820	NRRL3_01071	GH35	LAC	lacE (putative)	Beta-galactosidase	-0.77	0.00076
An15g07160	NRRL3_04153	PL1	PEL	pelF	Pectin lyase	-0.77	7.1e-07
An08g10780	NRRL3_11773	GH43			Glycoside hydrolase family 43 protein	-0.79	3.3e-05
An15g03100	NRRL3_03828	AA3			Auxiliary Activity family 3 protein	-0.81	0.038
An01g01870	NRRL3_01787	GH74	XG EGL		Xyloglucanase / Avicelase II	-0.81	0.046
An18g04100	NRRL3_10498	GH5	EXG/XTG		Exo-1,3-beta-glucanase	-0.82	0.0003
An04g09690	NRRL3_07470	CE8	PME	pmeB (putative)	Pectin methylesterase	-0.86	0.00016
An09g05880	NRRL3_00475	GH31	AGD	agdE	Alpha-1,3-glucosidase	-0.87	1.5e-06
An03g06550	NRRL3_08300	GH15	GLA	glaA	Glucoamylase	-0.89	5.4e-08
An16g00540	NRRL3_07382	GH95	AFC		Alpha-L-fucosidase	-0.9	0.0013
An18g00940	NRRL3_10238	AA3			Auxiliary Activity family 3 protein	-0.91	7.8e-05
An12g10390	NRRL3_02931	CE1	FAE	faeB	feruloyl esterase	-0.92	0.0028
An08g04630	NRRL3_11105	GH131	EGL		Broad specificity exo-β-1,3/1,6-glucanase with endo-β-1,4-glucanase activity	-0.92	0.00072
An11g08700	NRRL3_09450	GH28	RHG	rhgE (putative)	Endo-rhamnogalacturonase	-0.92	0.026
An04g09360	NRRL3_07501	CE12	RGAE	rgae B (putative)	Carbohydrate esterase family 12 protein	-1	2.5e-07
An11g02100	NRRL3_09976	GH1	BGL		Glycoside hydrolase family 1 protein	-1	1.8e-09
An05g02440	NRRL3_08805	GH28	PGA	pgaC	Endo-polygalacturonase	-1	0.032
An15g05370	NRRL3_04000	GH28	PGA	pgaII	Endo-polygalacturonase	-1	0.0012
An17g00300	NRRL3_06419	GH3	BXL/ABF	xarB	Glycoside hydrolase family 3 protein	-1	1e-06
An02g07590	NRRL3_05661	GH3			Glycoside hydrolase family 3 protein	-1	5.6e-09
An08g08250	NRRL3_11378	AA3			Auxiliary Activity family 3 protein	-1.1	6.1e-10
An01g12150	NRRL3_02630	GH35	LAC	lacA	Beta-galactosidase	-1.1	2.4e-06
An10g00870	NRRL3_06359	PL1	PLY	plyA	Pectate lyase I	-1.1	0.011
An13g01960	NRRL3_01408	AA3			Auxiliary Activity family 3 protein	-1.2	2.7e-05
An12g05010	NRRL3_03339	CE1	AXE	axeA	Acetylxylan esterase	-1.2	0.00051
An13g03710	NRRL3_01282	GH13	AGD	agdD	Alpha-glucosidase	-1.2	0.00051
An06g00170	NRRL3_11747	GH27	AGL	aglA	Alpha-galactosidase	-1.2	4e-07
An01g04880	NRRL3_02023	GH31	AXL	axlB	Glycoside hydrolase family 31 protein	-1.2	4.1e-08
An03g01050	NRRL3_08701	GH5	GLN		Endo-1,6-beta-galactanase (galactanase)	-1.2	2.9e-09
An14g01130	NRRL3_00684	PL4	RGL	rglA	Rhamnogalacturonan lyase	-1.2	0.00025
An02g02540	NRRL3_06053	CE16	PAE	paeA (putative)	Acetylesterase	-1.3	1.2e-07
An12g05700	NRRL3_03279	GH78	RHA	RHA (putative)	Alpha-L-rhamnosidase	-1.3	0.00058
An07g06310	NRRL3_04712	AA3			Auxiliary Activity family 3 protein	-1.4	2e-07
An04g08550	NRRL3_07568	AA9	LPMO		Copper-dependent lytic polysaccharide monooxygenase	-1.4	1.1e-05
An03g05330	NRRL3_08395	GH3	BGL		Glycoside hydrolase family 3 protein	-1.4	0.041
An08g11070	NRRL3_11752	GH32	SUC	sucA	Invertase	-1.4	4.5e-10
An07g08940	NRRL3_04916	CE16	PAE	paeB (putative)	Acetylesterase	-1.5	8.9e-06
An02g13240	NRRL3_05201	GH13	AGD	agdC	Alpha-glucosidase	-1.5	6.9e-15
An02g00140	NRRL3_06244	GH43	BXL	BXL (putative)	Glycoside hydrolase family 43 protein	-1.5	3e-11
An04g09070	NRRL3_07520	GH78	RHA	RHA (putative)	Alpha-L-rhamnosidase	-1.5	5.8e-10
An12g00950	NRRL3_09126	GH28	RHG	rhgA	Endo-rhamnogalacturonase	-1.6	3.9e-07
An12g08280	NRRL3_03087	GH32	INX	inuE/inu1	Exo-inulinase E	-1.6	1.2e-10
An19g00270	NRRL3_01237	PL1	PEL	pelD	Pectin lyase	-1.6	0.028
An02g11560	NRRL3_05328	AA3			Auxiliary Activity family 3 protein	-1.7	1.4e-07
An04g02700	NRRL3_08018	GH36	AGL		Glycoside hydrolase family 36 protein	-1.7	7.5e-21
An10g00290	NRRL3_06304	GH78	RHA	RHA (putative)	Alpha-L-rhamnosidase	-1.7	0.037
An03g00130	NRRL3_08773	AA3			Auxiliary Activity family 3 protein	-1.8	1.6e-05
An12g07280	NRRL3_03162	AA3			Auxiliary Activity family 3 protein	-1.8	0.015
An03g02080	NRRL3_08631	GH28	RGX	rgxB	Alpha-L-rhamnosidase/ rhamnogalacturonan α-L-rhamnopyranohydrolase	-1.8	0.029
An11g03200	NRRL3_09884	GH32	INU	inuA	Endo-inulinase A	-1.8	0.00012
An04g08890	NRRL3_07539	AA3			Auxiliary Activity family 3 protein	-1.9	3.8e-20
An14g02920	NRRL3_00839	GH105	URH	urhgA (putative)	Glycoside hydrolase family 105 protein	-1.9	3.1e-08
An15g07760	NRRL3_04196	GH26	MAN		Beta-mannanase	-1.9	0.0061
An17g00520	NRRL3_06436	GH3	BGL		Glycoside hydrolase family 3 protein	-1.9	5.4e-05
An05g01320	NRRL3_08912	GH5	MAN		Beta-mannanase	-1.9	7.1e-11
An14g02940	NRRL3_00842	AA3			Auxiliary Activity family 3 protein	-2	8e-34
An12g02220	NRRL3_09019	GH6	CBH		Cellobiohydrolase	-2.1	6.3e-07
An04g03170	NRRL3_07975	GH1	BGL		Beta-glucosidase	-2.2	9.9e-08
An13g02110	NRRL3_01396	GH29	AFC		Alpha-L-fucosidase	-2.2	9.5e-10
An07g08950	NRRL3_04917	GH5	EGL	eglC	endo-β-1,4-glucanase	-2.2	1.9e-06
An09g02160	NRRL3_00169	CE12	RGAE	rgaeA	Rhamnogalacturonan acetylesterase	-2.3	2.7e-17
An01g11660	NRRL3_02584	GH7	CBH	cbhB	Cellobiohydrolase B	-2.3	1.4e-05
An04g09700	NRRL3_07469	GH28	XGH	xghA	Xylogalacturonase	-2.5	3.7e-23
An06g02060	NRRL3_11789	GH5	EXG/XTG		Glycoside hydrolase family 5 protein	-2.5	1.7e-08
An05g02410	NRRL3_08807	GH2	GUS		Glycoside hydrolase family 2 protein	-2.6	1.6e-38
An08g01760	NRRL3_10870	GH6	CBH		Cellobiohydrolase	-2.6	2.3e-14
An07g09330	NRRL3_04953	GH7	CBH	cbhA	Cellobiohydrolase A	-2.6	5e-10
An14g05340	NRRL3_01038	GH105	URH	urhgB	Glycoside hydrolase family 105 protein	-2.7	1.9e-10
An15g03550	NRRL3_03855	GH43	ABN		Glycoside hydrolase family 43 protein	-2.7	1.1e-13
An06g02070	NRRL3_11790	GH28	RHG	rhgC (putative)	Endo-rhamnogalacturonase	-2.8	7.3e-06
An02g03260	NRRL3_05996	GH13	AGS	agsD	Alpha-1,3-glucan synthase, cell wall	-3	5.6e-15
An01g11670	NRRL3_02585	GH5	EGL	eglA (putative)	Endoglucanase	-3.1	8.8e-13
An12g04610	NRRL3_03383	AA9	LPMO		Copper-dependent lytic polysaccharide monooxygenase	-3.6	6.8e-12
An11g05600	NRRL3_09684	AA3			Auxiliary Activity family 3 protein	-3.9	3.6e-11
An18g05480	NRRL3_10597	AA3			Alcohol oxidase	-3.9	7.6e-25
An14g02900	NRRL3_00836	AA8			Auxiliary Activity family 8 protein	-4.8	3.9e-09

## Sheet: 24h SBH (xlnR)
Table S2. Expression of selected CAZymes involved in the degradation of plant biomass in A. niger.
The comparison between strains are ΔxlnR over the wild-type and xkiA1 over the wild-type.
The cut-off for differential expression is fold change >0.6 (cells marked red if up-regulated) and fold change <0.6 (cells marked green if down-regulated) and p-value <0.05(cells marked yellow).
CBS 513.88	NRRL3	CAZy family	Abbreviation	Gene name	Enzyme activity	ΔxlnR-S24h/wt-S24h	ΔxlnR-S24h/wt-S24h pv
An03g06310	NRRL3_08325	CE8	PME	pmeA	Pectin methylesterase	5.3	3.5e-14
An01g11520	NRRL3_02571	GH28	PGA	pgaI	Endo-polygalacturonase	5.1	8.2e-52
An07g00240	NRRL3_04245	GH78	RHA	RHA (putative)	Alpha-L-rhamnosidase	4.7	4e-13
An12g00950	NRRL3_09126	GH28	RHG	rhgA	Endo-rhamnogalacturonase	3.6	8.7e-31
An14g04370	NRRL3_00965	PL1	PEL	pelA	Pectin lyase	3.6	7.1e-31
An03g02080	NRRL3_08631	GH28	RGX	rgxB	Alpha-L-rhamnosidase/ rhamnogalacturonan α-L-rhamnopyranohydrolase	3.2	2.8e-41
An18g05480	NRRL3_10597	AA3			Alcohol oxidase	3.1	6.9e-17
An16g09050	NRRL3_06626	AA3			Auxiliary Activity family 3 protein	3	1.1e-39
An03g06740	NRRL3_08281	GH28	PGX	pgxB	Exo-polygalacturonase	2.9	5.5e-19
An12g07500	NRRL3_03144	GH28	PGX	pgaX	Exo-polygalacturonase	2.6	1.6e-25
An06g00290	NRRL3_11738	GH35	LAC	lacC (putative)	Beta-galactosidase	2.6	1e-30
An09g00260	NRRL3_00016	GH36	AGL	aglC	Alpha-galactosidase	2.5	3.4e-37
An04g09070	NRRL3_07520	GH78	RHA	RHA (putative)	Alpha-L-rhamnosidase	2.4	2.2e-33
An14g02940	NRRL3_00842	AA3			Auxiliary Activity family 3 protein	2.3	3.1e-42
An09g02160	NRRL3_00169	CE12	RGAE	rgaeA	Rhamnogalacturonan acetylesterase	2.2	6.6e-15
An02g12505	NRRL3_05252	CE8	PME	pmeC (putative)	Pectin methylesterase	2.2	6.1e-15
An13g02110	NRRL3_01396	GH29	AFC		Alpha-L-fucosidase	2.2	8.5e-19
An15g07760	NRRL3_04196	GH26	MAN		Beta-mannanase	2.1	3.5e-12
An05g02440	NRRL3_08805	GH28	PGA	pgaC	Endo-polygalacturonase	2.1	2.4e-06
An18g05940	NRRL3_10643	GH53	GAL	galA	Arabinogalactanase	2.1	6.9e-18
An04g09890	NRRL3_07454	GH13	AGS	agsA	Alpha-1,3-glucan synthase, cell wall	2	3.6e-12
An18g04810	NRRL3_10559	GH28	RGX	rgxC (putative)	exorhamnogalacturonase	2	9.8e-15
An12g08280	NRRL3_03087	GH32	INX	inuE/inu1	Exo-inulinase E	2	1.7e-13
An06g02420	NRRL3_11821	GH32	SUC	sucC	invertase (SucC;) (intracellular)	2	0.036
An08g10780	NRRL3_11773	GH43	BXL	gbgA (putative)	Glycoside hydrolase family 43 protein	2	6.9e-27
An02g02540	NRRL3_06053	CE16	PAE	paeA (putative)	Acetylesterase	1.9	1e-18
An19g00270	NRRL3_01237	PL1	PEL	pelD	Pectin lyase	1.9	0.00096
An11g00390	NRRL3_10115	PL4	RGL	rglB (putative)	Rhamnogalacturonan lyase	1.9	2.9e-12
An01g14670	NRRL3_02835	GH28	PGA	pgaE	Endo-polygalacturonase	1.8	6e-05
An14g02920	NRRL3_00839	GH105	URH	urhgA (putative)	Glycoside hydrolase family 105 protein	1.7	7.3e-07
An02g12450	NRRL3_05260	GH28	PGA	pgxC	Exo-polygalacturonase	1.7	2.7e-06
An15g02300	NRRL3_03768	GH54	ABF	abfB	Alpha-arabinofuranosidase	1.7	4.2e-10
An11g03200	NRRL3_09884	GH32	INU	inuA	Endo-inulinase A	1.6	0.0012
An03g03740	NRRL3_08517	GH1	BGL		Beta-glucosidase	1.5	0.00016
An01g13610	NRRL3_02746	GH13	AMY	amyD	Alpha-amylase/ maltotriose-producing α-amylase (intracellular)	1.5	8.7e-06
An01g10350	NRRL3_02479	GH35	LAC	lacB (putative)	Exo-beta-1,4-galactanase	1.5	5.3e-24
An09g01190	NRRL3_00092	GH43	ABN	abnA	Endo-1,5-alpha-arabinanase	1.5	4e-15
An02g00140	NRRL3_06244	GH43	BXL	BXL (putative)	Glycoside hydrolase family 43 protein	1.5	1.2e-14
An09g03110	NRRL3_00250	GH13	AMY	amyE	Alpha-amylase	1.4	0.00011
An14g01770	NRRL3_00742	GH3	BGL		Beta-glucosidase	1.4	1.7e-17
An02g09270	NRRL3_05496	AA3			Auxiliary Activity family 3 protein	1.3	4.4e-08
An11g03340	NRRL3_09875	GH13	AMY	aamA	Alpha-amylase, acid alpha amylase	1.2	3.4e-06
An07g09330	NRRL3_04953	GH7	CBH	cbhA	Cellobiohydrolase A	1.2	0.0065
An11g06540	NRRL3_09612	GH2	MND	mndA	Beta-mannosidase	1.1	1.1e-10
An07g04420	NRRL3_04568	GH35	LAC	lacD (putative)	Beta-galactosidase	1.1	1.2e-06
An14g01130	NRRL3_00684	PL4	RGL	rglA	Rhamnogalacturonan lyase	1.1	9.8e-05
An15g04570	NRRL3_03929	AA9	LPMO		Copper-dependent lytic polysaccharide monooxygenase	1	0.00075
An10g00390	NRRL3_06316	AA8	CDH		Cellobiose dehydrogenase	0.99	5.5e-08
An16g06990	NRRL3_06782	GH28	PGA	pgaA	Endo-polygalacturonase	0.99	0.0026
An12g05700	NRRL3_03279	GH78	RHA	RHA (putative)	Alpha-L-rhamnosidase	0.99	0.0028
An04g06920	NRRL3_07700	GH31	AGD	agdA	Alpha-glucosidase	0.98	2.2e-14
An15g03550	NRRL3_03855	GH43	ABN		Glycoside hydrolase family 43 protein	0.96	0.00042
An04g09360	NRRL3_07501	CE12	RGAE	rgae B (putative)	Carbohydrate esterase family 12 protein	0.93	3.2e-06
An03g06550	NRRL3_08300	GH15	GLA	glaA	Glucoamylase	0.91	4.4e-08
An08g11070	NRRL3_11752	GH32	SUC	sucA	Invertase	0.91	8.4e-05
An01g14650	NRRL3_02832	GH28	RGX	rgxA (putative)	Glycoside hydrolase family 28 protein	0.88	0.0059
An04g02980	NRRL3_07994	AA3			Auxiliary Activity family 3 protein	0.77	0.00032
An04g09690	NRRL3_07470	CE8	PME	pmeB (putative)	Pectin methylesterase	0.77	0.00098
An12g02460	NRRL3_09001	GH13	AGT	agtB	Alpha-amylase/4-α-glucanotransferas	0.77	0.0067
An13g01960	NRRL3_01408	AA3			Auxiliary Activity family 3 protein	0.75	0.018
An11g07660	NRRL3_09530	GH5	EXG/XTG	exgD	Exo-1,3-beta-glucanase	0.75	4.4e-09
An01g06620	NRRL3_02162	GH78	RHA	RHA (putative)	Alpha-L-rhamnosidase	0.7	1.3e-05
An15g07160	NRRL3_04153	PL1	PEL	pelF	Pectin lyase	-0.61	3.3e-05
An15g04900	NRRL3_03961	AA9	LPMO		Copper-dependent lytic polysaccharide monooxygenase	-0.64	0.03
An12g03070	NRRL3_08949	GH15	GLA	glaB	Glycoside hydrolase family 15 protein	-0.66	0.0076
An02g11150	NRRL3_05358	GH27	AGL	aglB	Alpha-galactosidase	-0.68	0.00059
An16g02760	NRRL3_07089	GH95	AFC		Alpha-L-fucosidase	-0.7	1.8e-05
An15g07800	NRRL3_04199	GH13	AGT	agtC	Alpha-amylase/4-α-glucanotransferas	-0.84	0.015
An02g13240	NRRL3_05201	GH13	AGD	agdC	Alpha-glucosidase	-0.92	1.5e-06
An05g02100	NRRL3_07699	GH13	AMY	amyA/amyB	α-amylase A / B (AmyA/AmyB)	-0.97	1.1e-06
An15g05370	NRRL3_04000	GH28	PGA	pgaII	Endo-polygalacturonase	-0.97	0.0034
An01g06120	NRRL3_02123	GH13	GDB	gdbA	1,3-alpha-glucan synthase	-1	2.8e-10
An06g00170	NRRL3_11747	GH27	AGL	aglA	Alpha-galactosidase	-1.1	1.1e-05
An18g03570	NRRL3_10449	GH3	BGL	bgl1	Beta-glucosidase	-1.1	3.7e-15
An02g11560	NRRL3_05328	AA3			Auxiliary Activity family 3 protein	-1.3	0.00079
An01g12150	NRRL3_02630	GH35	LAC	lacA	Beta-galactosidase	-1.3	1.5e-08
An01g11670	NRRL3_02585	GH5	EGL	egl;eglA (putative)	Endoglucanase	-1.3	0.0065
An01g03340	NRRL3_01918	GH12	XG EGL		Xyloglucanase	-1.4	7.5e-08
An11g06090	NRRL3_09644	GH3	BGL		Beta-glucosidase	-1.4	4.6e-24
An01g04880	NRRL3_02023	GH31	AXL	axlB	Glycoside hydrolase family 31 protein	-1.5	1.3e-12
An14g05820	NRRL3_01071	GH35	LAC	lacE (putative)	Beta-galactosidase	-1.7	7.2e-14
An18g04100	NRRL3_10498	GH5	EXG/XTG		Exo-1,3-beta-glucanase	-1.8	2.9e-15
An12g10020	NRRL3_02966	AA3			Auxiliary Activity family 3 protein	-1.9	1.5e-08
An04g03170	NRRL3_07975	GH1	BGL		Beta-glucosidase	-2	2.3e-06
An11g05600	NRRL3_09684	AA3			Auxiliary Activity family 3 protein	-2.1	1.3e-05
An11g04040	NRRL3_09810	GH28	PGX	pgxA	Exo-polygalacturonase/ exo-xylogalacturonan hydrolase	-2.1	1.3e-14
An11g00200	NRRL3_10133	GH3	BGL		Beta-glucosidase	-2.4	3e-26
An14g02760	NRRL3_00819	GH12	XG EGL	eglA	endo-β-1,4-glucanase	-2.6	2.4e-15
An14g02900	NRRL3_00836	AA8			Auxiliary Activity family 8 protein	-2.7	1.2e-13
An01g09960	NRRL3_02451	GH3	XLN	xlnD/xynD	Beta-xylosidase	-2.9	3e-28
An09g03300	NRRL3_00268	GH31	AXL	axlA/xylS	Alpha-xylosidase	-3.1	3.3e-73
An17g00300	NRRL3_06419	GH3	BXL/ABF	xarB	Glycoside hydrolase family 3 protein	-3.2	9.4e-54
An07g08950	NRRL3_04917	GH5	EGL	eglC	endo-β-1,4-glucanase	-3.3	6.8e-13
An14g05800	NRRL3_01069	GH67	AGU	aguA	Alpha-glucuronidase	-4.3	6.5e-51
An12g05010	NRRL3_03339	CE1	AXE	axeA	Acetylxylan esterase	-4.5	1.3e-43
An15g04550	NRRL3_03928	GH11	XLN	xynV	Xylanase	-4.6	4e-40
An08g01760	NRRL3_10870	GH6	CBH		Cellobiohydrolase	-4.7	2.8e-43
An16g00540	NRRL3_07382	GH95	AFC		Alpha-L-fucosidase	-4.8	1.2e-61
An02g03260	NRRL3_05996	GH13	AGS	agsD	Alpha-1,3-glucan synthase, cell wall	-4.9	6.9e-52
An03g00960	NRRL3_08707	GH62	AXH	axhA	Arabinoxylan arabinofuranohydrolase	-5.2	6.2e-155
An11g02100	NRRL3_09976	GH1	BGL		Glycoside hydrolase family 1 protein	-5.7	2.3e-196
An14g05340	NRRL3_01038	GH105	URH	urhgB	Glycoside hydrolase family 105 protein	-5.7	3.1e-44
An01g00780	NRRL3_01648	GH11	XLN	xynB/xlnB	Xylanase B	-5.7	1.1e-77
An08g01900	NRRL3_10881	GH43	BXL	BXL (putative)	Glycoside hydrolase family 43 protein	-6	4.1e-173
An03g00940	NRRL3_08708	GH10	XLN	xynA/xlnC	Xylanase	-6.2	2.2e-129
An12g02540	NRRL3_08994	AA9	LPMO		Copper-dependent lytic polysaccharide monooxygenase	-6.3	0.04
An12g02220	NRRL3_09019	GH6	CBH		Cellobiohydrolase	-6.5	5e-58
An09g00120	NRRL3_00007	CE1	FAE	faeA	Feruloyl esterase	-7.4	2.8e-190
An12g04610	NRRL3_03383	AA9	LPMO		Copper-dependent lytic polysaccharide monooxygenase	-7.6	6.2e-49
An12g02550	NRRL3_08993	CE1	FAE	faeC (putative)	feruloyl esterase	-8.1	4.1e-50

## Sheet: 24h SBH (xkiA)
Table S2. Expression of selected CAZymes involved in the degradation of plant biomass in A. niger.
The comparison between strains are ΔxlnR over the wild-type and xkiA1 over the wild-type.
The cut-off for differential expression is fold change >0.6 (cells marked red if up-regulated) and fold change <0.6 (cells marked green if down-regulated) and p-value <0.05(cells marked yellow).
CBS 513.88	NRRL3	CAZy family	Abbreviation	Gene name	Enzyme activity	xkiA1-S24h/wt-S4h	xkiA1-S24h/wt-S24h pv
An15g03820	NRRL3_03873	AA3			Auxiliary Activity family 3 protein	3.5	4e-11
An14g04370	NRRL3_00965	PL1	PEL	pelA	Pectin lyase	3.5	5.2e-29
An15g07810	NRRL3_04200	GH13	AGS	agsB	Alpha-1,3-glucan synthase, cell wall	3.1	1.3e-51
An18g05940	NRRL3_10643	GH53	GAL	galA	Arabinogalactanase	2.7	7e-30
An01g11520	NRRL3_02571	GH28	PGA	pgaI	Endo-polygalacturonase	2.4	4.6e-12
An01g14670	NRRL3_02835	GH28	PGA	pgaE	Endo-polygalacturonase	2.2	4.7e-07
An16g09050	NRRL3_06626	AA3			Auxiliary Activity family 3 protein	2.1	8.8e-19
An15g07800	NRRL3_04199	GH13	AGT	agtC	Alpha-amylase/4-α-glucanotransferas	2.1	1.4e-12
An15g04570	NRRL3_03929	AA9	LPMO		Copper-dependent lytic polysaccharide monooxygenase	1.9	4e-11
An05g02440	NRRL3_08805	GH28	PGA	pgaC	Endo-polygalacturonase	1.7	0.00042
An04g09890	NRRL3_07454	GH13	AGS	agsA	Alpha-1,3-glucan synthase, cell wall	1.6	2.6e-08
An07g09330	NRRL3_04953	GH7	CBH	cbhA	Cellobiohydrolase A	1.6	0.00041
An18g04810	NRRL3_10559	GH28	RGX	rgxC (putative)	exorhamnogalacturonase	1.5	8.1e-09
An10g00390	NRRL3_06316	AA8	CDH		Cellobiose dehydrogenase	1.4	2.8e-15
An12g00950	NRRL3_09126	GH28	RHG	rhgA	Endo-rhamnogalacturonase	1.4	3.8e-05
An15g02300	NRRL3_03768	GH54	ABF	abfB	Alpha-arabinofuranosidase	1.3	1.2e-05
An03g05380	NRRL3_08392	GH12	XG EGL		Glycoside hydrolase family 12 protein	1.2	0.00017
An16g06800	NRRL3_06791	GH5	EGL	eglB	endo-β-1,4-glucanase	1.2	3.6e-12
An08g05230	NRRL3_11147	AA9	LPMO		Copper-dependent lytic polysaccharide monooxygenase	1.1	1e-05
An15g04900	NRRL3_03961	AA9	LPMO		Copper-dependent lytic polysaccharide monooxygenase	1.1	5.4e-05
An15g04550	NRRL3_03928	GH11	XLN	xynV	Xylanase	1.1	0.0017
An12g01850	NRRL3_09051	GH2	MND		Beta-mannosidase	1.1	1.2e-10
An14g02670	NRRL3_00814	AA9	LPMO		Copper-dependent lytic polysaccharide monooxygenase	1	0.00015
An14g02760	NRRL3_00819	GH12	XG EGL	eglA	endo-β-1,4-glucanase	1	0.0055
An09g02160	NRRL3_00169	CE12	RGAE	rgaeA	Rhamnogalacturonan acetylesterase	0.94	0.0018
An08g04630	NRRL3_11105	GH131	EGL		Broad specificity exo-β-1,3/1,6-glucanase with endo-β-1,4-glucanase activity	0.92	0.0014
An03g06740	NRRL3_08281	GH28	PGX	pgxB	Exo-polygalacturonase	0.92	0.013
An04g09070	NRRL3_07520	GH78	RHA	RHA (putative)	Alpha-L-rhamnosidase	0.92	4e-05
An07g08940	NRRL3_04916	CE16	PAE	paeB (putative)	Acetylesterase	0.89	0.016
An12g02450	NRRL3_09002	GH13	AGS	agsC	Alpha-1,3-glucan synthase, cell wall	0.85	0.00021
An06g00290	NRRL3_11738	GH35	LAC	lacC (putative)	Beta-galactosidase	0.85	0.00073
An11g07660	NRRL3_09530	GH5	EXG/XTG	exgD	Exo-1,3-beta-glucanase	0.84	2.7e-11
An16g02760	NRRL3_07089	GH95	AFC		Alpha-L-fucosidase	0.84	1.6e-07
An17g00300	NRRL3_06419	GH3	BXL/ABF	xarB	Glycoside hydrolase family 3 protein	0.83	0.00026
An09g05350	NRRL3_00431	CE1	FAE	faeE (putative)	Feruloyl esterase	0.82	0.0004
An11g06540	NRRL3_09612	GH2	MND	mndA	Beta-mannosidase	0.8	3.9e-06
An18g05620	NRRL3_10609	GH31	AGD	agdF	Glycoside hydrolase family 31 protein	0.77	0.012
An02g02540	NRRL3_06053	CE16	PAE	paeA (putative)	Acetylesterase	0.74	0.0018
An11g00390	NRRL3_10115	PL4	RGL	rglB (putative)	Rhamnogalacturonan lyase	0.74	0.015
An01g04880	NRRL3_02023	GH31	AXL	axlB	Glycoside hydrolase family 31 protein	0.73	0.0019
An02g11150	NRRL3_05358	GH27	AGL	aglB	Alpha-galactosidase	0.71	0.0005
An02g12505	NRRL3_05252	CE8	PME	pmeC (putative)	Pectin methylesterase	0.7	0.03
An14g01130	NRRL3_00684	PL4	RGL	rglA	Rhamnogalacturonan lyase	0.7	0.028
An09g03260	NRRL3_00263	GH28	PGA	pgaD	Endo-polygalacturonase	0.69	8.7e-05
An08g01710	NRRL3_10865	GH51	ABF	abfC (putative)	Alpha-arabinofuranosidase	0.68	0.0011
An01g10930	NRRL3_02524	GH31	AGD	agdB	Alpha-glucosidase	-0.61	0.00029
An09g03100	NRRL3_00249	GH13	AGT	agtA	Alpha-amylase/ cell-wall 4-α-glucanotransferase	-0.63	1.7e-09
An01g06120	NRRL3_02123	GH13	GDB	gdbA	1,3-alpha-glucan synthase	-0.77	8.7e-06
An04g08890	NRRL3_07539	AA3			Auxiliary Activity family 3 protein	-0.81	0.0003
An08g11070	NRRL3_11752	GH32	SUC	sucA	Invertase	-0.86	0.00075
An13g03710	NRRL3_01282	GH13	AGD	agdD	Alpha-glucosidase	-0.87	0.011
An15g00320	NRRL3_03595	GH32	SUC	sucB	Putative intracellular invertase	-0.93	3.8e-06
An06g00170	NRRL3_11747	GH27	AGL	aglA	Alpha-galactosidase	-0.96	0.00018
An15g07160	NRRL3_04153	PL1	PEL	pelF	Pectin lyase	-0.98	2.6e-11
An14g02900	NRRL3_00836	AA8			Auxiliary Activity family 8 protein	-1.2	0.00056
An18g04100	NRRL3_10498	GH5	EXG/XTG		Exo-1,3-beta-glucanase	-1.2	4.3e-07
An02g06090	NRRL3_05777	AA8			Auxiliary Activity family 8 protein	-1.4	1.4e-16
An10g00870	NRRL3_06359	PL1	PLY	plyA	Pectate lyase I	-1.4	0.011
An04g03170	NRRL3_07975	GH1	BGL		Beta-glucosidase	-1.5	0.00071
An12g03070	NRRL3_08949	GH15	GLA	glaB	Glycoside hydrolase family 15 protein	-1.5	1.6e-10
An15g03550	NRRL3_03855	GH43			Glycoside hydrolase family 43 protein	-1.5	1.1e-07
An12g10020	NRRL3_02966	AA3			Auxiliary Activity family 3 protein	-1.6	1.6e-06
An01g00330	NRRL3_01606	GH51	ABF	abfA	Alpha-arabinofuranosidase	-1.6	1.1e-11
An11g05600	NRRL3_09684	AA3			Auxiliary Activity family 3 protein	-1.7	0.00011
An12g02550	NRRL3_08993	CE1	FAE	faeC (putative)	feruloyl esterase	-1.9	1.8e-13
An14g05340	NRRL3_01038	GH105	URH	urhgB	Glycoside hydrolase family 105 protein	-2.8	5.3e-18
An12g02540	NRRL3_08994	AA9	LPMO		Copper-dependent lytic polysaccharide monooxygenase	-6.5	0.045

## Sheet: 48h CS (xlnR)
Table S2. Expression of selected CAZymes involved in the degradation of plant biomass in A. niger.
The comparison between strains are ΔxlnR over the wild-type and xkiA1 over the wild-type.
The cut-off for differential expression is fold change >0.6 (cells marked red if up-regulated) and fold change <0.6 (cells marked green if down-regulated) and p-value <0.05(cells marked yellow).
CBS 513.88	NRRL3	CAZy family	Abbreviation	Gene name	Enzyme activity	ΔxlnR-C48h/wt-C48h	ΔxlnR-C48h/wt-C48h pv
An11g05580	NRRL3_09685	AA3			Glucose oxidase	7	0.016
An15g03550	NRRL3_03855	GH43	ABN		Glycoside hydrolase family 43 protein	5.4	1.3e-99
An09g00880	NRRL3_00064	GH51	ABF	abfD (putative)	Alpha-arabinofuranosidase	5.2	0.0034
An07g00350	NRRL3_04254	GH31	AGD	agdG	Glycoside hydrolase family 31 protein	4.4	2.9e-29
An10g00870	NRRL3_06359	PL1	PLY	plyA	Pectate lyase I	4.4	7.1e-24
An12g08280	NRRL3_03087	GH32	INX	inuE/inu1	Exo-inulinase E	3.8	3.2e-64
An16g09050	NRRL3_06626	AA3			Auxiliary Activity family 3 protein	3.6	1.6e-55
An12g03070	NRRL3_08949	GH15	GLA	glaB	Glycoside hydrolase family 15 protein	3.6	3.5e-54
An02g09270	NRRL3_05496	AA3			Auxiliary Activity family 3 protein	3.4	4.1e-40
An09g03110	NRRL3_00250	GH13	AMY	amyE	Alpha-amylase	3.4	3.3e-19
An19g00270	NRRL3_01237	PL1	PEL	pelD	Pectin lyase	3.2	0.00023
An14g01770	NRRL3_00742	GH3	BGL		Beta-glucosidase	2.7	2.4e-61
An09g05350	NRRL3_00431	CE1	FAE	faeE (putative)	Feruloyl esterase	2.3	9.8e-25
An09g03070	NRRL3_00248	GH13	AGS	agsE	Alpha-1,3-glucan synthase, cell wall	2.3	1e-27
An07g00450	NRRL3_04261	AA3			Glucose oxidase	1.9	0.0085
An02g06090	NRRL3_05777	AA8			Auxiliary Activity family 8 protein	1.9	7.5e-34
An16g09090	NRRL3_06623	GH3			Glycoside hydrolase family 3 protein	1.9	3e-19
An16g02730	NRRL3_07094	GH43	ABN	abnD (putative)	Endo-1,5-alpha-arabinanase	1.8	2.6e-11
An02g00610	NRRL3_06203	GH2	GUS		Glycoside hydrolase family 2 protein	1.6	8e-11
An18g04100	NRRL3_10498	GH5	EXG/XTG		Exo-1,3-beta-glucanase	1.5	5.5e-12
An01g00330	NRRL3_01606	GH51	ABF	abfA	Alpha-arabinofuranosidase	1.5	3.6e-06
An15g03100	NRRL3_03828	AA3			Auxiliary Activity family 3 protein	1.1	0.00036
An03g03740	NRRL3_08517	GH1	BGL		Beta-glucosidase	1.1	0.0044
An01g13610	NRRL3_02746	GH13	AMY	amyD	Alpha-amylase/ maltotriose-producing α-amylase (intracellular)	1.1	0.00057
An15g07160	NRRL3_04153	PL1	PEL	pelF	Pectin lyase	1.1	8e-14
An09g00260	NRRL3_00016	GH36	AGL	aglC	Alpha-galactosidase	0.99	9.4e-07
An12g10390	NRRL3_02931	CE1	FAE	faeB	feruloyl esterase	0.93	0.0012
An18g04800	NRRL3_10557	GH78	RHA	RHA (putative)	α-rhamnosidase	0.92	3.2e-10
An09g03100	NRRL3_00249	GH13	AGT	agtA	Alpha-amylase/ cell-wall 4-α-glucanotransferase	0.79	1.1e-14
An16g06800	NRRL3_06791	GH5	EGL	eglB	endo-β-1,4-glucanase	0.7	3.7e-05
An14g05340	NRRL3_01038	GH105	URH	urhgB	Glycoside hydrolase family 105 protein	0.63	0.048
An05g02100	NRRL3_07699	GH13	AMY	amyA/amyB	α-amylase A / B (AmyA/AmyB)	-0.71	0.00021
An09g05880	NRRL3_00475	GH31	AGD	agdE	Alpha-1,3-glucosidase	-0.81	6.2e-06
An14g02900	NRRL3_00836	AA8			Auxiliary Activity family 8 protein	-0.86	0.0079
An06g00290	NRRL3_11738	GH35	LAC	lacC (putative)	Beta-galactosidase	-0.95	0.00022
An11g06540	NRRL3_09612	GH2	MND	mndA	Beta-mannosidase	-1	1.5e-08
An02g01400	NRRL3_06141	GH43	ABN	abnB (putative)	Endo-1,5-alpha-arabinanase	-1.1	2.8e-07
An05g01320	NRRL3_08912	GH5	MAN		Beta-mannanase	-1.1	0.00071
An14g04190	NRRL3_00952	GH13	GBE	gbeA	1,4-alpha-glucan-branching enzyme	-1.2	1.8e-15
An15g04800	NRRL3_03953	GH3	BGL		Avenacinase	-1.2	0.0027
An08g01710	NRRL3_10865	GH51	ABF	abfC (putative)	Alpha-arabinofuranosidase	-1.2	7.7e-10
An03g05380	NRRL3_08392	GH12	XG EGL		Glycoside hydrolase family 12 protein	-1.3	0.011
An04g03170	NRRL3_07975	GH1	BGL		Beta-glucosidase	-1.4	0.00058
An04g09890	NRRL3_07454	GH13	AGS	agsA	Alpha-1,3-glucan synthase, cell wall	-1.4	0.00021
An02g00140	NRRL3_06244	GH43	BXL	BXL (putative)	Glycoside hydrolase family 43 protein	-1.4	1.1e-09
An18g05940	NRRL3_10643	GH53	GAL	galA	Arabinogalactanase	-1.4	1.6e-07
An14g04370	NRRL3_00965	PL1	PEL	pelA	Pectin lyase	-1.4	3.9e-05
An07g06310	NRRL3_04712	AA3			Auxiliary Activity family 3 protein	-1.5	3.4e-08
An07g09760	NRRL3_04990	GH3	BGL		Glycoside hydrolase family 3 protein	-1.5	0.032
An08g10780	NRRL3_11773	GH43	BXL	gbgA (putative)	Glycoside hydrolase family 43 protein	-1.5	1.3e-12
An04g08890	NRRL3_07539	AA3			Auxiliary Activity family 3 protein	-1.6	1.4e-14
An03g05530	NRRL3_08380	GH12	XG EGL		Xyloglucanase	-1.6	6.7e-12
An13g02110	NRRL3_01396	GH29	AFC		Alpha-L-fucosidase	-1.6	3.4e-07
An16g02760	NRRL3_07089	GH95	AFC		Alpha-L-fucosidase	-1.6	6.4e-24
An05g02410	NRRL3_08807	GH2	GUS		Glycoside hydrolase family 2 protein	-1.7	3.2e-17
An11g00200	NRRL3_10133	GH3	BGL		Beta-glucosidase	-1.7	9.5e-14
An04g06920	NRRL3_07700	GH31	AGD	agdA	Alpha-glucosidase	-1.7	1.4e-39
An06g02420	NRRL3_11821	GH32	SUC	sucC	invertase (SucC;) (intracellular)	-1.7	0.035
An10g00290	NRRL3_06304	GH78	RHA	RHA (putative)	Alpha-L-rhamnosidase	-1.7	0.0018
An14g01130	NRRL3_00684	PL4	RGL	rglA	Rhamnogalacturonan lyase	-1.7	3.2e-08
An04g08550	NRRL3_07568	AA9	LPMO		Copper-dependent lytic polysaccharide monooxygenase	-1.9	3.5e-06
An04g09360	NRRL3_07501	CE12	RGAE	rgae B (putative)	Carbohydrate esterase family 12 protein	-1.9	9.7e-20
An04g02700	NRRL3_08018	GH36	AGL		Glycoside hydrolase family 36 protein	-1.9	1.4e-25
An01g01320	NRRL3_01737	GH27	AGL		Alpha-galactosidase	-2	0.013
An02g07590	NRRL3_05661	GH3			Glycoside hydrolase family 3 protein	-2	3.6e-29
An14g05820	NRRL3_01071	GH35	LAC	lacE (putative)	Beta-galactosidase	-2	1.4e-19
An13g01960	NRRL3_01408	AA3			Auxiliary Activity family 3 protein	-2.1	5.9e-12
An08g05230	NRRL3_11147	AA9	LPMO		Copper-dependent lytic polysaccharide monooxygenase	-2.1	1.2e-18
An12g07500	NRRL3_03144	GH28	PGX	pgaX	Exo-polygalacturonase	-2.1	1.2e-13
An01g14650	NRRL3_02832	GH28	RGX	rgxA (putative)	Glycoside hydrolase family 28 protein	-2.1	9.9e-12
An14g04200	NRRL3_00953	GH28	RHG	rhgB	Endo-rhamnogalacturonase	-2.1	1.2e-12
An11g00390	NRRL3_10115	PL4	RGL	rglB (putative)	Rhamnogalacturonan lyase	-2.1	1e-13
An15g07810	NRRL3_04200	GH13	AGS	agsB	Alpha-1,3-glucan synthase, cell wall	-2.2	2.7e-24
An08g08250	NRRL3_11378	AA3			Auxiliary Activity family 3 protein	-2.3	2.7e-37
An11g05600	NRRL3_09684	AA3			Auxiliary Activity family 3 protein	-2.3	2.6e-06
An14g02920	NRRL3_00839	GH105	URH	urhgA (putative)	Glycoside hydrolase family 105 protein	-2.3	2.1e-11
An11g08700	NRRL3_09450	GH28	RHG	rhgE (putative)	Endo-rhamnogalacturonase	-2.3	2.1e-05
An11g06090	NRRL3_09644	GH3	BGL		Beta-glucosidase	-2.5	7.6e-65
An12g05700	NRRL3_03279	GH78	RHA	RHA (putative)	Alpha-L-rhamnosidase	-2.5	3.6e-13
An02g02540	NRRL3_06053	CE16	PAE	paeA (putative)	Acetylesterase	-2.6	4.6e-30
An02g11150	NRRL3_05358	GH27	AGL	aglB	Alpha-galactosidase	-2.6	1.9e-42
An09g03300	NRRL3_00268	GH31	AXL	axlA/xylS	Alpha-xylosidase	-2.6	3.3e-50
An18g05480	NRRL3_10597	AA3			Alcohol oxidase	-2.7	7.1e-13
An01g09960	NRRL3_02451	GH3	XLN	xlnD/xynD	Beta-xylosidase	-2.7	6.9e-24
An18g04810	NRRL3_10559	GH28	RGX	rgxC (putative)	exorhamnogalacturonase	-2.8	9.1e-21
An01g04880	NRRL3_02023	GH31	AXL	axlB	Glycoside hydrolase family 31 protein	-2.8	2.2e-39
An12g02550	NRRL3_08993	CE1	FAE	faeC (putative)	feruloyl esterase	-2.9	4e-27
An02g12505	NRRL3_05252	CE8	PME	pmeC (putative)	Pectin methylesterase	-2.9	7.6e-17
An02g11560	NRRL3_05328	AA3			Auxiliary Activity family 3 protein	-3	5e-20
An01g14600	NRRL3_02827	GH11	XLN	xynIV	Xylanase	-3	1.5e-24
An03g06550	NRRL3_08300	GH15	GLA	glaA	Glucoamylase	-3	6.4e-75
An12g02450	NRRL3_09002	GH13	AGS	agsC	Alpha-1,3-glucan synthase, cell wall	-3.1	5.8e-16
An14g05800	NRRL3_01069	GH67	AGU	aguA	Alpha-glucuronidase	-3.3	8.6e-31
An15g07760	NRRL3_04196	GH26	MAN		Beta-mannanase	-3.5	0.03
An03g00130	NRRL3_08773	AA3			Auxiliary Activity family 3 protein	-3.6	2.5e-16
An14g02670	NRRL3_00814	AA9	LPMO		Copper-dependent lytic polysaccharide monooxygenase	-3.7	1e-36
An11g02100	NRRL3_09976	GH1	BGL		Glycoside hydrolase family 1 protein	-3.7	3.1e-93
An02g13240	NRRL3_05201	GH13	AGD	agdC	Alpha-glucosidase	-3.7	5.3e-72
An12g00950	NRRL3_09126	GH28	RHG	rhgA	Endo-rhamnogalacturonase	-3.7	1.3e-29
An13g03710	NRRL3_01282	GH13	AGD	agdD	Alpha-glucosidase	-3.8	2e-16
An12g02460	NRRL3_09001	GH13	AGT	agtB	Alpha-amylase/4-α-glucanotransferas	-3.8	1.7e-23
An14g01800	NRRL3_00743	GH27	AGL	aglD	Alpha-galactosidase	-3.9	1.2e-102
An07g09330	NRRL3_04953	GH7	CBH	cbhA	Cellobiohydrolase A	-3.9	2.7e-20
An15g04570	NRRL3_03929	AA9	LPMO		Copper-dependent lytic polysaccharide monooxygenase	-4.1	4e-13
An06g00170	NRRL3_11747	GH27	AGL	aglA	Alpha-galactosidase	-4.2	6.9e-60
An03g01050	NRRL3_08701	GH5	GLN		Endo-1,6-beta-galactanase (galactanase)	-4.2	1.9e-72
An08g04630	NRRL3_11105	GH131	EGL		Broad specificity exo-β-1,3/1,6-glucanase with endo-β-1,4-glucanase activity	-4.6	5.3e-31
An01g14670	NRRL3_02835	GH28	PGA	pgaE	Endo-polygalacturonase	-4.6	3.7e-18
An04g09690	NRRL3_07470	CE8	PME	pmeB (putative)	Pectin methylesterase	-4.8	4.3e-64
An15g02300	NRRL3_03768	GH54	ABF	abfB	Alpha-arabinofuranosidase	-4.8	1.1e-48
An08g01900	NRRL3_10881	GH43	BXL	BXL (putative)	Glycoside hydrolase family 43 protein	-5.4	9.5e-141
An15g07800	NRRL3_04199	GH13	AGT	agtC	Alpha-amylase/4-α-glucanotransferas	-5.6	3e-25
An04g09700	NRRL3_07469	GH28	XGH	xghA	Xylogalacturonase	-5.6	1.8e-54
An17g00300	NRRL3_06419	GH3	BXL/ABF	xarB	Glycoside hydrolase family 3 protein	-5.7	7.9e-91
An12g04610	NRRL3_03383	AA9	LPMO		Copper-dependent lytic polysaccharide monooxygenase	-5.9	1.4e-30
An09g00120	NRRL3_00007	CE1	FAE	faeA	Feruloyl esterase	-5.9	1.6e-135
An11g03340	NRRL3_09875	GH13	AMY	aamA	Alpha-amylase, acid alpha amylase	-6.1	2.7e-89
An15g05370	NRRL3_04000	GH28	PGA	pgaII	Endo-polygalacturonase	-6.1	4.2e-42
An01g11660	NRRL3_02584	GH7	CBH	cbhB	Cellobiohydrolase B	-6.3	9.1e-35
An01g01870	NRRL3_01787	GH74	XG EGL	eglC (putative)	Xyloglucanase / Avicelase II	-6.3	6.3e-55
An03g00960	NRRL3_08707	GH62	AXH	axhA	Arabinoxylan arabinofuranohydrolase	-6.4	5.9e-220
An09g02160	NRRL3_00169	CE12	RGAE	rgaeA	Rhamnogalacturonan acetylesterase	-6.5	3.1e-92
An11g03200	NRRL3_09884	GH32	INU	inuA	Endo-inulinase A	-6.5	0.023
An01g12150	NRRL3_02630	GH35	LAC	lacA	Beta-galactosidase	-6.5	2.2e-113
An03g00940	NRRL3_08708	GH10	XLN	xynA/xlnC	Xylanase	-6.7	2.8e-145
An01g03340	NRRL3_01918	GH12	XG EGL		Xyloglucanase	-6.8	3.3e-138
An08g01760	NRRL3_10870	GH6	CBH		Cellobiohydrolase	-6.9	3.9e-77
An15g04550	NRRL3_03928	GH11	XLN	xynV	Xylanase	-7.1	1.5e-63
An05g02440	NRRL3_08805	GH28	PGA	pgaC	Endo-polygalacturonase	-7.2	3e-10
An01g11670	NRRL3_02585	GH5	EGL	eglA (putative)	Endoglucanase	-7.2	1.3e-57
An12g02220	NRRL3_09019	GH6	CBH		Cellobiohydrolase	-7.4	4.8e-72
An07g08940	NRRL3_04916	CE16	PAE	paeB (putative)	Acetylesterase	-8.2	7.7e-84
An01g00780	NRRL3_01648	GH11	XLN	xynB/xlnB	Xylanase B	-8.5	1.7e-156
An12g05010	NRRL3_03339	CE1	AXE	axeA	Acetylxylan esterase	-8.6	9.5e-141
An14g02760	NRRL3_00819	GH12	XG EGL	eglA	endo-β-1,4-glucanase	-8.8	5.2e-113
An16g00540	NRRL3_07382	GH95	AFC		Alpha-L-fucosidase	-8.9	1.7e-16
An07g08950	NRRL3_04917	GH5	EGL	eglC	endo-β-1,4-glucanase	-9.7	1.8e-79
An11g04040	NRRL3_09810	GH28	PGX	pgxA	Exo-polygalacturonase/ exo-xylogalacturonan hydrolase	-10	0.00027
An03g02080	NRRL3_08631	GH28	RGX	rgxB	Alpha-L-rhamnosidase/ rhamnogalacturonan α-L-rhamnopyranohydrolase	-11	8.3e-05

## Sheet: 48h CS (xkiA)
Table S2. Expression of selected CAZymes involved in the degradation of plant biomass in A. niger.
The comparison between strains are ΔxlnR over the wild-type and xkiA1 over the wild-type.
The cut-off for differential expression is fold change >0.6 (cells marked red if up-regulated) and fold change <0.6 (cells marked green if down-regulated) and p-value <0.05(cells marked yellow).
CBS 513.88	NRRL3	CAZy family	Abbreviation	Gene name	Enzyme activity	xkiA1-C48h/wt-C48h	xkiA1-C48h/wt-C48h pv
An15g03820	NRRL3_03873	AA3			Auxiliary Activity family 3 protein	3.7	7.1e-10
An16g09050	NRRL3_06626	AA3			Auxiliary Activity family 3 protein	3.5	2.4e-53
An07g00350	NRRL3_04254	GH31	AGD	agdG	Glycoside hydrolase family 31 protein	3	3.1e-13
An12g03070	NRRL3_08949	GH15	GLA	glaB	Glycoside hydrolase family 15 protein	2.7	2.3e-30
An09g03110	NRRL3_00250	GH13	AMY	amyE	Alpha-amylase	2.6	1.6e-11
An16g02730	NRRL3_07094	GH43	ABN	abnD (putative)	Endo-1,5-alpha-arabinanase	2.6	2.7e-23
An17g00520	NRRL3_06436	GH3	BGL		Glycoside hydrolase family 3 protein	2.5	6.3e-08
An01g11660	NRRL3_02584	GH7	CBH	cbhB	Cellobiohydrolase B	2.4	5.4e-06
An04g09890	NRRL3_07454	GH13	AGS	agsA	Alpha-1,3-glucan synthase, cell wall	2	2.4e-11
An01g00330	NRRL3_01606	GH51	ABF	abfA	Alpha-arabinofuranosidase	2	6e-11
An01g01870	NRRL3_01787	GH74	XG EGL	eglC (putative)	Xyloglucanase / Avicelase II	2	3.6e-07
An03g05530	NRRL3_08380	GH12	XG EGL		Xyloglucanase	1.9	8.7e-18
An07g09330	NRRL3_04953	GH7	CBH	cbhA	Cellobiohydrolase A	1.9	9.9e-06
An10g00390	NRRL3_06316	AA8	CDH		Cellobiose dehydrogenase	1.8	6.7e-24
An01g13610	NRRL3_02746	GH13	AMY	amyD	Alpha-amylase/ maltotriose-producing α-amylase (intracellular)	1.8	7.7e-09
An15g07810	NRRL3_04200	GH13	AGS	agsB	Alpha-1,3-glucan synthase, cell wall	1.7	5e-19
An09g03300	NRRL3_00268	GH31	AXL	axlA/xylS	Alpha-xylosidase	1.7	1e-24
An01g11670	NRRL3_02585	GH5	EGL	eglA	Endoglucanase	1.5	0.00073
An12g10020	NRRL3_02966	AA3			Auxiliary Activity family 3 protein	1.4	0.0011
An15g04570	NRRL3_03929	AA9	LPMO		Copper-dependent lytic polysaccharide monooxygenase	1.4	1e-06
An02g06090	NRRL3_05777	AA8			Auxiliary Activity family 8 protein	1.3	2.1e-15
An14g02670	NRRL3_00814	AA9	LPMO		Copper-dependent lytic polysaccharide monooxygenase	1.3	2.7e-07
An09g05350	NRRL3_00431	CE1	FAE	faeE (putative)	Feruloyl esterase	1.3	5.9e-09
An09g03070	NRRL3_00248	GH13	AGS	agsE	Alpha-1,3-glucan synthase, cell wall	1.3	1.8e-09
An12g02450	NRRL3_09002	GH13	AGS	agsC	Alpha-1,3-glucan synthase, cell wall	1.3	3.7e-08
An15g00320	NRRL3_03595	GH32	SUC	sucB	Putative intracellular invertase	1.3	4.1e-11
An12g02220	NRRL3_09019	GH6	CBH		Cellobiohydrolase	1.3	0.0024
An15g07160	NRRL3_04153	PL1	PEL	pelF	Pectin lyase	1.3	1.9e-20
An15g05370	NRRL3_04000	GH28	PGA	pgaII	Endo-polygalacturonase	1.2	7.2e-05
An02g09270	NRRL3_05496	AA3			Auxiliary Activity family 3 protein	1.1	0.00016
An14g04200	NRRL3_00953	GH28	RHG	rhgB	Endo-rhamnogalacturonase	1.1	2.3e-07
An03g03740	NRRL3_08517	GH1	BGL		Beta-glucosidase	1	0.0093
An12g02460	NRRL3_09001	GH13	AGT	agtB	Alpha-amylase/4-α-glucanotransferas	1	0.00014
An15g07800	NRRL3_04199	GH13	AGT	agtC	Alpha-amylase/4-α-glucanotransferas	0.98	0.0004
An08g04630	NRRL3_11105	GH131	EGL		Broad specificity exo-β-1,3/1,6-glucanase with endo-β-1,4-glucanase activity	0.97	0.00042
An08g05230	NRRL3_11147	AA9	LPMO		Copper-dependent lytic polysaccharide monooxygenase	0.95	6.6e-05
An05g02100	NRRL3_07699	GH13	AMY	amyA/amyB	α-amylase A / B (AmyA/AmyB)	0.83	1.2e-05
An02g11150	NRRL3_05358	GH27	AGL	aglB	Alpha-galactosidase	0.82	1.7e-05
An18g04800	NRRL3_10557	GH78	RHA	RHA (putative)	α-rhamnosidase	0.8	5.4e-08
An14g01770	NRRL3_00742	GH3	BGL		Beta-glucosidase	0.74	1.7e-05
An11g07660	NRRL3_09530	GH5	EXG/XTG	exgD	Exo-1,3-beta-glucanase	0.74	4e-09
An04g02980	NRRL3_07994	AA3			Auxiliary Activity family 3 protein	0.71	0.0011
An15g04550	NRRL3_03928	GH11	XLN	xynV	Xylanase	0.7	0.045
An09g03260	NRRL3_00263	GH28	PGA	pgaD	Endo-polygalacturonase	0.69	7.5e-05
An08g01100	NRRL3_10808	GH5	EXG/XTG		Glycoside hydrolase family 5 protein	0.68	1.3e-05
An08g10780	NRRL3_11773	GH43	BXL	gbgA (putative)	Glycoside hydrolase family 43 protein	0.65	0.00078
An11g06090	NRRL3_09644	GH3	BGL		Beta-glucosidase	0.64	7.2e-06
An11g04040	NRRL3_09810	GH28	PGX	pgxA	Exo-polygalacturonase/ exo-xylogalacturonan hydrolase	-0.65	0.049
An14g04190	NRRL3_00952	GH13	GBE	gbeA	1,4-alpha-glucan-branching enzyme	-0.68	1.7e-05
An12g10390	NRRL3_02931	CE1	FAE	faeB	feruloyl esterase	-0.75	0.013
An18g00940	NRRL3_10238	AA3			Auxiliary Activity family 3 protein	-0.76	0.0017
An12g07500	NRRL3_03144	GH28	PGX	pgaX	Exo-polygalacturonase	-0.76	0.0062
An08g01710	NRRL3_10865	GH51	ABF	abfC (putative)	Alpha-arabinofuranosidase	-0.77	6.4e-05
An02g00140	NRRL3_06244	GH43	BXL	BXL (putative)	Glycoside hydrolase family 43 protein	-0.78	0.00026
An04g06920	NRRL3_07700	GH31	AGD	agdA	Alpha-glucosidase	-0.8	4.2e-10
An03g06740	NRRL3_08281	GH28	PGX	pgxB	Exo-polygalacturonase	-0.87	0.013
An14g05340	NRRL3_01038	GH105	URH	urhgB	Glycoside hydrolase family 105 protein	-0.9	0.0047
An09g05880	NRRL3_00475	GH31	AGD	agdE	Alpha-1,3-glucosidase	-0.91	4.5e-07
An12g00950	NRRL3_09126	GH28	RHG	rhgA	Endo-rhamnogalacturonase	-0.93	0.004
An09g00120	NRRL3_00007	CE1	FAE	faeA	Feruloyl esterase	-0.98	4.3e-05
An14g01800	NRRL3_00743	GH27	AGL	aglD	Alpha-galactosidase	-1	9.9e-11
An12g08280	NRRL3_03087	GH32	INX	inuE/inu1	Exo-inulinase E	-1	0.00083
An13g01960	NRRL3_01408	AA3			Auxiliary Activity family 3 protein	-1.1	8.7e-05
An12g02550	NRRL3_08993	CE1	FAE	faeC (putative)	feruloyl esterase	-1.1	1.9e-05
An06g00170	NRRL3_11747	GH27	AGL	aglA	Alpha-galactosidase	-1.1	4.3e-06
An01g10930	NRRL3_02524	GH31	AGD	agdB	Alpha-glucosidase	-1.1	9.2e-13
An08g11070	NRRL3_11752	GH32	SUC	sucA	Invertase	-1.1	5.2e-05
An03g01050	NRRL3_08701	GH5	GLN		Endo-1,6-beta-galactanase (galactanase)	-1.1	9.9e-08
An14g05800	NRRL3_01069	GH67	AGU	aguA	Alpha-glucuronidase	-1.1	0.0002
An04g03170	NRRL3_07975	GH1	BGL		Beta-glucosidase	-1.2	0.0046
An03g06550	NRRL3_08300	GH15	GLA	glaA	Glucoamylase	-1.2	1.4e-12
An09g00260	NRRL3_00016	GH36	AGL	aglC	Alpha-galactosidase	-1.2	8.6e-07
An16g00540	NRRL3_07382	GH95	AFC		Alpha-L-fucosidase	-1.2	1.7e-05
An08g08250	NRRL3_11378	AA3			Auxiliary Activity family 3 protein	-1.3	2.1e-14
An04g09360	NRRL3_07501	CE12	RGAE	rgae B (putative)	Carbohydrate esterase family 12 protein	-1.3	2.7e-11
An07g08940	NRRL3_04916	CE16	PAE	paeB (putative)	Acetylesterase	-1.3	0.00019
An11g02100	NRRL3_09976	GH1	BGL		Glycoside hydrolase family 1 protein	-1.3	1.9e-15
An11g03120	NRRL3_09890	GH43	BXL	xynVI;xynD	Glycoside hydrolase family 43 protein	-1.3	2.4e-18
An04g09070	NRRL3_07520	GH78	RHA	RHA (putative)	Alpha-L-rhamnosidase	-1.3	5.8e-08
An10g00290	NRRL3_06304	GH78	RHA	RHA (putative)	Alpha-L-rhamnosidase	-1.3	0.0099
An14g01130	NRRL3_00684	PL4	RGL	rglA	Rhamnogalacturonan lyase	-1.3	2.7e-05
An14g02940	NRRL3_00842	AA3			Auxiliary Activity family 3 protein	-1.4	2.7e-18
An14g02900	NRRL3_00836	AA8			Auxiliary Activity family 8 protein	-1.4	1.1e-05
An12g05010	NRRL3_03339	CE1	AXE	axeA	Acetylxylan esterase	-1.4	5e-05
An02g12450	NRRL3_05260	GH28	PGA	pgxC	Exo-polygalacturonase	-1.4	0.00014
An18g04810	NRRL3_10559	GH28	RGX	rgxC (putative)	exorhamnogalacturonase	-1.4	3.1e-07
An15g03550	NRRL3_03855	GH43	ABN		Glycoside hydrolase family 43 protein	-1.4	6.5e-06
An11g00390	NRRL3_10115	PL4	RGL	rglB (putative)	Rhamnogalacturonan lyase	-1.4	2.9e-07
An01g01320	NRRL3_01737	GH27	AGL		Alpha-galactosidase	-1.5	0.036
An02g07590	NRRL3_05661	GH3			Glycoside hydrolase family 3 protein	-1.6	4.1e-21
An04g08890	NRRL3_07539	AA3			Auxiliary Activity family 3 protein	-1.7	2.2e-16
An09g02160	NRRL3_00169	CE12	RGAE	rgaeA	Rhamnogalacturonan acetylesterase	-1.7	1.2e-09
An13g02110	NRRL3_01396	GH29	AFC		Alpha-L-fucosidase	-1.7	9e-09
An04g02700	NRRL3_08018	GH36	AGL		Glycoside hydrolase family 36 protein	-1.7	4.4e-20
An05g02410	NRRL3_08807	GH2	GUS		Glycoside hydrolase family 2 protein	-1.8	2e-19
An01g14650	NRRL3_02832	GH28	RGX	rgxA (putative)	Glycoside hydrolase family 28 protein	-1.8	4.4e-09
An07g06310	NRRL3_04712	AA3			Auxiliary Activity family 3 protein	-2	1.3e-13
An06g02420	NRRL3_11821	GH32	SUC	sucC	invertase (SucC;) (intracellular)	-2	0.017
An11g03340	NRRL3_09875	GH13	AMY	aamA	Alpha-amylase, acid alpha amylase	-2.1	1.6e-17
An02g02540	NRRL3_06053	CE16	PAE	paeA (putative)	Acetylesterase	-2.3	1.4e-25
An14g02920	NRRL3_00839	GH105	URH	urhgA (putative)	Glycoside hydrolase family 105 protein	-2.3	7e-11
An13g03710	NRRL3_01282	GH13	AGD	agdD	Alpha-glucosidase	-2.3	2.2e-13
An12g05700	NRRL3_03279	GH78	RHA	RHA (putative)	Alpha-L-rhamnosidase	-2.4	9.3e-13
An18g05480	NRRL3_10597	AA3			Alcohol oxidase	-2.5	2.3e-11
An11g03200	NRRL3_09884	GH32	INU	inuA	Endo-inulinase A	-2.6	0.031
An02g03260	NRRL3_05996	GH13	AGS	agsD	Alpha-1,3-glucan synthase, cell wall	-3.1	2.5e-22
An02g13240	NRRL3_05201	GH13	AGD	agdC	Alpha-glucosidase	-3.2	5.9e-63
An03g02080	NRRL3_08631	GH28	RGX	rgxB	Alpha-L-rhamnosidase/ rhamnogalacturonan α-L-rhamnopyranohydrolase	-3.5	3.1e-18
An01g01260	NRRL3_01731	GH2	GUS		Beta-glucuronidase	-4.2	0.0089

[truncated: 2 more sheets: 48h SBH (xlnR), 48h SBH (xkiA)]
