# Supplementary material for: Transcriptome analysis of Aspergillus niger xlnR and xkiA mutants grown on corn Stover and soybean hulls reveals a highly complex regulatory network
Source: BMC Genomics. 2019 Nov 14;20:853. doi: 10.1186/s12864-019-6235-7 (PMC6854810; doi:10.1186/s12864-019-6235-7)
Supplement: Supplementary file 4 — Additional file 4: Table S2. Expression of selected CAZymes involved in the degradation of plant biomass in A. niger. The comparisons between strains are ΔxlnR over the wild-type and xkiA1 over the wild-type. The cut-off for differential expression is log2 fold change > 0.6 (cells marked red if up-regulated) and log2 fold change <0.6 (cells marked green if down-regulated) and adjusted p-value <=0.05(cells marked yellow). [file 12864_2019_6235_MOESM4_ESM.zip › Table S2_Metabolic genes.xlsx]

## Sheet: 4h CS
Table S2. Expression of known genes involved in central carbon metabolism in A. niger.
The comparison between strains are ΔxlnR over the wild-type and xkiA1 over the wild-type.
The cut-off for differential expression is fold change >0.6 (cells marked red if up-regulated) and fold change <0.6 (cells marked green if down-regulated) and p-value <0.05(cells marked yellow).
Pathway	Function	Gene name	Gene number	Gene number	ΔxlnR-C4h/wt-C4h	ΔxlnR-C4h/wt-C4h pv	xkiA1-C4h/wt-C4h	xkiA1-C4h/wt-C4h pv
Glycolysis	glucokinase	glkA	An12g08610	NRRL3_03068	-2.3	2.2e-63	-0.29	0.044
Glycolysis	hexokinase	hxkA	An02g14380	NRRL3_05100	0.71	1.7e-06	1.6	5.1e-28
Glycolysis	glucose-6-phosphate isomerase	pgiA	An16g05420	NRRL3_06888	-1.5	1e-34	0.51	5.4e-05
Glycolysis	phosphofructokinase	pfkA	An18g01670	NRRL3_10297	-0.75	2e-07	0.39	0.0061
Glycolysis	frutose-biphosphate aldolase	fbaA	An02g07470	NRRL3_05672	-0.065	0.66	0.49	9.1e-05
Glycolysis	glyceraldeyde-3-phosphate dehydrogenase	gpdA	An16g01830	NRRL3_07271	0.76	5.1e-10	2.1	3e-68
Glycolysis	phosphoglycerate kinase	pgkA	An08g02260	NRRL3_10908	0.29	0.026	1.3	4.6e-26
Glycolysis	phosphoglycerate mutase	pgmA	An16g02990	NRRL3_07072	0.33	0.12	2.5	4.6e-40
Glycolysis	phosphoglycerate mutase	pgmB	An02g07650	NRRL3_05655	0.35	0.019	-0.17	0.27
Glycolysis	enolase	enoA	An18g06250	NRRL3_10666	0.27	0.031	-0.16	0.22
Glycolysis	pyruvate kinase	pkiA	An07g08990	NRRL3_04921	-1.2	9.8e-21	-0.45	0.00036
PCP	D-xylose reductase	xyrA	An01g03740	NRRL3_01952	-8.1	2e-204	-1.3	4.8e-07
PCP	xylitol dehydrogenase	xdhA	An12g00030	NRRL3_09204	-3.5	1.1e-142	-1.8	2e-37
PCP	D-xylulose kinase	xkiA	An07g03140	NRRL3_04471	-3.6	2e-216	0.093	0.45
PCP	L-arabitol dehydrogenase	ladA	An01g10920	NRRL3_02523	-2.9	1.1e-82	0.46	0.0027
PCP	L-xylo-3-hexulose reductase	lxrA	An08g01930	NRRL3_10884	-3.1	5.3e-45	1.8	1.4e-22
PCP	arabinose reductase	larA	An11g01120	NRRL3_10050	-2.1	1.3e-33	0.72	6.1e-05
PPP	glucose-6-phosphate-1-dehydrogenase	gsdA	An02g12140	NRRL3_05283	-2.4	2.2e-87	-1.6	4.6e-38
PPP	6-phosphogluconolactonase	pgIA	An01g05150	NRRL3_02043	-0.046	0.74	-0.031	0.83
PPP	6-phosphogluconate dehydrogenase	gndA	An11g02040	NRRL3_09981	-1.1	3.7e-21	0.73	4.3e-10
PPP	6-phosphogluconate dehydrogenase	gndB	An11g06120	NRRL3_09641	-3.6	0.31	-3.2	0.36
PPP	D-ribulose-phosphate-3 epimerase	rpeA	An09g03450	NRRL3_00279	-1.4	1.2e-16	1.5	8.4e-22
PPP	ribokinase	rbkA	An15g07500	NRRL3_04177	0.22	0.34	0.94	2.5e-06
PPP	ribose 5-phosphate isomerase	rpiA	An11g00470	NRRL3_10107	-0.3	0.02	0.0093	0.97
PPP	ribose 5-phosphate isomerase	rpiB	An02g02930	NRRL3_06024	0.63	2.7e-05	0.76	2.6e-07
PPP	transketolase	tktA	An08g06570	NRRL3_11249	0.3	0.045	-0.18	0.24
PPP	transketolase	tktB	An02g06430	NRRL3_05756	-1.1	0.00021	1.1	5.4e-05
PPP	transketolase	tktC	An14g03500	NRRL3_00895	-1.3	6.1e-13	-2.4	4.3e-23
PPP	D-ribulokinase	rbtA	An14g00160	NRRL3_00588	-0.62	1e-05	-0.75	9.1e-08
PPP	transaldolase	talB	An07g03160	NRRL3_04473	-4.2	4.2e-119	-1.7	7.8e-22
PPP	transaldolase	talA	An07g03850	NRRL3_04528	0.037	0.83	0.63	1.8e-06
Leloir pathway	galactokinase	galE	An16g04160	NRRL3_06978	-1	2.3e-19	0.37	0.0012
Leloir pathway	UTP-hexose-1-phosphate uridylyltransferase	galD	An02g03590	NRRL3_05970	-1.1	1.1e-21	0.77	2.6e-11
Leloir pathway	Putative UTP-glucose-1-phosphate uridylyltransferase	galF	An12g00820	NRRL3_09139	0.94	1.8e-16	-0.66	1.8e-08
Leloir pathway	putative phosphoglucomutase	pgmB	An02g07650	NRRL3_05655	0.35	0.019	-0.17	0.27
Leloir pathway	UDP-galactopyranose mutase	ugmA	An02g08660	NRRL3_05555	0.22	0.17	-0.57	0.0003
Leloir pathway	Putative UTP-glucose-1-phosphate uridylyltransferase	upgA	An12g00820	NRRL3_09139	0.94	1.8e-16	-0.66	1.8e-08
Leloir pathway	UDP-glucose 4-epimerase	galGa	An01g12220	NRRL3_02636	2.1	6e-12	2.8	3e-20
Leloir pathway	UDP-glucose 4-epimerase	galGc	An02g08750	NRRL3_05547	0.26	0.31	-1	4.9e-05
Alternative D-galactose pathway		cipB	An16g01630	NRRL3_07291	-1.8	3.4e-28	-1.4	7e-17
Alternative D-galactose pathway	galactitol dehydrogenase	ladB	An16g01710	NRRL3_07283	-1.2	1.4e-10	-2.4	3.3e-27
Alternative D-galactose pathway	L-xylo-3-hexulose reductase	xhrA	An16g01650	NRRL3_07289	-0.29	0.65	0.44	0.44
Alternative D-galactose pathway	sorbitol dehydrogenase	srdA	An07g01290	NRRL3_04328	-1.7	0.0016	4.2	2.5e-19
Alternative D-galactose pathway	hexokinase	hxkA	An02g14380	NRRL3_05100	0.71	1.7e-06	1.6	5.1e-28
Mannose pathway	hexokinase	hxkA	An02g14380	NRRL3_05100	0.71	1.7e-06	1.6	5.1e-28
Mannose pathway	mannose-6-phosphate isomerase	pmiA	An08g06350	NRRL3_11229	0.08	0.59	-0.85	4e-11
Mannose pathway	phosphomannomutase	pmmA	An18g06500	NRRL3_10685	0.64	2.9e-05	-0.064	0.73
Mannose pathway	GDP-mannose pyrophosphorylase	mgtA	An11g02380	NRRL3_09951	0.52	6.9e-06	-0.056	0.68
Rhamnose pathway	L-rhamnose-1-dehydrogenase Putative	lraA	An13g00930	NRRL3_01494	0.6	0.2	3	4.3e-13
Rhamnose pathway	L-rhamnono-γ-lactonase	lraB	An13g00940	NRRL3_01493	0.25	0.28	-0.35	0.11
Rhamnose pathway	L-rhamnonate dehydratase	lraC	An13g00920	NRRL3_01495	-0.35	0.39	2.3	1.7e-11
Galacturonic acid pathway	D-galacturonic acid reductase	gaaA	An02g07710	NRRL3_05650	-1.8	2.5e-16	-0.23	0.35
Galacturonic acid pathway	L-galactonic acid dehydratase	gaaB	An16g05390	NRRL3_06890	-2	1.9e-15	-0.34	0.21
Galacturonic acid pathway	2-keto-3-deoxy-L_galactonate aldolase	gaaC	An02g07720	NRRL3_05649	-2	6.5e-10	-0.91	0.0045
Galacturonic acid pathway	D/L-glyceraldehyde reductase	gaaD	An11g01120	NRRL3_10050	-2.1	1.3e-33	0.72	6.1e-05
TCA	Putative topoisomerase I	scsA	An01g04640	NRRL3_02007	0.52	0.011	2.2	2.2e-30
TCA		scsB	An14g00310	NRRL3_00603	0.9	4.8e-11	2.5	1.3e-74
TCA	2-methylcitrate synthase	mcsA	An15g01920	NRRL3_03739	2.4	4.4e-66	0.57	8.9e-05
TCA	putative citrate synthase	citA	An09g06680	NRRL3_00547	0.73	0.00015	2.8	1e-51
TCA	Mitochondrial aconitate hydratase	acoA	An08g10530	NRRL3_11573	0.41	0.049	2.3	3.1e-33
TCA	isocitrate dehydrogenase	icdA	An02g12430	NRRL3_05263	0.94	6.1e-08	1.9	2.4e-28
TCA	putative oxoglutarate dehydrogenase	put. oxoglutarate	An04g04750	NRRL3_07854	0.58	0.0091	2.7	4.4e-37
TCA	succinate dehydrogenase cytochrome b560 subunit	carC	An07g03170	NRRL3_04474	0.62	3.1e-08	0.96	6e-18
TCA	fumarate hydratase	fumR	An12g07850	NRRL3_03113	0.94	2.2e-20	0.33	0.002
TCA	mitochondrial malate dehydrogenase	mdhA	An15g00070	NRRL3_03570	0.52	1.6e-09	0.45	1.1e-07
TCA	mitochondrial malate dehydrogenase	mdhB	An11g07190	NRRL3_09556	-0.34	0.36	3.8	4.5e-37
TCA	isocitrate lyase	acuD	An01g09270	NRRL3_02395	-0.47	0.0044	-0.035	0.86
TCA	Malate synthase	put.malate synthase	An15g01860	NRRL3_03733	2.4	6.1e-41	2.6	3.3e-47
TCA	Putative succinate dehydrogenase	sdhA	An02g12770	NRRL3_05239	0.79	1.4e-06	1.9	2.4e-34
TCA	Putative succinate dehydrogenase	sdhB	An01g13930	NRRL3_02775	0.56	1.4e-06	0.89	3.6e-15
Glucuronate inter.	Alcohol dehydrogenase		An03g06430	NRRL3_08313	0.94	0.23	4.3	2.4e-11
Glucuronate inter.	Putative beta-glucuronidase		An01g01260	NRRL3_01731	-0.55	0.098	-6.2	6.2e-15
Glucuronate inter.	UDPglucose 6-dehydrogenase		An01g09820	NRRL3_02437	0.76	0.013	0.28	0.42
			An08g09980	NRRL3_11525	0	1	3.1	0.37
D-Galacturonate degradation	UTP--glucose-1-phosphate uridylyltransferase	ugpA	An12g00820	NRRL3_09139	0.94	1.8e-16	-0.66	1.8e-08
D-Galacturonate degradation	pectinesterase	pmeA	An03g06310	NRRL3_08325	-1.4	0.27	0.046	0.99
			An04g09690	NRRL3_07470	-2.6	1.8e-28	-0.76	0.0011
D-Galacturonate degradation	pectate lyase	plyA	An10g00870	NRRL3_06359	-3	2.7e-20	-1.4	3.7e-05
D-Galacturonate degradation	polygalacturonase	pgaA	An16g06990	NRRL3_06782	-0.31	0.44	-0.84	0.036
D-Galacturonate degradation	polygalacturonase	pgaC	An05g02440	NRRL3_08805	-9.7	5.8e-10	-2.3	5.9e-07
D-Galacturonate degradation	polygalacturonase	pgaI	An01g11520	NRRL3_02571	-1.8	1e-08	-0.55	0.092
D-Galacturonate degradation	polygalacturonase	pgaE	An01g14670	NRRL3_02835	-1.9	0.0014	-1.3	0.019
D-Galacturonate degradation	polygalacturonase		An02g04900	NRRL3_05859	0.21	0.45	1.5	2e-10
D-Galacturonate degradation	Putative exopolygalacturonase	pgaX	An12g07500	NRRL3_03144	-3.9	2.6e-52	-1.8	3.1e-13
D-Galacturonate degradation	Putative exopolygalacturonase	pgxB	An03g06740	NRRL3_08281	-3.9	5.5e-33	-1.8	4.8e-08
D-Galacturonate degradation	D-galacturonase reductase	gaaA	An02g07710	NRRL3_05650	-1.8	2.5e-16	-0.23	0.35
D-Galacturonate degradation	L-galactonic acid dehydratase	gaaB	An16g05390	NRRL3_06890	-2	1.9e-15	-0.34	0.21
D-Galacturonate degradation	2-keto-3-deoxy-L_galactonate aldolase	gaaC	An02g07720	NRRL3_05649	-2	6.5e-10	-0.91	0.0045
D-Galacturonate degradation	L-glyceraldehyde reductase		An16g01720	NRRL3_07282	-1.2	6.4e-06	-0.38	0.16
D-Galacturonate degradation	L-glyceraldehyde reductase		An01g14880	NRRL3_02854	-0.062	0.93	-0.18	0.79
	L-glyceraldehyde reductase		An04g02670	NRRL3_08020	0.43	0.02	-1.4	6.5e-15

## Sheet: 24h CS
Table S2. Expression of known genes involved in central carbon metabolism in A. niger.
The comparison between strains are ΔxlnR over the wild-type and xkiA1 over the wild-type.
The cut-off for differential expression is fold change >0.6 (cells marked red if up-regulated) and fold change <0.6 (cells marked green if down-regulated) and p-value <0.05(cells marked yellow).
Pathway	Function	Gene name	Gene number	Gene number	ΔxlnR-C24h/wt-C24h	ΔxlnR-C24h/wt-C24h pv	xkiA1-C24h/wt-C24h	xkiA1-C24h/wt-C24h pv
Glycolysis	glucokinase	glkA	An12g08610	NRRL3_03068	0.24	0.097	1.3	1.4e-23
Glycolysis	hexokinase	hxkA	An02g14380	NRRL3_05100	0.39	0.0062	0.31	0.034
Glycolysis	glucose-6-phosphate isomerase	pgiA	An16g05420	NRRL3_06888	0.2	0.15	1.2	2.4e-21
Glycolysis	phosphofructokinase	pfkA	An18g01670	NRRL3_10297	1.1	4.6e-17	-0.17	0.25
Glycolysis	frutose-biphosphate aldolase	fbaA	An02g07470	NRRL3_05672	2.1	3.2e-64	0.99	2.1e-15
Glycolysis	glyceraldeyde-3-phosphate dehydrogenase	gpdA	An16g01830	NRRL3_07271	2.2	4.3e-78	1.7	1.4e-44
Glycolysis	phosphoglycerate kinase	pgkA	An08g02260	NRRL3_10908	1.9	7.5e-58	0.66	7.2e-08
Glycolysis	phosphoglycerate mutase	pgmA	An16g02990	NRRL3_07072	2.9	2.5e-51	2.4	3.7e-36
Glycolysis	phosphoglycerate mutase	pgmB	An02g07650	NRRL3_05655	-0.29	0.051	-0.47	0.0012
Glycolysis	enolase	enoA	An18g06250	NRRL3_10666	0.75	1.6e-10	-0.015	0.92
Glycolysis	pyruvate kinase	pkiA	An07g08990	NRRL3_04921	-0.38	0.003	0.32	0.014
PCP	D-xylose reductase	xyrA	An01g03740	NRRL3_01952	-3	3.4e-31	0.44	0.12
PCP	xylitol dehydrogenase	xdhA	An12g00030	NRRL3_09204	-1.3	1.2e-18	0.029	0.87
PCP	D-xylulose kinase	xkiA	An07g03140	NRRL3_04471	0.48	3e-05	1.9	4.4e-67
PCP	L-arabitol dehydrogenase	ladA	An01g10920	NRRL3_02523	-0.046	0.81	0.81	8e-08
PCP	L-xylo-3-hexulose reductase	lxrA	An08g01930	NRRL3_10884	1.5	6.7e-13	2.3	2.3e-28
PCP	arabinose reductase	larA	An11g01120	NRRL3_10050	0.84	4.1e-06	0.54	0.0043
PPP	glucose-6-phosphate-1-dehydrogenase	gsdA	An02g12140	NRRL3_05283	-0.077	0.59	-0.065	0.66
PPP	6-phosphogluconolactonase	pgIA	An01g05150	NRRL3_02043	0.55	1.8e-06	0.58	5.1e-07
PPP	6-phosphogluconate dehydrogenase	gndA	An11g02040	NRRL3_09981	0.63	6.5e-08	0.43	0.00031
PPP	6-phosphogluconate dehydrogenase	gndB	An11g06120	NRRL3_09641	1.5	0.12	1.2	0.26
PPP	D-ribulose-phosphate-3 epimerase	rpeA	An09g03450	NRRL3_00279	2.3	5.5e-46	0.94	5.2e-08
PPP	ribokinase	rbkA	An15g07500	NRRL3_04177	-0.48	0.0089	-0.31	0.1
PPP	ribose 5-phosphate isomerase	rpiA	An11g00470	NRRL3_10107	0.16	0.24	-0.32	0.016
PPP	ribose 5-phosphate isomerase	rpiB	An02g02930	NRRL3_06024	0.017	0.95	0.0018	1
PPP	transketolase	tktA	An08g06570	NRRL3_11249	0.51	0.00038	-0.3	0.045
PPP	transketolase	tktB	An02g06430	NRRL3_05756	3.6	3.9e-47	3.2	2.8e-37
PPP	transketolase	tktC	An14g03500	NRRL3_00895	-1.3	7.3e-16	-0.45	0.0048
PPP	D-ribulokinase	rbtA	An14g00160	NRRL3_00588	-0.56	1e-05	-0.41	0.0016
PPP	transaldolase	talB	An07g03160	NRRL3_04473	-3.5	1.2e-71	-0.062	0.77
PPP	transaldolase	talA	An07g03850	NRRL3_04528	0.62	2.6e-06	-0.016	0.93
Leloir pathway	galactokinase	galE	An16g04160	NRRL3_06978	0.84	4.8e-14	-0.034	0.81
Leloir pathway	UTP-hexose-1-phosphate uridylyltransferase	galD	An02g03590	NRRL3_05970	1	3e-18	1.1	1.2e-21
Leloir pathway	Putative UTP-glucose-1-phosphate uridylyltransferase	galF	An12g00820	NRRL3_09139	-0.043	0.76	0.3	0.014
Leloir pathway	putative phosphoglucomutase	pgmB	An02g07650	NRRL3_05655	-0.29	0.051	-0.47	0.0012
Leloir pathway	UDP-galactopyranose mutase	ugmA	An02g08660	NRRL3_05555	-0.26	0.056	-0.16	0.27
Leloir pathway	Putative UTP-glucose-1-phosphate uridylyltransferase	upgA	An12g00820	NRRL3_09139	-0.043	0.76	0.3	0.014
Leloir pathway	UDP-glucose 4-epimerase	galGa	An01g12220	NRRL3_02636	-0.074	0.87	2.4	1.2e-13
Leloir pathway	UDP-glucose 4-epimerase	galGc	An02g08750	NRRL3_05547	0.099	0.73	-0.89	0.00048
Alternative D-galactose pathway		cipB	An16g01630	NRRL3_07291	-2.2	1.7e-36	0.37	0.041
Alternative D-galactose pathway	galactitol dehydrogenase	ladB	An16g01710	NRRL3_07283	-1.8	1.4e-19	-0.5	0.0081
Alternative D-galactose pathway	L-xylo-3-hexulose reductase	xhrA	An16g01650	NRRL3_07289	-1.1	0.047	0.75	0.1
Alternative D-galactose pathway	sorbitol dehydrogenase	srdA	An07g01290	NRRL3_04328	0.52	0.36	0.012	0.99
Alternative D-galactose pathway	hexokinase	hxkA	An02g14380	NRRL3_05100	0.39	0.0062	0.31	0.034
Mannose pathway	hexokinase	hxkA	An02g14380	NRRL3_05100	0.39	0.0062	0.31	0.034
Mannose pathway	mannose-6-phosphate isomerase	pmiA	An08g06350	NRRL3_11229	-0.99	6.9e-16	-0.65	1.6e-07
Mannose pathway	phosphomannomutase	pmmA	An18g06500	NRRL3_10685	-0.64	1.3e-05	-0.18	0.26
Mannose pathway	GDP-mannose pyrophosphorylase	mgtA	An11g02380	NRRL3_09951	-0.25	0.039	-0.32	0.0072
Rhamnose pathway	L-rhamnose-1-dehydrogenase Putative	lraA	An13g00930	NRRL3_01494	-3.7	1e-16	-0.73	0.11
Rhamnose pathway	L-rhamnono-γ-lactonase	lraB	An13g00940	NRRL3_01493	-0.76	0.00034	-1	2e-06
Rhamnose pathway	L-rhamnonate dehydratase	lraC	An13g00920	NRRL3_01495	-2	1.1e-08	-0.36	0.37
Galacturonic acid pathway	D-galacturonic acid reductase	gaaA	An02g07710	NRRL3_05650	0.21	0.41	0.81	0.00055
Galacturonic acid pathway	L-galactonic acid dehydratase	gaaB	An16g05390	NRRL3_06890	-0.29	0.3	0.91	0.00044
Galacturonic acid pathway	2-keto-3-deoxy-L_galactonate aldolase	gaaC	An02g07720	NRRL3_05649	-0.67	0.052	-0.11	0.79
Galacturonic acid pathway	D/L-glyceraldehyde reductase	gaaD	An11g01120	NRRL3_10050	0.84	4.1e-06	0.54	0.0043
TCA	Putative topoisomerase I	scsA	An01g04640	NRRL3_02007	1.7	4.1e-19	1.5	1e-14
TCA		scsB	An14g00310	NRRL3_00603	1.6	1e-30	1.4	1.8e-23
TCA	2-methylcitrate synthase	mcsA	An15g01920	NRRL3_03739	0.21	0.16	-0.32	0.035
TCA	putative citrate synthase	citA	An09g06680	NRRL3_00547	2.4	7.8e-38	2.1	1.3e-29
TCA	Mitochondrial aconitate hydratase	acoA	An08g10530	NRRL3_11573	3.2	1.1e-64	2.6	3.5e-42
TCA	isocitrate dehydrogenase	icdA	An02g12430	NRRL3_05263	2.3	3.5e-40	1.6	1.7e-19
TCA	putative oxoglutarate dehydrogenase	put. oxoglutarate	An04g04750	NRRL3_07854	2.5	4.2e-33	1.9	1.8e-18
TCA	succinate dehydrogenase cytochrome b560 subunit	carC	An07g03170	NRRL3_04474	1.1	7.1e-25	0.33	0.0047
TCA	fumarate hydratase	fumR	An12g07850	NRRL3_03113	1.5	2e-46	0.41	0.00013
TCA	mitochondrial malate dehydrogenase	mdhA	An15g00070	NRRL3_03570	0.76	1.6e-19	0.21	0.02
TCA	mitochondrial malate dehydrogenase	mdhB	An11g07190	NRRL3_09556	2.1	1.1e-06	1.6	0.00033
TCA	isocitrate lyase	acuD	An01g09270	NRRL3_02395	2.3	8.4e-52	2.3	1.3e-51
TCA	Malate synthase	put.malate synthase	An15g01860	NRRL3_03733	2.7	1.8e-50	2.4	1.8e-39
TCA	Putative succinate dehydrogenase	sdhA	An02g12770	NRRL3_05239	2.6	1.3e-58	1.7	5.2e-26
TCA	Putative succinate dehydrogenase	sdhB	An01g13930	NRRL3_02775	1.1	4.1e-21	0.9	5.5e-15
Glucuronate inter.	Alcohol dehydrogenase		An03g06430	NRRL3_08313	2.9	0.00032	5	7.2e-11
Glucuronate inter.	Putative beta-glucuronidase		An01g01260	NRRL3_01731	2.2	0.033	-1.5	0.43
Glucuronate inter.	UDPglucose 6-dehydrogenase		An01g09820	NRRL3_02437	-1.2	6.7e-15	-0.24	0.13
			An08g09980	NRRL3_11525	-1.3	0.3	-0.86	0.49
D-Galacturonate degradation	UTP--glucose-1-phosphate uridylyltransferase	ugpA	An12g00820	NRRL3_09139	-0.043	0.76	0.3	0.014
D-Galacturonate degradation	pectinesterase	pmeA	An03g06310	NRRL3_08325	0.98	0.26	1.1	0.23
			An04g09690	NRRL3_07470	-3.9	3.5e-65	-0.86	0.00016
D-Galacturonate degradation	pectate lyase	plyA	An10g00870	NRRL3_06359	2.2	1.7e-09	-1.1	0.011
D-Galacturonate degradation	polygalacturonase	pgaA	An16g06990	NRRL3_06782	-0.51	0.13	-0.32	0.36
D-Galacturonate degradation	polygalacturonase	pgaC	An05g02440	NRRL3_08805	-7.4	1.3e-17	-1	0.032
D-Galacturonate degradation	polygalacturonase	pgaI	An01g11520	NRRL3_02571	0.92	0.0066	-0.19	0.63
D-Galacturonate degradation	polygalacturonase	pgaE	An01g14670	NRRL3_02835	-3.2	1.5e-11	0.52	0.27
D-Galacturonate degradation	polygalacturonase		An02g04900	NRRL3_05859	-0.51	0.015	0.0061	0.99
D-Galacturonate degradation	Putative exopolygalacturonase	pgaX	An12g07500	NRRL3_03144	-0.72	0.013	-0.35	0.26
D-Galacturonate degradation	Putative exopolygalacturonase	pgxB	An03g06740	NRRL3_08281	1.2	0.00087	0.36	0.38
D-Galacturonate degradation	D-galacturonase reductase	gaaA	An02g07710	NRRL3_05650	0.21	0.41	0.81	0.00055
D-Galacturonate degradation	L-galactonic acid dehydratase	gaaB	An16g05390	NRRL3_06890	-0.29	0.3	0.91	0.00044
D-Galacturonate degradation	2-keto-3-deoxy-L_galactonate aldolase	gaaC	An02g07720	NRRL3_05649	-0.67	0.052	-0.11	0.79
D-Galacturonate degradation	L-glyceraldehyde reductase		An16g01720	NRRL3_07282	-1.8	2e-11	0.38	0.18
D-Galacturonate degradation	L-glyceraldehyde reductase		An01g14880	NRRL3_02854	1.5	0.18	1.8	0.1
	L-glyceraldehyde reductase		An04g02670	NRRL3_08020	-0.96	7.3e-08	-1.1	2.3e-09

## Sheet: 48h CS
Table S2. Expression of known genes involved in central carbon metabolism in A. niger.
The comparison between strains are ΔxlnR over the wild-type and xkiA1 over the wild-type.
The cut-off for differential expression is fold change >0.6 (cells marked red if up-regulated) and fold change <0.6 (cells marked green if down-regulated) and p-value <0.05(cells marked yellow).
Pathway	Function	Gene name	Gene number	Gene number	ΔxlnR-C48h/wt-C48h	ΔxlnR-C48h/wt-C48h pv	xkiA1-C48h/wt-C48h	xkiA1-C48h/wt-C48h pv
Glycolysis	glucokinase	glkA	An12g08610	NRRL3_03068	0.63	4.7e-06	1.2	7.9e-20
Glycolysis	hexokinase	hxkA	An02g14380	NRRL3_05100	0.42	0.0027	0.38	0.0071
Glycolysis	glucose-6-phosphate isomerase	pgiA	An16g05420	NRRL3_06888	-0.24	0.076	-0.015	0.92
Glycolysis	phosphofructokinase	pfkA	An18g01670	NRRL3_10297	0.46	0.00063	0.98	2.7e-14
Glycolysis	frutose-biphosphate aldolase	fbaA	An02g07470	NRRL3_05672	2.8	5.6e-117	1.8	5e-47
Glycolysis	glyceraldeyde-3-phosphate dehydrogenase	gpdA	An16g01830	NRRL3_07271	1.7	1.4e-48	1.9	4.8e-60
Glycolysis	phosphoglycerate kinase	pgkA	An08g02260	NRRL3_10908	1.6	7.3e-41	1.1	1.3e-20
Glycolysis	phosphoglycerate mutase	pgmA	An16g02990	NRRL3_07072	3.2	2.4e-61	2.7	1.9e-45
Glycolysis	phosphoglycerate mutase	pgmB	An02g07650	NRRL3_05655	-0.83	4e-09	-0.93	5.4e-11
Glycolysis	enolase	enoA	An18g06250	NRRL3_10666	0.13	0.31	-0.66	2.9e-08
Glycolysis	pyruvate kinase	pkiA	An07g08990	NRRL3_04921	-0.56	1.1e-05	-0.69	3.6e-08
PCP	D-xylose reductase	xyrA	An01g03740	NRRL3_01952	-3.1	3.5e-32	0.0094	0.98
PCP	xylitol dehydrogenase	xdhA	An12g00030	NRRL3_09204	-1.3	1.1e-20	-1.2	6e-18
PCP	D-xylulose kinase	xkiA	An07g03140	NRRL3_04471	0.33	0.0062	1.2	1.2e-24
PCP	L-arabitol dehydrogenase	ladA	An01g10920	NRRL3_02523	-0.88	7.1e-09	0.042	0.81
PCP	L-xylo-3-hexulose reductase	lxrA	An08g01930	NRRL3_10884	-2.3	3.5e-15	-1.5	4.4e-09
PCP	arabinose reductase	larA	An11g01120	NRRL3_10050	-1.4	3.1e-15	-1.4	2.1e-14
PPP	glucose-6-phosphate-1-dehydrogenase	gsdA	An02g12140	NRRL3_05283	-0.13	0.34	-0.45	0.00046
PPP	6-phosphogluconolactonase	pgIA	An01g05150	NRRL3_02043	0.31	0.0086	0.7	1.2e-09
PPP	6-phosphogluconate dehydrogenase	gndA	An11g02040	NRRL3_09981	0.3	0.013	0.37	0.0021
PPP	6-phosphogluconate dehydrogenase	gndB	An11g06120	NRRL3_09641	1.1	0.2	1.7	0.021
PPP	D-ribulose-phosphate-3 epimerase	rpeA	An09g03450	NRRL3_00279	1.7	1.1e-23	1.4	1.2e-17
PPP	ribokinase	rbkA	An15g07500	NRRL3_04177	-1.2	2e-11	-0.51	0.004
PPP	ribose 5-phosphate isomerase	rpiA	An11g00470	NRRL3_10107	-0.43	0.00068	-0.47	0.00018
PPP	ribose 5-phosphate isomerase	rpiB	An02g02930	NRRL3_06024	-0.43	0.0047	0.3	0.058
PPP	transketolase	tktA	An08g06570	NRRL3_11249	-0.07	0.68	-0.73	2.7e-07
PPP	transketolase	tktB	An02g06430	NRRL3_05756	3	8.4e-33	3.3	1.1e-40
PPP	transketolase	tktC	An14g03500	NRRL3_00895	-1.9	1e-30	-0.88	5.7e-10
PPP	D-ribulokinase	rbtA	An14g00160	NRRL3_00588	-1.4	3e-29	-1.3	3.8e-27
PPP	transaldolase	talB	An07g03160	NRRL3_04473	-3.1	1.9e-49	-0.7	0.00015
PPP	transaldolase	talA	An07g03850	NRRL3_04528	0.11	0.45	0.0011	1
Leloir pathway	galactokinase	galE	An16g04160	NRRL3_06978	1.4	6.1e-38	-0.19	0.13
Leloir pathway	UTP-hexose-1-phosphate uridylyltransferase	galD	An02g03590	NRRL3_05970	1.4	3.5e-34	1.2	1.2e-22
Leloir pathway	Putative UTP-glucose-1-phosphate uridylyltransferase	galF	An12g00820	NRRL3_09139	-0.25	0.039	-0.043	0.75
Leloir pathway	putative phosphoglucomutase	pgmB	An02g07650	NRRL3_05655	-0.83	4e-09	-0.93	5.4e-11
Leloir pathway	UDP-galactopyranose mutase	ugmA	An02g08660	NRRL3_05555	-0.64	1.7e-06	-0.27	0.048
Leloir pathway	Putative UTP-glucose-1-phosphate uridylyltransferase	upgA	An12g00820	NRRL3_09139	-0.25	0.039	-0.043	0.75
Leloir pathway	UDP-glucose 4-epimerase	galGa	An01g12220	NRRL3_02636	0.64	0.053	2	6.7e-11
Leloir pathway	UDP-glucose 4-epimerase	galGc	An02g08750	NRRL3_05547	-0.15	0.57	-1.8	1.3e-13
Alternative D-galactose pathway		cipB	An16g01630	NRRL3_07291	-2.7	3.2e-44	-0.58	0.0013
Alternative D-galactose pathway	galactitol dehydrogenase	ladB	An16g01710	NRRL3_07283	-1.2	6.1e-12	-2.5	4.2e-37
Alternative D-galactose pathway	L-xylo-3-hexulose reductase	xhrA	An16g01650	NRRL3_07289	-0.19	0.77	-0.69	0.23
Alternative D-galactose pathway	sorbitol dehydrogenase	srdA	An07g01290	NRRL3_04328	-0.1	0.89	-0.33	0.57
Alternative D-galactose pathway	hexokinase	hxkA	An02g14380	NRRL3_05100	0.42	0.0027	0.38	0.0071
Mannose pathway	hexokinase	hxkA	An02g14380	NRRL3_05100	0.42	0.0027	0.38	0.0071
Mannose pathway	mannose-6-phosphate isomerase	pmiA	An08g06350	NRRL3_11229	-1.3	6.2e-25	-0.97	2.1e-15
Mannose pathway	phosphomannomutase	pmmA	An18g06500	NRRL3_10685	-0.85	5e-09	-0.92	2.4e-10
Mannose pathway	GDP-mannose pyrophosphorylase	mgtA	An11g02380	NRRL3_09951	0.16	0.21	-0.33	0.0062
Rhamnose pathway	L-rhamnose-1-dehydrogenase Putative	lraA	An13g00930	NRRL3_01494	-1.5	0.00054	-1.8	2.2e-05
Rhamnose pathway	L-rhamnono-γ-lactonase	lraB	An13g00940	NRRL3_01493	-0.69	0.0011	-1.2	5e-09
Rhamnose pathway	L-rhamnonate dehydratase	lraC	An13g00920	NRRL3_01495	-1	0.0034	-1.1	0.0027
Galacturonic acid pathway	D-galacturonic acid reductase	gaaA	An02g07710	NRRL3_05650	-1.3	2.5e-09	-0.77	0.00071
Galacturonic acid pathway	L-galactonic acid dehydratase	gaaB	An16g05390	NRRL3_06890	-2.1	1.7e-17	-0.67	0.0096
Galacturonic acid pathway	2-keto-3-deoxy-L_galactonate aldolase	gaaC	An02g07720	NRRL3_05649	-2.7	1.1e-16	-1.2	0.00014
Galacturonic acid pathway	D/L-glyceraldehyde reductase	gaaD	An11g01120	NRRL3_10050	-1.4	3.1e-15	-1.4	2.1e-14
TCA	Putative topoisomerase I	scsA	An01g04640	NRRL3_02007	2.2	6.6e-31	1.9	1.3e-21
TCA		scsB	An14g00310	NRRL3_00603	1.8	1.7e-39	1.3	4.3e-20
TCA	2-methylcitrate synthase	mcsA	An15g01920	NRRL3_03739	0.84	3.3e-09	0.59	3.7e-05
TCA	putative citrate synthase	citA	An09g06680	NRRL3_00547	2.4	2.3e-37	2.2	1.3e-32
TCA	Mitochondrial aconitate hydratase	acoA	An08g10530	NRRL3_11573	3.3	3.7e-68	2.7	6.9e-45
TCA	isocitrate dehydrogenase	icdA	An02g12430	NRRL3_05263	3	3.6e-69	1.7	1.6e-22
TCA	putative oxoglutarate dehydrogenase	put. oxoglutarate	An04g04750	NRRL3_07854	3.2	1.5e-51	2.9	1.7e-43
TCA	succinate dehydrogenase cytochrome b560 subunit	carC	An07g03170	NRRL3_04474	1.7	8.1e-53	0.92	8e-16
TCA	fumarate hydratase	fumR	An12g07850	NRRL3_03113	1.4	2.3e-45	0.7	1.9e-11
TCA	mitochondrial malate dehydrogenase	mdhA	An15g00070	NRRL3_03570	0.14	0.14	-0.13	0.17
TCA	mitochondrial malate dehydrogenase	mdhB	An11g07190	NRRL3_09556	0.31	0.75	3.2	1.7e-07
TCA	isocitrate lyase	acuD	An01g09270	NRRL3_02395	3.9	8.6e-143	2.6	3.8e-61
TCA	Malate synthase	put.malate synthase	An15g01860	NRRL3_03733	4.8	1.6e-156	4.2	5.8e-117
TCA	Putative succinate dehydrogenase	sdhA	An02g12770	NRRL3_05239	3.1	4e-82	2.1	2.5e-40
TCA	Putative succinate dehydrogenase	sdhB	An01g13930	NRRL3_02775	1.6	2.2e-47	1.1	5.4e-21
Glucuronate inter.	Alcohol dehydrogenase		An03g06430	NRRL3_08313	4.8	0.0035	5.6	0.00052
Glucuronate inter.	Putative beta-glucuronidase		An01g01260	NRRL3_01731	0.094	0.91	-4.2	0.0089
Glucuronate inter.	UDPglucose 6-dehydrogenase		An01g09820	NRRL3_02437	-0.43	0.0085	0.55	0.00045
			An08g09980	NRRL3_11525	-2.4	0.21	0.7	0.55
D-Galacturonate degradation	UTP--glucose-1-phosphate uridylyltransferase	ugpA	An12g00820	NRRL3_09139	-0.25	0.039	-0.043	0.75
D-Galacturonate degradation	pectinesterase	pmeA	An03g06310	NRRL3_08325	-0.2	0.88	-0.75	0.5
			An04g09690	NRRL3_07470	-4.8	4.3e-64	0.28	0.25
D-Galacturonate degradation	pectate lyase	plyA	An10g00870	NRRL3_06359	4.4	7.1e-24	0.44	0.45
D-Galacturonate degradation	polygalacturonase	pgaA	An16g06990	NRRL3_06782	0.46	0.2	-0.58	0.13
D-Galacturonate degradation	polygalacturonase	pgaC	An05g02440	NRRL3_08805	-7.2	3e-10	-0.7	0.15
D-Galacturonate degradation	polygalacturonase	pgaI	An01g11520	NRRL3_02571	0.62	0.1	-0.03	0.95
D-Galacturonate degradation	polygalacturonase	pgaE	An01g14670	NRRL3_02835	-4.6	3.7e-18	-0.21	0.67
D-Galacturonate degradation	polygalacturonase		An02g04900	NRRL3_05859	-0.088	0.74	0.54	0.0094
D-Galacturonate degradation	Putative exopolygalacturonase	pgaX	An12g07500	NRRL3_03144	-2.1	1.2e-13	-0.76	0.0062
D-Galacturonate degradation	Putative exopolygalacturonase	pgxB	An03g06740	NRRL3_08281	-0.25	0.51	-0.87	0.013
D-Galacturonate degradation	D-galacturonase reductase	gaaA	An02g07710	NRRL3_05650	-1.3	2.5e-09	-0.77	0.00071
D-Galacturonate degradation	L-galactonic acid dehydratase	gaaB	An16g05390	NRRL3_06890	-2.1	1.7e-17	-0.67	0.0096
D-Galacturonate degradation	2-keto-3-deoxy-L_galactonate aldolase	gaaC	An02g07720	NRRL3_05649	-2.7	1.1e-16	-1.2	0.00014
D-Galacturonate degradation	L-glyceraldehyde reductase		An16g01720	NRRL3_07282	-2.2	3.8e-17	-0.7	0.0073
D-Galacturonate degradation	L-glyceraldehyde reductase		An01g14880	NRRL3_02854	1.5	0.21	0.97	0.44
	L-glyceraldehyde reductase		An04g02670	NRRL3_08020	-0.57	0.0016	-1.7	9e-21

## Sheet: 4h SBH
Table S2. Expression of known genes involved in central carbon metabolism in A. niger.
The comparison between strains are ΔxlnR over the wild-type and xkiA1 over the wild-type.
The cut-off for differential expression is fold change >0.6 (cells marked red if up-regulated) and fold change <0.6 (cells marked green if down-regulated) and p-value <0.05(cells marked yellow).
Pathway	Function	Gene name	Gene number	Gene number	ΔxlnR-S4h/wt-S4h	ΔxlnR-S4h/wt-S4h pv	xkiA1-S4h/wt-S4h	xkiA1-S4h/wt-S4h pv
Glycolysis	glucokinase	glkA	An12g08610	NRRL3_03068	-2	1.7e-39	-0.39	0.019
Glycolysis	hexokinase	hxkA	An02g14380	NRRL3_05100	0.73	8.7e-06	1	2.4e-10
Glycolysis	glucose-6-phosphate isomerase	pgiA	An16g05420	NRRL3_06888	-2.5	1.1e-76	-1.1	3.4e-16
Glycolysis	phosphofructokinase	pfkA	An18g01670	NRRL3_10297	-2.3	3.7e-53	-0.7	2.7e-06
Glycolysis	frutose-biphosphate aldolase	fbaA	An02g07470	NRRL3_05672	-0.54	0.00016	0.023	0.92
Glycolysis	glyceraldeyde-3-phosphate dehydrogenase	gpdA	An16g01830	NRRL3_07271	0.16	0.29	1.6	2.6e-33
Glycolysis	phosphoglycerate kinase	pgkA	An08g02260	NRRL3_10908	0.26	0.066	1.2	2.4e-18
Glycolysis	phosphoglycerate mutase	pgmA	An16g02990	NRRL3_07072	-0.2	0.41	1.9	1.2e-18
Glycolysis	phosphoglycerate mutase	pgmB	An02g07650	NRRL3_05655	1.4	7.9e-19	1.4	2.3e-16
Glycolysis	enolase	enoA	An18g06250	NRRL3_10666	0.64	1.5e-06	0.38	0.0077
Glycolysis	pyruvate kinase	pkiA	An07g08990	NRRL3_04921	-3	5e-108	-1.9	5.5e-43
PCP	D-xylose reductase	xyrA	An01g03740	NRRL3_01952	-5.8	5.8e-88	-2.3	3.6e-15
PCP	xylitol dehydrogenase	xdhA	An12g00030	NRRL3_09204	-1.8	2.9e-29	-2.2	2.2e-43
PCP	D-xylulose kinase	xkiA	An07g03140	NRRL3_04471	-4.3	1.4e-266	-2.1	9.5e-69
PCP	L-arabitol dehydrogenase	ladA	An01g10920	NRRL3_02523	-4.7	6.8e-186	-3.1	1.3e-80
PCP	L-xylo-3-hexulose reductase	lxrA	An08g01930	NRRL3_10884	-5.1	1.9e-144	-2.2	3.2e-27
PCP	arabinose reductase	larA	An11g01120	NRRL3_10050	-2.8	3.7e-48	-1.6	5.3e-16
PPP	glucose-6-phosphate-1-dehydrogenase	gsdA	An02g12140	NRRL3_05283	-2.2	2.5e-63	-2.1	8.7e-56
PPP	6-phosphogluconolactonase	pgIA	An01g05150	NRRL3_02043	0.49	0.00036	0.51	0.00027
PPP	6-phosphogluconate dehydrogenase	gndA	An11g02040	NRRL3_09981	-1.6	3.5e-38	-0.8	9.2e-10
PPP	6-phosphogluconate dehydrogenase	gndB	An11g06120	NRRL3_09641	5.3	0.16	4.4	0.28
PPP	D-ribulose-phosphate-3 epimerase	rpeA	An09g03450	NRRL3_00279	-3	5.5e-56	-0.055	0.82
PPP	ribokinase	rbkA	An15g07500	NRRL3_04177	0.16	0.5	0.68	0.0021
PPP	ribose 5-phosphate isomerase	rpiA	An11g00470	NRRL3_10107	-0.11	0.47	-0.45	0.0014
PPP	ribose 5-phosphate isomerase	rpiB	An02g02930	NRRL3_06024	0.95	7.8e-09	1.2	8.6e-13
PPP	transketolase	tktA	An08g06570	NRRL3_11249	-0.33	0.044	-0.73	6.4e-06
PPP	transketolase	tktB	An02g06430	NRRL3_05756	-1.6	5.6e-06	-0.18	0.66
PPP	transketolase	tktC	An14g03500	NRRL3_00895	0.11	0.71	-0.95	0.0016
PPP	D-ribulokinase	rbtA	An14g00160	NRRL3_00588	-0.16	0.38	-0.36	0.039
PPP	transaldolase	talB	An07g03160	NRRL3_04473	-2.6	6.5e-33	-2.1	2.7e-23
PPP	transaldolase	talA	An07g03850	NRRL3_04528	-0.2	0.21	-0.031	0.88
Leloir pathway	galactokinase	galE	An16g04160	NRRL3_06978	-2	3.3e-58	-0.64	4.6e-07
Leloir pathway	UTP-hexose-1-phosphate uridylyltransferase	galD	An02g03590	NRRL3_05970	-2	2.9e-52	-0.7	1.3e-07
Leloir pathway	Putative UTP-glucose-1-phosphate uridylyltransferase	galF	An12g00820	NRRL3_09139	0.39	0.0039	-0.00084	1
Leloir pathway	putative phosphoglucomutase	pgmB	An02g07650	NRRL3_05655	1.4	7.9e-19	1.4	2.3e-16
Leloir pathway	UDP-galactopyranose mutase	ugmA	An02g08660	NRRL3_05555	-0.37	0.021	-1.2	5.9e-15
Leloir pathway	Putative UTP-glucose-1-phosphate uridylyltransferase	upgA	An12g00820	NRRL3_09139	0.39	0.0039	-0.00084	1
Leloir pathway	UDP-glucose 4-epimerase	galGa	An01g12220	NRRL3_02636	2.4	4.3e-13	0.92	0.01
Leloir pathway	UDP-glucose 4-epimerase	galGc	An02g08750	NRRL3_05547	2.1	5.4e-14	0.51	0.12
Alternative D-galactose pathway		cipB	An16g01630	NRRL3_07291	-1.2	2e-10	-1.2	3.1e-10
Alternative D-galactose pathway	galactitol dehydrogenase	ladB	An16g01710	NRRL3_07283	3	1.3e-19	0.86	0.029
Alternative D-galactose pathway	L-xylo-3-hexulose reductase	xhrA	An16g01650	NRRL3_07289	1.8	0.047	2.1	0.029
Alternative D-galactose pathway	sorbitol dehydrogenase	srdA	An07g01290	NRRL3_04328	-2.8	2.8e-06	3.4	3.4e-10
Alternative D-galactose pathway	hexokinase	hxkA	An02g14380	NRRL3_05100	0.73	8.7e-06	1	2.4e-10
Mannose pathway	hexokinase	hxkA	An02g14380	NRRL3_05100	0.73	8.7e-06	1	2.4e-10
Mannose pathway	mannose-6-phosphate isomerase	pmiA	An08g06350	NRRL3_11229	0.89	4.6e-10	0.052	0.79
Mannose pathway	phosphomannomutase	pmmA	An18g06500	NRRL3_10685	-0.76	2.3e-06	-1.4	5.5e-19
Mannose pathway	GDP-mannose pyrophosphorylase	mgtA	An11g02380	NRRL3_09951	-0.066	0.66	0.081	0.62
Rhamnose pathway	L-rhamnose-1-dehydrogenase Putative	lraA	An13g00930	NRRL3_01494	2.2	4.6e-06	1.2	0.014
Rhamnose pathway	L-rhamnono-γ-lactonase	lraB	An13g00940	NRRL3_01493	2.2	1.2e-21	0.95	0.00013
Rhamnose pathway	L-rhamnonate dehydratase	lraC	An13g00920	NRRL3_01495	1.8	3.6e-06	1	0.012
Galacturonic acid pathway	D-galacturonic acid reductase	gaaA	An02g07710	NRRL3_05650	-1.7	5.1e-12	-1.5	2.9e-09
Galacturonic acid pathway	L-galactonic acid dehydratase	gaaB	An16g05390	NRRL3_06890	-3.1	2.5e-30	-1.6	1.1e-08
Galacturonic acid pathway	2-keto-3-deoxy-L_galactonate aldolase	gaaC	An02g07720	NRRL3_05649	-1.8	1.3e-07	-1.8	2.1e-07
Galacturonic acid pathway	D/L-glyceraldehyde reductase	gaaD	An11g01120	NRRL3_10050	-2.8	3.7e-48	-1.6	5.3e-16
TCA	Putative topoisomerase I	scsA	An01g04640	NRRL3_02007	-0.85	0.00013	0.9	6.2e-05
TCA		scsB	An14g00310	NRRL3_00603	-0.66	1.9e-05	1.1	1.7e-12
TCA	2-methylcitrate synthase	mcsA	An15g01920	NRRL3_03739	4.6	3.6e-166	2.2	3e-38
TCA	putative citrate synthase	citA	An09g06680	NRRL3_00547	-0.52	0.017	1.1	1e-06
TCA	Mitochondrial aconitate hydratase	acoA	An08g10530	NRRL3_11573	-1.1	8.4e-07	1.1	9.8e-07
TCA	isocitrate dehydrogenase	icdA	An02g12430	NRRL3_05263	0.21	0.32	0.61	0.0025
TCA	putative oxoglutarate dehydrogenase	put. oxoglutarate	An04g04750	NRRL3_07854	-0.68	0.0059	1.6	1.4e-11
TCA	succinate dehydrogenase cytochrome b560 subunit	carC	An07g03170	NRRL3_04474	0.018	0.92	0.2	0.15
TCA	fumarate hydratase	fumR	An12g07850	NRRL3_03113	1.3	8.8e-30	0.088	0.54
TCA	mitochondrial malate dehydrogenase	mdhA	An15g00070	NRRL3_03570	1.1	3e-30	1	2e-26
TCA	mitochondrial malate dehydrogenase	mdhB	An11g07190	NRRL3_09556	-3.4	2.6e-24	-4.1	8.4e-32
TCA	isocitrate lyase	acuD	An01g09270	NRRL3_02395	-0.58	0.0013	0.35	0.068
TCA	Malate synthase	put.malate synthase	An15g01860	NRRL3_03733	1.2	1.9e-08	3.1	2.5e-51
TCA	Putative succinate dehydrogenase	sdhA	An02g12770	NRRL3_05239	0.02	0.94	0.89	1.6e-06
TCA	Putative succinate dehydrogenase	sdhB	An01g13930	NRRL3_02775	-0.089	0.54	0.29	0.033
Glucuronate inter.	Alcohol dehydrogenase		An03g06430	NRRL3_08313	-1.1	0.074	0.77	0.21
Glucuronate inter.	Putative beta-glucuronidase		An01g01260	NRRL3_01731	4.7	7e-45	-0.38	0.37
Glucuronate inter.	UDPglucose 6-dehydrogenase		An01g09820	NRRL3_02437	0.21	0.71	0.53	0.34
			An08g09980	NRRL3_11525	0	1	0	1
D-Galacturonate degradation	UTP--glucose-1-phosphate uridylyltransferase	ugpA	An12g00820	NRRL3_09139	0.39	0.0039	-0.00084	1
D-Galacturonate degradation	pectinesterase	pmeA	An03g06310	NRRL3_08325	-8.8	2.9e-57	-5.8	2.2e-36
			An04g09690	NRRL3_07470	-5.8	7.6e-116	-3.6	5.1e-49
D-Galacturonate degradation	pectate lyase	plyA	An10g00870	NRRL3_06359	-1	0.0067	0.41	0.35
D-Galacturonate degradation	polygalacturonase	pgaA	An16g06990	NRRL3_06782	0.79	0.14	-0.16	0.82
D-Galacturonate degradation	polygalacturonase	pgaC	An05g02440	NRRL3_08805	-8.5	4.9e-43	-3.1	7.9e-10
D-Galacturonate degradation	polygalacturonase	pgaI	An01g11520	NRRL3_02571	-5.9	1.2e-68	-3.5	8.4e-25
D-Galacturonate degradation	polygalacturonase	pgaE	An01g14670	NRRL3_02835	-5.5	1.2e-22	-4.1	9.6e-16
D-Galacturonate degradation	polygalacturonase		An02g04900	NRRL3_05859	-4.1	5.3e-114	-2.7	4.2e-49
D-Galacturonate degradation	Putative exopolygalacturonase	pgaX	An12g07500	NRRL3_03144	-4	9.5e-49	-2.3	4.3e-16
D-Galacturonate degradation	Putative exopolygalacturonase	pgxB	An03g06740	NRRL3_08281	-2.4	1.8e-11	-0.71	0.075
D-Galacturonate degradation	D-galacturonase reductase	gaaA	An02g07710	NRRL3_05650	-1.7	5.1e-12	-1.5	2.9e-09
D-Galacturonate degradation	L-galactonic acid dehydratase	gaaB	An16g05390	NRRL3_06890	-3.1	2.5e-30	-1.6	1.1e-08
D-Galacturonate degradation	2-keto-3-deoxy-L_galactonate aldolase	gaaC	An02g07720	NRRL3_05649	-1.8	1.3e-07	-1.8	2.1e-07
D-Galacturonate degradation	L-glyceraldehyde reductase		An16g01720	NRRL3_07282	-3.2	4.5e-34	-1.5	8.3e-08
D-Galacturonate degradation	L-glyceraldehyde reductase		An01g14880	NRRL3_02854	-1.9	8.3e-08	0.63	0.074
	L-glyceraldehyde reductase		An04g02670	NRRL3_08020	2.3	1.7e-32	0.82	9.4e-05

## Sheet: 24h SBH
Table S2. Expression of known genes involved in central carbon metabolism in A. niger.
The comparison between strains are ΔxlnR over the wild-type and xkiA1 over the wild-type.
The cut-off for differential expression is fold change >0.6 (cells marked red if up-regulated) and fold change <0.6 (cells marked green if down-regulated) and p-value <0.05(cells marked yellow).
Pathway	Function	Gene name	Gene number	Gene number	ΔxlnR-S24h/wt-S24h	ΔxlnR-S24h/wt-S24h pv	xkiA1-S24h/wt-S4h	xkiA1-S24h/wt-S24h pv
Glycolysis	glucokinase	glkA	An12g08610	NRRL3_03068	-0.83	1.6e-09	-0.52	0.00035
Glycolysis	hexokinase	hxkA	An02g14380	NRRL3_05100	-0.092	0.58	0.26	0.1
Glycolysis	glucose-6-phosphate isomerase	pgiA	An16g05420	NRRL3_06888	-1.2	3e-23	-0.024	0.91
Glycolysis	phosphofructokinase	pfkA	An18g01670	NRRL3_10297	-1.1	2.5e-17	0.23	0.13
Glycolysis	frutose-biphosphate aldolase	fbaA	An02g07470	NRRL3_05672	-0.44	0.00092	-0.86	1.6e-11
Glycolysis	glyceraldeyde-3-phosphate dehydrogenase	gpdA	An16g01830	NRRL3_07271	0.25	0.066	0.31	0.027
Glycolysis	phosphoglycerate kinase	pgkA	An08g02260	NRRL3_10908	-0.58	3e-06	-0.31	0.023
Glycolysis	phosphoglycerate mutase	pgmA	An16g02990	NRRL3_07072	-0.45	0.033	-0.56	0.0097
Glycolysis	phosphoglycerate mutase	pgmB	An02g07650	NRRL3_05655	-0.46	0.0023	0.34	0.032
Glycolysis	enolase	enoA	An18g06250	NRRL3_10666	-0.58	2.4e-06	-0.068	0.68
Glycolysis	pyruvate kinase	pkiA	An07g08990	NRRL3_04921	-0.011	0.96	0.38	0.0059
PCP	D-xylose reductase	xyrA	An01g03740	NRRL3_01952	-3.9	6.5e-49	0.45	0.16
PCP	xylitol dehydrogenase	xdhA	An12g00030	NRRL3_09204	-1.4	7.8e-23	0.34	0.041
PCP	D-xylulose kinase	xkiA	An07g03140	NRRL3_04471	-2	4.6e-70	0.33	0.0075
PCP	L-arabitol dehydrogenase	ladA	An01g10920	NRRL3_02523	-0.16	0.37	0.17	0.38
PCP	L-xylo-3-hexulose reductase	lxrA	An08g01930	NRRL3_10884	0.42	0.11	1.2	1.1e-07
PCP	arabinose reductase	larA	An11g01120	NRRL3_10050	0.65	0.00064	0.55	0.006
PPP	glucose-6-phosphate-1-dehydrogenase	gsdA	An02g12140	NRRL3_05283	0.079	0.6	-0.12	0.45
PPP	6-phosphogluconolactonase	pgIA	An01g05150	NRRL3_02043	-0.52	9.5e-06	-0.53	9.8e-06
PPP	6-phosphogluconate dehydrogenase	gndA	An11g02040	NRRL3_09981	-0.26	0.046	0.19	0.19
PPP	6-phosphogluconate dehydrogenase	gndB	An11g06120	NRRL3_09641	-0.33	0.8	0.27	0.84
PPP	D-ribulose-phosphate-3 epimerase	rpeA	An09g03450	NRRL3_00279	-0.54	0.0016	-1.1	4.3e-12
PPP	ribokinase	rbkA	An15g07500	NRRL3_04177	-0.44	0.052	-0.05	0.87
PPP	ribose 5-phosphate isomerase	rpiA	An11g00470	NRRL3_10107	-0.7	3.3e-08	-0.58	8e-06
PPP	ribose 5-phosphate isomerase	rpiB	An02g02930	NRRL3_06024	-0.92	1e-09	-0.74	1.8e-06
PPP	transketolase	tktA	An08g06570	NRRL3_11249	-0.0051	0.99	-0.012	0.96
PPP	transketolase	tktB	An02g06430	NRRL3_05756	-0.8	0.0016	-1.7	2e-12
PPP	transketolase	tktC	An14g03500	NRRL3_00895	-0.33	0.076	-0.038	0.88
PPP	D-ribulokinase	rbtA	An14g00160	NRRL3_00588	-0.7	8.1e-08	0.1	0.55
PPP	transaldolase	talB	An07g03160	NRRL3_04473	-2.5	4.9e-36	0.94	4e-07
PPP	transaldolase	talA	An07g03850	NRRL3_04528	-0.19	0.2	0.27	0.072
Leloir pathway	galactokinase	galE	An16g04160	NRRL3_06978	0.25	0.049	0.13	0.36
Leloir pathway	UTP-hexose-1-phosphate uridylyltransferase	galD	An02g03590	NRRL3_05970	0.12	0.4	-0.45	0.00046
Leloir pathway	Putative UTP-glucose-1-phosphate uridylyltransferase	galF	An12g00820	NRRL3_09139	-0.6	3e-07	-0.071	0.66
Leloir pathway	putative phosphoglucomutase	pgmB	An02g07650	NRRL3_05655	-0.46	0.0023	0.34	0.032
Leloir pathway	UDP-galactopyranose mutase	ugmA	An02g08660	NRRL3_05555	-0.052	0.76	0.061	0.74
Leloir pathway	Putative UTP-glucose-1-phosphate uridylyltransferase	upgA	An12g00820	NRRL3_09139	-0.6	3e-07	-0.071	0.66
Leloir pathway	UDP-glucose 4-epimerase	galGa	An01g12220	NRRL3_02636	1.7	1.2e-07	1.6	1e-06
Leloir pathway	UDP-glucose 4-epimerase	galGc	An02g08750	NRRL3_05547	0.75	0.0048	0.13	0.71
Alternative D-galactose pathway		cipB	An16g01630	NRRL3_07291	0.52	0.005	0.025	0.93
Alternative D-galactose pathway	galactitol dehydrogenase	ladB	An16g01710	NRRL3_07283	-0.28	0.18	0.37	0.072
Alternative D-galactose pathway	L-xylo-3-hexulose reductase	xhrA	An16g01650	NRRL3_07289	0.74	0.19	0.77	0.19
Alternative D-galactose pathway	sorbitol dehydrogenase	sdhA	An07g01290	NRRL3_04328	-1.8	0.0011	1.1	0.049
Alternative D-galactose pathway	hexokinase	hxkA	An02g14380	NRRL3_05100	-0.092	0.58	0.26	0.1
Mannose pathway	hexokinase	hxkA	An02g14380	NRRL3_05100	-0.092	0.58	0.26	0.1
Mannose pathway	mannose-6-phosphate isomerase	pmiA	An08g06350	NRRL3_11229	-0.14	0.35	0.29	0.04
Mannose pathway	phosphomannomutase	pmmA	An18g06500	NRRL3_10685	-0.19	0.27	0.29	0.091
Mannose pathway	GDP-mannose pyrophosphorylase	mgtA	An11g02380	NRRL3_09951	-0.15	0.25	-0.11	0.44
Rhamnose pathway	L-rhamnose-1-dehydrogenase Putative	lraA	An13g00930	NRRL3_01494	2.7	4.8e-10	1.1	0.023
Rhamnose pathway	L-rhamnono-γ-lactonase	lraB	An13g00940	NRRL3_01493	0.98	9.3e-06	0.95	2.6e-05
Rhamnose pathway	L-rhamnonate dehydratase	lraC	An13g00920	NRRL3_01495	2.7	4.1e-15	1.1	0.006
Galacturonic acid pathway	D-galacturonic acid reductase	gaaA	An02g07710	NRRL3_05650	2.4	2.4e-27	2	1.7e-18
Galacturonic acid pathway	L-galactonic acid dehydratase	gaaB	An16g05390	NRRL3_06890	1.8	2.4e-13	1.7	2.5e-11
Galacturonic acid pathway	2-keto-3-deoxy-L_galactonate aldolase	gaaC	An02g07720	NRRL3_05649	2	5.2e-10	1.8	1.2e-07
Galacturonic acid pathway	D/L-glyceraldehyde reductase	gaaD	An11g01120	NRRL3_10050	0.65	0.00064	0.55	0.006
TCA	Putative topoisomerase I	scsA	An01g04640	NRRL3_02007	-0.23	0.31	-0.47	0.037
TCA		scsB	An14g00310	NRRL3_00603	0.64	5.8e-06	-0.0063	0.98
TCA	2-methylcitrate synthase	mcsA	An15g01920	NRRL3_03739	0.57	0.00014	0.19	0.29
TCA	putative citrate synthase	citA	An09g06680	NRRL3_00547	0.54	0.0075	0.28	0.22
TCA	Mitochondrial aconitate hydratase	acoA	An08g10530	NRRL3_11573	0.0037	0.99	-0.47	0.035
TCA	isocitrate dehydrogenase	icdA	An02g12430	NRRL3_05263	1.5	2.7e-18	0.17	0.44
TCA	putative oxoglutarate dehydrogenase	put. oxoglutarate	An04g04750	NRRL3_07854	0.068	0.81	-0.095	0.76
TCA	succinate dehydrogenase cytochrome b560 subunit	carC	An07g03170	NRRL3_04474	0.27	0.031	-0.24	0.064
TCA	fumarate hydratase	fumR	An12g07850	NRRL3_03113	0.52	1.1e-06	-0.015	0.93
TCA	mitochondrial malate dehydrogenase	mdhA	An15g00070	NRRL3_03570	-0.03	0.79	0.27	0.0049
TCA	mitochondrial malate dehydrogenase	mdhB	An11g07190	NRRL3_09556	5.4	2.4e-06	3.6	0.0038
TCA	isocitrate lyase	acuD	An01g09270	NRRL3_02395	0.62	0.00017	0.21	0.28
TCA	Malate synthase	put.malate synthase	An15g01860	NRRL3_03733	1.6	1.4e-17	0.52	0.011
TCA	Putative succinate dehydrogenase	sdhA	An02g12770	NRRL3_05239	0.68	5.8e-05	0.0026	1
TCA	Putative succinate dehydrogenase	sdhB	An01g13930	NRRL3_02775	0.29	0.02	-0.2	0.15
Glucuronate inter.	Alcohol dehydrogenase		An03g06430	NRRL3_08313	0.68	0.42	4.2	4.3e-11
Glucuronate inter.	Putative beta-glucuronidase		An01g01260	NRRL3_01731	1.1	0.42	-1.7	0.45
Glucuronate inter.	UDPglucose 6-dehydrogenase		An01g09820	NRRL3_02437	-0.63	7e-05	-0.52	0.0016
			An08g09980	NRRL3_11525	-0.83	0.52	0.36	0.8
D-Galacturonate degradation	UTP--glucose-1-phosphate uridylyltransferase	ugpA	An12g00820	NRRL3_09139	-0.6	3e-07	-0.071	0.66
D-Galacturonate degradation	pectinesterase	pmeA	An03g06310	NRRL3_08325	5.3	3.5e-14	1.6	0.073
			An04g09690	NRRL3_07470	0.77	0.00098	0.45	0.08
D-Galacturonate degradation	pectate lyase	plyA	An10g00870	NRRL3_06359	0.55	0.26	-1.4	0.011
D-Galacturonate degradation	polygalacturonase	pgaA	An16g06990	NRRL3_06782	0.99	0.0026	0.059	0.91
D-Galacturonate degradation	polygalacturonase	pgaC	An05g02440	NRRL3_08805	2.1	2.4e-06	1.7	0.00042
D-Galacturonate degradation	polygalacturonase	pgaI	An01g11520	NRRL3_02571	5.1	8.2e-52	2.4	4.6e-12
D-Galacturonate degradation	polygalacturonase	pgaE	An01g14670	NRRL3_02835	1.8	6e-05	2.2	4.7e-07
D-Galacturonate degradation	polygalacturonase		An02g04900	NRRL3_05859	-0.075	0.76	0.48	0.019
D-Galacturonate degradation	Putative exopolygalacturonase	pgaX	An12g07500	NRRL3_03144	2.6	1.6e-25	0.58	0.052
D-Galacturonate degradation	Putative exopolygalacturonase	pgxB	An03g06740	NRRL3_08281	2.9	5.5e-19	0.92	0.013
D-Galacturonate degradation	D-galacturonase reductase	gaaA	An02g07710	NRRL3_05650	2.4	2.4e-27	2	1.7e-18
D-Galacturonate degradation	L-galactonic acid dehydratase	gaaB	An16g05390	NRRL3_06890	1.8	2.4e-13	1.7	2.5e-11
D-Galacturonate degradation	2-keto-3-deoxy-L_galactonate aldolase	gaaC	An02g07720	NRRL3_05649	2	5.2e-10	1.8	1.2e-07
D-Galacturonate degradation	L-glyceraldehyde reductase		An16g01720	NRRL3_07282	1.1	1.8e-05	0.43	0.15
D-Galacturonate degradation	L-glyceraldehyde reductase		An01g14880	NRRL3_02854	0.18	0.85	-0.47	0.66
	L-glyceraldehyde reductase		An04g02670	NRRL3_08020	0.36	0.072	-0.094	0.71

## Sheet: 48h SBH
Table S2. Expression of known genes involved in central carbon metabolism in A. niger.
The comparison between strains are ΔxlnR over the wild-type and xkiA1 over the wild-type.
The cut-off for differential expression is log2 fold change >0.6 (cells marked red if up-regulated) and log2 fold change <0.6 (cells marked green if down-regulated) and p-value <0.05(cells marked yellow).
Pathway	Function	Gene name	Gene number	Gene number	ΔxlnR-S48h/wt-S48h	ΔxlnR-S48h/wt-S48h pv	xkiA1-S48h/wt-S48h	xkiA1-S48h/wt-S48h pv
Glycolysis	glucokinase	glkA	An12g08610	NRRL3_03068	-0.34	0.024	-0.21	0.21
Glycolysis	hexokinase	hxkA	An02g14380	NRRL3_05100	0.35	0.021	0.023	0.92
Glycolysis	glucose-6-phosphate isomerase	pgiA	An16g05420	NRRL3_06888	-0.33	0.02	-0.24	0.11
Glycolysis	phosphofructokinase	pfkA	An18g01670	NRRL3_10297	-0.13	0.42	0.27	0.065
Glycolysis	frutose-biphosphate aldolase	fbaA	An02g07470	NRRL3_05672	-0.51	0.00013	-0.72	3.5e-08
Glycolysis	glyceraldeyde-3-phosphate dehydrogenase	gpdA	An16g01830	NRRL3_07271	0.37	0.0055	0.22	0.13
Glycolysis	phosphoglycerate kinase	pgkA	An08g02260	NRRL3_10908	0.02	0.92	-0.26	0.057
Glycolysis	phosphoglycerate mutase	pgmA	An16g02990	NRRL3_07072	-0.5	0.022	-0.44	0.046
Glycolysis	phosphoglycerate mutase	pgmB	An02g07650	NRRL3_05655	0.57	0.00012	0.26	0.11
Glycolysis	enolase	enoA	An18g06250	NRRL3_10666	0.3	0.023	-0.46	0.00031
Glycolysis	pyruvate kinase	pkiA	An07g08990	NRRL3_04921	-0.019	0.92	-0.51	0.00012
PCP	D-xylose reductase	xyrA	An01g03740	NRRL3_01952	-0.93	0.0011	0.23	0.5
PCP	xylitol dehydrogenase	xdhA	An12g00030	NRRL3_09204	-0.13	0.48	-0.28	0.099
PCP	D-xylulose kinase	xkiA	An07g03140	NRRL3_04471	-0.3	0.016	0.22	0.092
PCP	L-arabitol dehydrogenase	ladA	An01g10920	NRRL3_02523	0.89	1.5e-08	0.86	8.1e-08
PCP	L-xylo-3-hexulose reductase	lxrA	An08g01930	NRRL3_10884	0.26	0.4	0.62	0.026
PCP	arabinose reductase	larA	An11g01120	NRRL3_10050	0.4	0.052	-0.21	0.34
PPP	glucose-6-phosphate-1-dehydrogenase	gsdA	An02g12140	NRRL3_05283	-0.15	0.32	-1.1	2.9e-18
PPP	6-phosphogluconolactonase	pgIA	An01g05150	NRRL3_02043	-0.6	4.1e-07	-0.4	0.0011
PPP	6-phosphogluconate dehydrogenase	gndA	An11g02040	NRRL3_09981	-0.0024	0.99	-0.52	2.7e-05
PPP	6-phosphogluconate dehydrogenase	gndB	An11g06120	NRRL3_09641	-0.18	0.96	3.7	0.047
PPP	D-ribulose-phosphate-3 epimerase	rpeA	An09g03450	NRRL3_00279	-0.38	0.033	-0.86	6.3e-07
PPP	ribokinase	rbkA	An15g07500	NRRL3_04177	0.11	0.64	-0.032	0.92
PPP	ribose 5-phosphate isomerase	rpiA	An11g00470	NRRL3_10107	0.059	0.72	-0.54	5.3e-05
PPP	ribose 5-phosphate isomerase	rpiB	An02g02930	NRRL3_06024	-0.78	3.1e-07	-0.017	0.95
PPP	transketolase	tktA	An08g06570	NRRL3_11249	0.41	0.0071	-0.75	3e-07
PPP	transketolase	tktB	An02g06430	NRRL3_05756	-1.2	6.5e-07	-0.72	0.0065
PPP	transketolase	tktC	An14g03500	NRRL3_00895	0.17	0.36	-0.086	0.68
PPP	D-ribulokinase	rbtA	An14g00160	NRRL3_00588	-0.041	0.81	-0.39	0.0042
PPP	transaldolase	talB	An07g03160	NRRL3_04473	-1	7.3e-08	0.13	0.59
PPP	transaldolase	talA	An07g03850	NRRL3_04528	0.28	0.062	0.071	0.7
Leloir pathway	galactokinase	galE	An16g04160	NRRL3_06978	0.55	3e-06	-0.29	0.029
Leloir pathway	UTP-hexose-1-phosphate uridylyltransferase	galD	An02g03590	NRRL3_05970	-0.044	0.79	-0.7	2.1e-08
Leloir pathway	Putative UTP-glucose-1-phosphate uridylyltransferase	galF	An12g00820	NRRL3_09139	-0.31	0.015	-0.2	0.13
Leloir pathway	putative phosphoglucomutase	pgmB	An02g07650	NRRL3_05655	0.57	0.00012	0.26	0.11
Leloir pathway	UDP-galactopyranose mutase	ugmA	An02g08660	NRRL3_05555	-0.078	0.64	-0.054	0.77
Leloir pathway	Putative UTP-glucose-1-phosphate uridylyltransferase	upgA	An12g00820	NRRL3_09139	-0.31	0.015	-0.2	0.13
Leloir pathway	UDP-glucose 4-epimerase	galGa	An01g12220	NRRL3_02636	1.2	0.00012	1.2	0.00013
Leloir pathway	UDP-glucose 4-epimerase	galGc	An02g08750	NRRL3_05547	1.3	8.7e-08	0.21	0.5
Alternative D-galactose pathway		cipB	An16g01630	NRRL3_07291	-0.2	0.35	-1.1	2.3e-10
Alternative D-galactose pathway	galactitol dehydrogenase	ladB	An16g01710	NRRL3_07283	0.9	3.3e-06	0.43	0.051
Alternative D-galactose pathway	L-xylo-3-hexulose reductase	xhrA	An16g01650	NRRL3_07289	0.21	0.76	0.051	0.96
Alternative D-galactose pathway	sorbitol dehydrogenase	srdA	An07g01290	NRRL3_04328	1.2	0.02	-0.71	0.19
Alternative D-galactose pathway	hexokinase	hxkA	An02g14380	NRRL3_05100	0.35	0.021	0.023	0.92
Mannose pathway	hexokinase	hxkA	An02g14380	NRRL3_05100	0.35	0.021	0.023	0.92
Mannose pathway	mannose-6-phosphate isomerase	pmiA	An08g06350	NRRL3_11229	0.46	0.0005	0.16	0.29
Mannose pathway	phosphomannomutase	pmmA	An18g06500	NRRL3_10685	0.23	0.17	0.014	0.96
Mannose pathway	GDP-mannose pyrophosphorylase	mgtA	An11g02380	NRRL3_09951	0.074	0.62	-0.28	0.032
Rhamnose pathway	L-rhamnose-1-dehydrogenase Putative	lraA	An13g00930	NRRL3_01494	2.5	1.6e-08	1.3	0.0048
Rhamnose pathway	L-rhamnono-γ-lactonase	lraB	An13g00940	NRRL3_01493	0.89	6.2e-05	0.66	0.0043
Rhamnose pathway	L-rhamnonate dehydratase	lraC	An13g00920	NRRL3_01495	1.9	2e-07	0.56	0.18
Galacturonic acid pathway	D-galacturonic acid reductase	gaaA	An02g07710	NRRL3_05650	1.1	6.5e-07	0.47	0.065
Galacturonic acid pathway	L-galactonic acid dehydratase	gaaB	An16g05390	NRRL3_06890	0.95	0.00038	0.85	0.0017
Galacturonic acid pathway	2-keto-3-deoxy-L_galactonate aldolase	gaaC	An02g07720	NRRL3_05649	1.7	2.4e-07	1.3	0.00023
Galacturonic acid pathway	D/L-glyceraldehyde reductase	gaaD	An11g01120	NRRL3_10050	0.4	0.052	-0.21	0.34
TCA	Putative topoisomerase I	scsA	An01g04640	NRRL3_02007	-1.2	2.1e-09	-0.82	7.5e-05
TCA		scsB	An14g00310	NRRL3_00603	-0.1	0.56	-0.26	0.1
TCA	2-methylcitrate synthase	mcsA	An15g01920	NRRL3_03739	0.87	2.7e-09	-0.34	0.036
TCA	putative citrate synthase	citA	An09g06680	NRRL3_00547	-0.34	0.13	-0.49	0.02
TCA	Mitochondrial aconitate hydratase	acoA	An08g10530	NRRL3_11573	-0.86	2.4e-05	-1.2	2.9e-09
TCA	isocitrate dehydrogenase	icdA	An02g12430	NRRL3_05263	0.64	0.00054	-0.67	0.0003
TCA	putative oxoglutarate dehydrogenase	put. oxoglutarate	An04g04750	NRRL3_07854	-0.61	0.0094	-0.54	0.025
TCA	succinate dehydrogenase cytochrome b560 subunit	carC	An07g03170	NRRL3_04474	0.13	0.37	-0.31	0.016
TCA	fumarate hydratase	fumR	An12g07850	NRRL3_03113	0.23	0.047	-0.55	5.6e-07
TCA	mitochondrial malate dehydrogenase	mdhA	An15g00070	NRRL3_03570	0.55	2.5e-10	0.013	0.93
TCA	mitochondrial malate dehydrogenase	mdhB	An11g07190	NRRL3_09556	1.6	0.18	3.1	0.0029
TCA	isocitrate lyase	acuD	An01g09270	NRRL3_02395	0.88	7.3e-08	0.41	0.02
TCA	Malate synthase	put.malate synthase	An15g01860	NRRL3_03733	0.39	0.067	0.061	0.83
TCA	Putative succinate dehydrogenase	sdhA	An02g12770	NRRL3_05239	-0.061	0.79	-0.74	2e-05
TCA	Putative succinate dehydrogenase	sdhB	An01g13930	NRRL3_02775	0.12	0.39	-0.27	0.041
Glucuronate inter.	Alcohol dehydrogenase		An03g06430	NRRL3_08313	0.72	0.24	1.8	0.00068
Glucuronate inter.	Putative beta-glucuronidase		An01g01260	NRRL3_01731	2.7	0.0035	-0.61	0.74
Glucuronate inter.	UDPglucose 6-dehydrogenase		An01g09820	NRRL3_02437	-0.93	8.9e-07	1.5	3.8e-19
			An08g09980	NRRL3_11525	0.12	0.95	1	0.45
D-Galacturonate degradation	UTP--glucose-1-phosphate uridylyltransferase	ugpA	An12g00820	NRRL3_09139	-0.31	0.015	-0.2	0.13
D-Galacturonate degradation	pectinesterase	pmeA	An03g06310	NRRL3_08325	0.31	0.81	1.2	0.24
			An04g09690	NRRL3_07470	-1.5	2.7e-10	1.5	2.5e-11
D-Galacturonate degradation	pectate lyase	plyA	An10g00870	NRRL3_06359	0.4	0.56	1.9	0.00043
D-Galacturonate degradation	polygalacturonase	pgaA	An16g06990	NRRL3_06782	0.2	0.66	0.12	0.82
D-Galacturonate degradation	polygalacturonase	pgaC	An05g02440	NRRL3_08805	-2.6	1.6e-07	2.1	4.6e-06
D-Galacturonate degradation	polygalacturonase	pgaI	An01g11520	NRRL3_02571	1.4	0.00051	1.4	0.00046
D-Galacturonate degradation	polygalacturonase	pgaE	An01g14670	NRRL3_02835	-0.55	0.31	2.5	1.2e-08
D-Galacturonate degradation	polygalacturonase		An02g04900	NRRL3_05859	-1.4	4e-11	0.71	0.0005
D-Galacturonate degradation	Putative exopolygalacturonase	pgaX	An12g07500	NRRL3_03144	-0.56	0.054	-0.36	0.24
D-Galacturonate degradation	Putative exopolygalacturonase	pgxB	An03g06740	NRRL3_08281	1.5	1.7e-05	0.38	0.37
D-Galacturonate degradation	D-galacturonase reductase	gaaA	An02g07710	NRRL3_05650	1.1	6.5e-07	0.47	0.065
D-Galacturonate degradation	L-galactonic acid dehydratase	gaaB	An16g05390	NRRL3_06890	0.95	0.00038	0.85	0.0017
D-Galacturonate degradation	2-keto-3-deoxy-L_galactonate aldolase	gaaC	An02g07720	NRRL3_05649	1.7	2.4e-07	1.3	0.00023
D-Galacturonate degradation	L-glyceraldehyde reductase		An16g01720	NRRL3_07282	1.7	5.9e-12	0.37	0.21
D-Galacturonate degradation	L-glyceraldehyde reductase		An01g14880	NRRL3_02854	-0.2	0.83	0.51	0.55
	L-glyceraldehyde reductase		An04g02670	NRRL3_08020	0.62	0.0011	-0.74	0.00013
