# Supplementary material for: Transcriptome analysis of Aspergillus niger xlnR and xkiA mutants grown on corn Stover and soybean hulls reveals a highly complex regulatory network
Source: BMC Genomics. 2019 Nov 14;20:853. doi: 10.1186/s12864-019-6235-7 (PMC6854810; doi:10.1186/s12864-019-6235-7)
Supplement: Supplementary file 7 — Additional file 7: Table S3. Expression of known genes involved in central carbon metabolism in A. niger. The comparisons between strains are ΔxlnR over the wild-type and xkiA1 over the wild-type. The cut-off for differential expression is log2 fold change > 0.6 (cells marked red if up-regulated) and log2 fold change < 0.6 (cells marked green if down-regulated) and adjusted p-value < 0.05(cells marked yellow). [file 12864_2019_6235_MOESM7_ESM.zip]

Archive with 2 entries (2 files):
- Additional file 7.xlsx
- Table S3_ Regulators.xlsx
