# Supplementary material for: Transcriptome analysis of Aspergillus niger xlnR and xkiA mutants grown on corn Stover and soybean hulls reveals a highly complex regulatory network
Source: BMC Genomics. 2019 Nov 14;20:853. doi: 10.1186/s12864-019-6235-7 (PMC6854810; doi:10.1186/s12864-019-6235-7)
Supplement: Supplementary file 9 — Additional file 9: Table S4. Expression of known regulators genes involved in plant biomass degradation in A. niger. The comparisons are between deletion mutants over the wild-type. The cutoff for differential expression if up-regulated log2 fold-change > 0.6 (cells marked dark grey) and log2 fold-change <− 0.6 if down-regulated (cells marked light grey) and adjusted p-value <=0.05 (*). [file 12864_2019_6235_MOESM9_ESM.xlsx]

## Sheet: Regulators
Table S4 . Expression of known regulators genes involved in the plant biomass degradation in A. niger.
The comparison are between deletion mutants over the wild-type.
The cutoff for differential expression if upregulated log2 fold-change >0.6 (cells marked red) and log2 fold-change <-0.6 if downregulated (cells marked green) and p-value <0.05(cells marked yellow).
aGene name	Gene number	ΔxlnR/wt	ΔxlnR/wt-pv	xkiA1/wt	xkiA1/wt-pv	ΔxlnR/wt	ΔxlnR/wt-pv	xkiA1/wt	xkiA1/wt-pv
		4h-CS				4h-SBH
XlnR	NRRL3_04034	-5.1	2.1e-234	-0.82	9.6e-09	-2.2	4e-37	0.16	0.43
AraR	NRRL3_07564	0.84	8.8e-09	0.25	0.11	1.4	1.5e-13	0.73	0.0002
RhaR	NRRL3_01496	-0.47	0.056	-0.15	0.56	1.9	7.1e-12	1.4	7.4e-07
GaaR	NRRL3_08195	-1.4	1.5e-27	-0.24	0.082	-0.36	0.021	-0.072	0.71
GaaX	NRRL3_08194	-1.5	4.5e-20	-0.28	0.098	-2.2	2.6e-38	-1.4	6.4e-15
AmyR	NRRL3_07701	-0.7	2.4e-06	-1	3.7e-12	-0.27	0.14	-0.69	6.8e-05
ClrA	NRRL3_03544	-1.7	1.5e-27	-1.7	2.2e-25	0.045	0.86	-0.46	0.048
ClrB	NRRL3_09050	-4.5	4.9e-128	-2.2	6.9e-32	-1.9	3.6e-18	-0.8	0.00041
CreA	NRRL3_05946	-1.3	1.6e-08	0.86	0.00016	-1.4	1.6e-08	0.0063	1
		24h-CS				24h-SBH
XlnR	NRRL3_04034	-2.9	9.3e-87	0.097	0.56	-2.8	2.5e-73	0.42	0.0084
AraR	NRRL3_07564	0.9	4.3e-10	0.89	1.2e-09	1.2	3.7e-14	0.5	0.0037
RhaR	NRRL3_01496	-0.4	0.11	-0.25	0.33	0.93	0.00018	0.41	0.16
GaaR	NRRL3_08195	0.12	0.42	-0.63	7.1e-06	0.53	0.00022	0.33	0.035
GaaX	NRRL3_08194	0.43	0.0099	-0.48	0.005	1.1	8.5e-13	0.36	0.051
AmyR	NRRL3_07701	-2.1	7.2e-42	0.22	0.17	0.69	1.2e-05	0.13	0.53
ClrA	NRRL3_03544	-2.7	1.5e-53	-1.3	9e-16	0.43	0.021	0.17	0.44
ClrB	NRRL3_09050	-2.1	1.2e-28	0.17	0.43	-0.3	0.17	1.1	6.2e-08
CreA	NRRL3_05946	2.2	1.9e-22	0.77	0.001	-1	1.5e-05	-1.1	6.6e-06
		48h-CS				48h-SBH
XlnR	NRRL3_04034	-2.6	1.8e-67	0.55	0.00016	-2.7	8.2e-73	0.26	0.12
AraR	NRRL3_07564	0.36	0.013	0.92	3.9e-11	-0.091	0.63	-0.15	0.43
RhaR	NRRL3_01496	-0.66	0.0044	-1.4	3.5e-09	0.65	0.0093	-0.4	0.16
GaaR	NRRL3_08195	0.25	0.088	-0.24	0.096	0.35	0.022	0.24	0.14
GaaX	NRRL3_08194	0.94	7e-09	0.39	0.022	1.1	3.7e-12	0.39	0.036
AmyR	NRRL3_07701	-2.7	2.2e-52	-0.9	7.6e-09	-0.24	0.19	-0.45	0.01
ClrA	NRRL3_03544	-2.2	7.8e-35	-0.94	1.5e-08	0.084	0.72	0.15	0.49
ClrB	NRRL3_09050	-1	1.1e-07	1.3	7.8e-12	-0.87	1.7e-05	0.94	3.2e-06
CreA	NRRL3_05946	2.9	1.3e-38	2.2	8.9e-23	-2	4.1e-18	-0.71	0.0046
aList of regulators genes based on Benocci et al,. 2017.
